# Supplementary material for: Bioinformatic prediction of transcription factor binding sites at promoter regions of genes for photoperiod and vernalization responses in model and temperate cereal plants
Source: BMC Genomics. 2016 Aug 8;17:573. doi: 10.1186/s12864-016-2916-7 (PMC4977670; doi:10.1186/s12864-016-2916-7)
Supplement: Additional file 2: — The ortholog groups and genes in the flowering pathways in Arabidopsis, Brachypodium, wheat and barley. (XLS 62 kb) [file 12864_2016_2916_MOESM2_ESM.xls]

## Sheet: Ortholog groups
Ortholog group	Arabidopsis	Brachypodium	Wheat	Barley
OG5_164233	AT1G01060	BRADI3G16515	Traes_7AL_19F222799 Traes_7BL_998EC9F74 Traes_7DL_310E46F15	MLOC_14118
OG5_127186	AT1G04400	BRADI3G49204	Traes_2AL_0C599D85F Traes_2BL_A0F003DB8 Traes_2DL_69EE502BC Traes_6AL_86BABC721 Traes_6AL_CA27B1396 Traes_6AS_4BFE9C402 Traes_6BL_784C950E0 Traes_6BL_D9F3AF4C9 Traes_6BS_B0FFC3C42 Traes_6DL_41E673F0F Traes_6DL_F11C3C833 Traes_6DS_1EE244304	MLOC_64083 MLOC_74683 MLOC_77423 MLOC_8289
OG5_136555	AT1G09570 AT2G18790 AT5G35840	BRADI1G08400 BRADI1G64360 BRADI1G10520	Traes_4AL_F46203719 Traes_4AS_1F3163292 Traes_4BL_4E9C903D0 Traes_4BL_94E5E213F Traes_4BL_BBA44FA72 Traes_4BS_CCF46C1E8 Traes_4DL_2B1C9A09C Traes_4DL_53442ACE0 Traes_4DS_9C6CD24ED Traes_5AL_B5FA7CEF0 Traes_5BL_02F8B4BFF Traes_5DL_0B769D390	MLOC_81684 MLOC_824 MLOC_9834
OG5_128223	AT1G12910 AT3G26640	BRADI3G44580	Traes_6AL_4775D09661 Traes_6AS_920A35FA61 Traes_6BS_5A5FFAD49 Traes_6DL_802B0691E	MLOC_54366 MLOC_60578
OG5_190821	AT1G22770	BRADI2G05226	Traes_3AS_47DAFFD83 Traes_3B_5F7FFAC8C Traes_3B_A90EC49F7 Traes_3DS_474F8AFA0 Traes_3DS_65BB825BC Traes_3DS_71052A06E	MLOC_18291 MLOC_70638
OG5_144912		BRADI4G34680		MLOC_56472
OG5_170388		BRADI1G08340 BRADI1G59250	Traes_2AL_20C2D79E1 Traes_2DL_903A29CBA Traes_5AL_13E2DEC48 Traes_5BL_5D2D22E67 Traes_5DL_9CC4EC839	MLOC_61901 MLOC_64157
OG5_150265	AT1G51140 AT2G42280	BRADI3G39927	Traes_5BL_4317E525B Traes_7AS_4FAB72487 Traes_7DS_B671A4EAD	MLOC_30102 MLOC_67797 MLOC_67834
OG5_170357	AT1G53160	BRADI1G26720	Traes_2AS_C2A4AFE6F Traes_2BS_186EA570A	MLOC_13032
OG5_146543	AT1G65480 AT4G20370	BRADI2G07070 BRADI1G48830	Traes_3B_2A454DB62 Traes_3B_C8DBBCD0E Traes_3DS_7A9CDCC9A Traes_5AL_9731E2D53 Traes_7AS_EBD5F1F54 Traes_7BS_581AA844D Traes_7DS_12C14942B	MLOC_68576
OG5_150244	AT1G68050 AT2G18915 AT5G57360	BRADI3G04040 BRADI4G16630 BRADI1G33610	Traes_4AL_6C152CCAE Traes_4BS_EE7B661C1 Traes_6AS_68AD15C6B Traes_6BS_63350D7F6 Traes_6DS_C768527A4 Traes_7AL_C6434FE8D Traes_7BL_8E2627E0A Traes_7DL_801BC1E0F	MLOC_20007 MLOC_44010 MLOC_53725
OG5_139532	AT1G77080 AT5G10140 AT5G65050 AT5G65060 AT5G65070 AT5G65080		Traes_4AS_E1E60C5E5	MLOC_57890
OG5_128845	AT2G06210	BRADI3G12240	Traes_6AL_91466C09A Traes_6AL_AE17AA751 Traes_6BL_080A406A3 Traes_6BL_0F2796077 Traes_6BL_B926FE5D6 Traes_6DL_64573D0A6	MLOC_16577
OG5_128986	AT2G21070	BRADI3G01970	Traes_6AS_AD173C5A3 Traes_6BS_A4F1E63CE Traes_6BS_CA4EFA8F5	MLOC_14151
OG5_128971	AT2G21660		Traes_3AL_9C1D366B8 Traes_3B_71501F1AE Traes_3DL_021BBEBB1 Traes_4DS_1368E7DAD Traes_4DS_5A7ABE019 Traes_4DS_ED523F482 Traes_5BL_F08C5D7AE Traes_5DL_F149F6BD2 Traes_6DL_4B69D3147	MLOC_56756
OG5_170827	AT2G40080		Traes_5BL_EC1F3715B1	MLOC_58590
OG5_190130	AT2G45660	BRADI3G32090	Traes_1AL_6B108514B Traes_1DL_2997D073B Traes_1DL_71B026104 Traes_4BL_B075EFE84 Traes_4DL_5633C0561 Traes_5AL_21C395CA8 Traes_6AS_D6ABA1D79 Traes_6DS_2BAD7A60A	MLOC_54256 MLOC_70546
OG5_143093	AT2G46340	BRADI2G48657	Traes_1AL_06C8C7505 Traes_1AL_69C261072 Traes_1AL_E77BBB3DE Traes_1BL_25B8AB99E Traes_1DL_EEFA8572E Traes_3AL_0FBC0145E Traes_3AL_B21FE056C Traes_3B_1D0018B63 Traes_3DL_FBDAB64AA	MLOC_52815 MLOC_63920
OG5_156319	AT3G02380 AT5G15840	BRADI1G43670 BRADI3G56260	Traes_6BL_F5F82174B Traes_6DL_036293C55 Traes_7AS_F46AC277B Traes_7BS_4FDD8D6E2 Traes_7BS_E337E82FB Traes_7DS_46E811D74	MLOC_6921 MLOC_75496
OG5_212406	AT3G18990		Traes_5BS_BE6397B54 Traes_5DS_485F1D5FD	MLOC_23884
OG5_190237	AT3G24440	BRADI4G05950 BRADI2G36237	Traes_1AS_0B3F4AE5E Traes_1BS_BEF75A847 Traes_1DS_07BDA3BF7 Traes_2AL_37EF1A21C Traes_5AS_F00CC91CC Traes_5BS_7FC36D34B Traes_5DS_F4C284210 Traes_5DS_F4C2842101	MLOC_13930 MLOC_6879
OG5_150317	AT3G47500 AT5G39660	BRADI1G17410 BRADI2G09720 BRADI2G10640	Traes_2AS_6C2F49AE0 Traes_2BS_6859C24E5 Traes_2DS_9F6EA1670 Traes_3AS_1DEBF1E8B Traes_3AS_4C4673A12 Traes_3B_AD433AE06 Traes_3DS_29943C262 Traes_3DS_72524290F	MLOC_19593 MLOC_56598 MLOC_79421
OG5_170648	AT4G30200	BRADI3G04140
OG5_139246	AT5G02810	BRADI1G65910	Traes_2AS_2FCD59730 Traes_2BS_2CA9DB5DE Traes_2BS_8BED816B1 Traes_2DS_00DB0399E Traes_2DS_2A961F39D Traes_2DS_3A2D5B67D Traes_4AS_B2CDBFB54 Traes_4BL_430501C10 Traes_4DL_EE41726EA	MLOC_12732 MLOC_81154
OG5_129545	AT5G17690	BRADI3G24710	Traes_7AL_419146F7D Traes_7AL_C24AA4192 Traes_7BL_F0FE4E657 Traes_7DL_8DFE5AF5E	MLOC_13446
OG5_160330	AT5G23730 AT5G52250	BRADI3G01440	Traes_6AS_4BC1DE504 Traes_6AS_A144A66D1	MLOC_19119
OG5_178368	AT5G24470	BRADI4G36077	Traes_5AL_852A1474C Traes_5DL_8CE2482E6	MLOC_57021
OG5_129431	AT5G61150	BRADI1G59300	Traes_2AL_CE25729E7 Traes_2BL_13F87C128 Traes_2DL_9A5596BB0 Traes_5BL_5FE09CFB2	MLOC_10022
OG5_170758	AT5G61380	BRADI3G48880	Traes_6AL_A0A31AA9F Traes_6BL_ED40C8806 Traes_6DL_C215BACFD	MLOC_52387
OG5_170760	AT5G61850	BRADI5G20340	Traes_2AL_83D0D0C3F Traes_2BL_8DEC0EFBF	MLOC_14305
OG5_168410	AT1G72390	BRADI3G23167	Traes_1AS_6C47432E2 Traes_1BL_40FB1B9E5 Traes_1DS_6B00100D9	MLOC_68591
OG5_153294	AT2G25930	BRADI2G14290	Traes_1AL_52C5531A4 Traes_1BL_B95F8C666 Traes_1DL_96D83DE2D	MLOC_75281
OG5_169591	AT4G16845		Traes_2AS_40BE8A9D8 Traes_5BL_467351FB8 Traes_5BL_89C0DE21C	MLOC_64195
OG5_170346	AT4G09180
OG5_170476	AT2G46790
OG5_190987	AT4G00650	BRADI1G01520
OG5_211687	AT5G60910
OG5_189468	AT1G26260		Traes_5AL_5FDA82EA5
OG5_212591	AT4G22950		Traes_1AL_6F5982F88 Traes_1BL_F1D5BF5F8 Traes_1DL_D5BBCA2D0 Traes_7BS_4D5DE99CC
OG5_129276	AT3G19980	BRADI2G47100	Traes_1AL_CC827E5C6 Traes_1BL_0E506AB7D Traes_1DL_D7AF9D2EC Traes_3AL_5D77BFE80 Traes_3B_8B06B6823 Traes_3B_9BD956CA6 Traes_3DL_C22C625F6
OG5_153420	AT2G46830			MLOC_10707
OG5_150261	AT5G62430			MLOC_54725

## Sheet: Pathway genes
Arabidopsis gene name	Full name/Synonym	Arabidopsis gene ID	Brachypodium gene ID	Wheat A gene ID	Wheat B gene ID	Wheat D gene ID	Barley gene ID
PHYA	ELONGATED HYPOCOTYL 8, FAR RED ELONGATED 1, FAR RED ELONGATED HYPOCOTYL 2, FHY2, FRE1, HY8, PHYTOCHROME A	AT1G09570	BRADI1G10520	Traes_4AL_F46203719	Traes_4BS_CCF46C1E8	Traes_4DS_9C6CD24ED	MLOC_9834
PHYB	HY3, OOP1, OUT OF PHASE 1, PHYTOCHROME B	AT2G18790	BRADI1G64360	Traes_4AS_1F3163292	Traes_4BL_4E9C903D0	Traes_4DL_53442ACE0	MLOC_81684
PHYC	PHYTOCHROME C	AT5G35840	BRADI1G08400	Traes_5AL_B5FA7CEF0	Traes_4BL_94E5E213F	Traes_5DL_0B769D390	MLOC_824
PHYD	PHYTOCHROME D	AT4G16250
PHYE	PHYTOCHROME E	AT4G18130
CRY1	ATCRY1, BLU1, BLUE LIGHT UNINHIBITED 1, CRYPTOCHROME 1, ELONGATED HYPOCOTYL 4, HY4, OOP2, OUT OF PHASE 2	AT4G08920		Traes_2AL_0C599D85F		Traes_2DL_69EE502BC	MLOC_77423
CRY2	AT-PHH1, ATCRY2, CRYPTOCHROME 2, FHA, PHH1	AT1G04400	BRADI3G49204	Traes_6AL_86BABC721	Traes_6BL_784C950E0	Traes_6DL_41E673F0F	MLOC_8289
PRR5	APRR5, PSEUDO-RESPONSE REGULATOR 5	AT5G24470	BRADI4G24967	Traes_5AL_852A1474C			MLOC_62596
PRR7	APRR7, PSEUDO-RESPONSE REGULATOR 7	AT5G02810	BRADI1G65910	Traes_4AS_B2CDBFB54	Traes_4BL_430501C10	Traes_2DS_2A961F39D	MLOC_81154
PRR9	APRR9, ARABIDOPSIS PSEUDO-RESPONSE REGULATOR 9, PSEUDO-RESPONSE REGULATOR 9, TL1, TOC1-LIKE PROTEIN 1	AT2G46790	BRADI4G36077			Traes_5DL_8CE2482E6	MLOC_57021
ELF3	EARLY FLOWERING 3, PYK20	AT2G25930	BRADI2G14290	Traes_1AL_52C5531A4	Traes_1BL_B95F8C666	Traes_1DL_96D83DE2D	MLOC_75281
ELF4	EARLY FLOWERING 4	AT2G40080	BRADI4G13240		Traes_5BL_EC1F3715B1		MLOC_58590
LUX	PCL1, PHYTOCLOCK 1	AT3G46640	BRADI2G62067	Traes_6AL_9C9D677D4	Traes_6BL_790C095EE	Traes_6DL_D1C9CE275	MLOC_37446
LHY	LATE ELONGATED HYPOCOTYL	AT1G01060			Traes_7BL_998EC9F74		MLOC_14118
CCA1	ATCCA1, CIRCADIAN CLOCK ASSOCIATED 1	AT2G46830	BRADI3G16515	Traes_7AL_19F222799		Traes_7DL_310E46F15	MLOC_10707
TOC1	APRR1, ATTOC1, PRR1, PSEUDO-RESPONSE REGULATOR 1, TIMING OF CAB EXPRESSION 1	AT5G61380	BRADI3G48880	Traes_6AL_A0A31AA9F	Traes_6BL_ED40C8806	Traes_6DL_C215BACFD	MLOC_52387
GI	FB, GIGANTEA	AT1G22770	BRADI2G05226	Traes_3AS_47DAFFD83	Traes_3B_5F7FFAC8C	Traes_3DS_71052A06E	MLOC_70638
ADO3	"FLAVIN-BINDING, KELCH REPEAT, F BOX 1", FKF1	AT1G68050	BRADI4G16630	Traes_4AL_6C152CCAE	Traes_4BS_EE7B661C1	Traes_6DS_C768527A4	MLOC_44010
CO	B-BOX DOMAIN PROTEIN 1, BBX1, CONSTANS, FG	AT5G15840	BRADI1G43670	Traes_7AS_F46AC277B	Traes_7BS_4FDD8D6E2	Traes_6DL_036293C55	MLOC_6921
COP1	ARABIDOPSIS THALIANA CONSTITUTIVE PHOTOMORPHOGENIC 1, ATCOP1, CONSTITUTIVE PHOTOMORPHOGENIC 1, DEETIOLATED MUTANT 340, DET340, EMB168, EMBRYO DEFECTIVE 168, FUS1, FUSCA 1	AT2G32950	BRADI3G57667
FT	FLOWERING LOCUS T, REDUCED STEM BRANCHING 8, RSB8	AT1G65480	BRADI1G48830	Traes_7AS_EBD5F1F54	Traes_7BS_581AA844D	Traes_7DS_12C14942B	MLOC_68576
TSF	TWIN SISTER OF FT	AT4G20370	BRADI2G07070				MLOC_64619
SOC1	AGAMOUS-LIKE 20, AGL20, ATSOC1, SUPPRESSOR OF OVEREXPRESSION OF CO 1	AT2G45660	BRADI3G32090	Traes_1AL_6B108514B	Traes_4BL_B075EFE84	Traes_4DL_5633C0561	MLOC_70546
FUL	AGAMOUS-LIKE 8, AGL8, FRUITFULL	AT5G60910	BRADI1G59250	Traes_2AL_20C2D79E1	Traes_5BL_5D2D22E67	Traes_5DL_9CC4EC839
AGL24	AGAMOUS-LIKE 24	AT4G24540	BRADI1G77020			Traes_6DS_2BAD7A60A	MLOC_54256
LFY	LEAFY, LEAFY 3, LFY3	AT5G61850	BRADI5G20340	Traes_2AL_83D0D0C3F	Traes_2BL_8DEC0EFBF		MLOC_14305
FRI	FLA, FLOWERING LOCUS A, FRIGIDA, REDUCED STEM BRANCHING 7, RSB7	AT4G00650	BRADI1G01520
FLC	AGAMOUS-LIKE 25, AGL25, FLF, FLOWERING LOCUS C, FLOWERING LOCUS F, REDUCED STEM BRANCHING 6, RSB6	AT5G10140	BRADI5G21700	Traes_4AS_E1E60C5E5			MLOC_57890
VRN1	REDUCED VERNALIZATION RESPONSE 1, REM39, REPRODUCTIVE MERISTEM 39	AT3G18990	BRADI1G21980	Traes_6AS_C5C7F5158	Traes_5BS_BE6397B54	Traes_5DS_B05596869	MLOC_61901
VRN2	REDUCED VERNALIZATION RESPONSE 2	AT4G16845	BRADI3G10010		Traes_6BL_F5F82174B	Traes_6DL_7E6CE0C8E	MLOC_75496
VRN4			BRADI1G59250	Traes_5AL_13E2DEC48	Traes_5BL_5D2D22E67	Traes_5DL_9CC4EC839	MLOC_64157
VRN5	VERNALIZATION 5, VIL1, VIN3-LIKE 1	AT3G24440	BRADI4G05950		Traes_5BS_7FC36D34B	Traes_5DS_F4C284210	MLOC_6879
VIN3	VERNALIZATION INSENSITIVE 3	AT5G57380
VEL1	VERNALIZATION5/VIN3-LIKE 1, VIL2, VIN3-LIKE 2	AT4G30200	BRADI3G04140
Notes
1. PRR5, PRR7 and PRR9 are PRR59, PRR73, PRR95 respectively in cereals.
2. FT in cereals is sometimes also called VRN3.
3. VRN4 not found in Arabidopsis
