# Supplementary material for: Bioinformatic prediction of transcription factor binding sites at promoter regions of genes for photoperiod and vernalization responses in model and temperate cereal plants
Source: BMC Genomics. 2016 Aug 8;17:573. doi: 10.1186/s12864-016-2916-7 (PMC4977670; doi:10.1186/s12864-016-2916-7)
Supplement: Additional file 3: — The predicted transcription factor binding sites (TFBSs) in the promoters of genes in the pathways of photoperiod, vernalization and pathway integration in Arabidopsis, Brachypodium, wheat and barley. (XLSX 406 kb) [file 12864_2016_2916_MOESM3_ESM.xlsx]

## Sheet: TF family names
Abbrevation	Description
AP2	APETALA2
EREBP	ethylene-responsive element binding protein
ATH	AT hook
B3	B3 DNA binding domain (DBD)
bHLH	Basic Helix Loop Helix
bZIP	Basic Leucine Zipper
C2H2 ZF	cchhc domain of neural zinc finger factor
CG-1	CG-1 domains are highly conserved domains of about 130 amino-acid residues containing a predicted bipartite NLS and named after a partial cDNA clone isolated from parsley encoding a sequence-specific DNA-binding protein
CSD	cold shock domain
CxC	proteins that have two copies of a cysteine rich motif as C-X-C-X4-C-X3-YC-X-C-X6-C-X3-C-X-C-X2-C.
Dof	Dof (DNA-binding with one finger) domain
E2F	E2F family members play a major role during the G1/S transition in mammalian and plant cell cycle
EIN3	Ethylene insensitive 3
FAR1	FAR domain (Finger Associated Repeats)
GATA	GATA binding factors
GRAS	GRAS Transcription Factor Family
HB	homeodomain
LOB	LATERAL ORGAN BOUNDARIES
MADS box	The conserved domain originally discovered in four genes (MCM1, AG, DEF A, and SRF)
Myb/SANT	Myeloblastosis/Swi3, Ada2, N-Cor, and TFIIIB
Myb	Myeloblastosis
SANT	Swi3, Ada2, N-Cor, and TFIIIB
NAC	no apical meristem [NAM], Arabidopsis transcription activation factor [ATAF], and cup-shaped cotyledon [CUC])-domain transcription factor gene
NAM	no apical meristem
SBP	SQUAMOSA-pROMOTER BINDING PROTEIN
STK	storekeeper
TBP	TATA-binding protein
TCP	teosinte branched 1 (tb1, Zea mays (Maize)), cycloidea (cyc) (Antirrhinum majus) (Garden snapdragon) and PCF in rice (Oryza sativa)
WRKY	WRKY transcription factor family

## Sheet: Arabidopsis
OG ID	TF family	TF name	PWM ID	Gene ID	Gene name	Start	End	Strand	Raw_score	P_value	Q_value	Motif sequence	Gene_pathway
OG5_139532	AP2	ATERF6	M0027_1.02	AT5G65050	AGL31	801	810	-	17.3824	1.1e-06	0.11	TTGCCGGCGG	Vernalization
OG5_150265	AP2	CRF2	M0029_1.02	AT2G42280	BHLH130	938	945	+	14.5479	8.12e-06	0.163	CCGCCGCT	Photoperiod
OG5_190237	AP2	ERF1	M0025_1.02	AT3G24440	VRN5	802	811	+	18.6471	2.81e-07	0.0281	CAGCCGCCGC	Vernalization
OG5_139532	AP2	ERF5	M0039_1.02	AT5G65080	MAF5	669	678	-	12.701	6.33e-07	0.0634	CCAGCCGCCC	Vernalization
OG5_153294	AP2	RAP2unknown2	M0021_1.02	AT2G25930	ELF3	50	57	+	10.5833	1.26e-06	0.126	GGGCCGCC	Photoperiod
OG5_190237	AP2	WIN1	M0006_1.02	AT3G24440	VRN5	805	814	+	15.7722	1.94e-07	0.0194	CCGCCGCGGC	Vernalization
OG5_150265	AP2,B3	AT1G51120	M0079_1.02	AT1G51140	BHLH122	857	866	+	7.24483	7.55e-07	0.0326	CCCACGTGGC	Photoperiod
unknown	AP2,B3	AT1G51120	M0079_1.02	AT3G46640	PCL1	390	399	+	6.66897	1.27e-05	0.159	TCCACGTGGC	Photoperiod
unknown	AP2,B3	AT1G51120	M0079_1.02	AT3G46640	PCL1	551	560	+	6.74483	9.79e-06	0.159	TCCACGTTGG	Photoperiod
unknown	AP2,B3	AT1G51120	M0079_1.02	AT5G59570	PCLL	986	995	+	7.22759	1.3e-06	0.0326	GCCACGTTGG	Photoperiod
OG5_160330	AT hook	HMGA	MA0045.1	AT5G52250	RUP1	310	325	-	16.7	3.52e-08	0.00337	GAAGAAATGGAAACAC	Photoperiod
unknown	B3	ARF8	M0147_1.02	AT4G24540	AGL24	193	201	+	13.8182	1.65e-06	0.162	CTTGTCGGC	PI
OG5_128986	B3	LEC2	MA0581.1	AT2G21070	FIO1	707	717	+	14.64	3.19e-06	0.16	AGCATGCACAT	Photoperiod
OG5_160330	B3	LEC2	MA0581.1	AT5G52250	RUP1	596	606	-	14.64	3.19e-06	0.16	ACCATGCACAT	Photoperiod
OG5_146543	bHLH	AT1G05805	M0229_1.02	AT1G65480	FT	757	765	-	15.7206	3.27e-06	0.164	CCCACTTGG	PI
OG5_156319	bHLH	AT1G05805	M0229_1.02	AT5G15840	CO	194	202	-	16.6765	8.18e-07	0.082	GCCACTTGC	Photoperiod
OG5_136555	bHLH	BIM1	M0163_1.02	AT2G18790	PHYB	764	773	+	12.3953	1.15e-05	0.156	CCACGTGATC	Photoperiod
OG5_190987	bHLH	BIM1	M0163_1.02	AT4G00650	FRI	201	210	+	13.2442	2.9e-06	0.0967	GCGCGTGACC	Vernalization
OG5_136555	bHLH	ILR3	M0167_1.02	AT2G18790	PHYB	706	715	+	11	5.44e-05	0.181	CCCACGCGCA	Photoperiod
unknown	bHLH	MYC2	M0152_1.02	AT2G32950	COP1	330	339	+	11.7541	3.87e-05	0.138	CACACGCGCG	Photoperiod
OG5_136555	bHLH	MYC3	M0165_1.02	AT2G18790	PHYB	704	713	-	10.2143	4.71e-05	0.183	CGCGTGGGAG	Photoperiod
OG5_153420	bHLH	MYC3	M0165_1.02	AT2G46830	CCA1	176	185	-	10.8163	2.16e-05	0.151	CTCGTGCGGT	Photoperiod
OG5_153420	bHLH	MYC3	M0165_1.02	AT2G46830	CCA1	363	372	+	10.1327	5e-05	0.183	CTCGTGGCCT	Photoperiod
OG5_164233	bHLH	MYC3	M0165_1.02	AT1G01060	LHY	797	806	-	10.9286	1.83e-05	0.151	CACGTGGTGA	Photoperiod
unknown	bHLH	MYC3	M0165_1.02	AT5G57380	VIN3	913	922	-	10.5612	3.08e-05	0.162	CACGTGCTTT	Vernalization
unknown	bHLH	MYC3	M0165_1.02	AT5G59570	PCLL	910	919	-	10.1939	4.81e-05	0.183	CACGTGTGTA	Photoperiod
OG5_190987	bHLH	PIF4	MA0561.1	AT4G00650	FRI	110	117	-	10.6923	5.85e-05	0.196	CACATGCG	Vernalization
OG5_128971	bHLH	PIL5	MA0552.1	AT2G21660	ATGRP7	276	289	-	11.7778	3.73e-05	0.138	GACATATCACGTGA	Photoperiod
OG5_136555	bHLH	PIL5	MA0552.1	AT2G18790	PHYB	729	742	-	17.5926	5.77e-07	0.0192	GTGGCCACACGTGG	Photoperiod
OG5_139532	bHLH	PIL5	MA0552.1	AT5G10140	FLC	854	867	-	13.0741	1.98e-05	0.104	AGATTGCCACGTGT	Vernalization
OG5_139532	bHLH	PIL5	MA0552.1	AT5G65060	MAF3	59	72	+	16.2963	2.1e-06	0.0299	TGCACGTGACGTGG	Vernalization
OG5_143093	bHLH	PIL5	MA0552.1	AT2G46340	SPA1	517	530	-	19.6667	3.39e-08	0.00337	GGGGGGTCACGTGA	Photoperiod
OG5_150265	bHLH	PIL5	MA0552.1	AT1G51140	BHLH122	858	871	-	17.7037	5.12e-07	0.0192	TGTAGGCCACGTGG	Photoperiod
OG5_150265	bHLH	PIL5	MA0552.1	AT1G51140	BHLH122	869	882	-	12.963	2.1e-05	0.104	ATGCTGACACGTGT	Photoperiod
OG5_150317	bHLH	PIL5	MA0552.1	AT5G39660	CDF2	922	935	-	13.8519	1.27e-05	0.0972	GTCATCACACGTGA	Photoperiod
OG5_150317	bHLH	PIL5	MA0552.1	AT5G39660	CDF2	926	939	+	10.4074	6.38e-05	0.189	GTGTGATGACGTGG	Photoperiod
OG5_153420	bHLH	PIL5	MA0552.1	AT2G46830	CCA1	256	269	-	13.1852	1.86e-05	0.104	TTGTCGACACGTGT	Photoperiod
OG5_156319	bHLH	PIL5	MA0552.1	AT3G02380	COL2	9	22	-	12.7037	2.4e-05	0.104	AGATATACACGTGG	Photoperiod
OG5_156319	bHLH	PIL5	MA0552.1	AT5G15840	CO	362	375	-	14.1111	1.08e-05	0.0972	GTGCCTACACGTGG	Photoperiod
OG5_164233	bHLH	PIL5	MA0552.1	AT1G01060	LHY	800	813	-	16.9259	1.17e-06	0.0216	AGATCGACACGTGG	Photoperiod
OG5_170357	bHLH	PIL5	MA0552.1	AT1G53160	SPL4	356	369	+	10.9259	5.29e-05	0.17	GTCCATACACGTGA	PI
OG5_170476	bHLH	PIL5	MA0552.1	AT2G46790	APRR9	2	15	-	12.7037	2.4e-05	0.104	CTGAGCTGACGTGG	Photoperiod
OG5_170648	bHLH	PIL5	MA0552.1	AT4G30200	VEL1	440	453	-	11	5.14e-05	0.17	GTAATAACACGTGT	Vernalization
OG5_170758	bHLH	PIL5	MA0552.1	AT5G61380	TOC1	841	854	-	13	2.06e-05	0.104	AGGAGATGACGTGG	Photoperiod
OG5_190237	bHLH	PIL5	MA0552.1	AT3G24440	VRN5	743	756	-	12.2963	2.94e-05	0.119	TAGGGTACACGTGT	Vernalization
OG5_190987	bHLH	PIL5	MA0552.1	AT4G00650	FRI	131	144	-	10.3704	6.45e-05	0.189	TTCGAACCACGTGT	Vernalization
OG5_211687	bHLH	PIL5	MA0552.1	AT5G60910	AGL8	899	912	-	13.2593	1.79e-05	0.104	GGTATGTGACGTGA	PI
unknown	bHLH	PIL5	MA0552.1	AT3G46640	PCL1	391	404	-	17.2963	7.96e-07	0.0198	ATGGAGCCACGTGG	Photoperiod
unknown	bHLH	PIL5	MA0552.1	AT4G11880	AGL14	59	72	-	16	2.72e-06	0.0339	ATCATGACACGTGC	Vernalization
unknown	bHLH	PIL5	MA0552.1	AT5G57380	VIN3	916	929	-	11.2963	4.57e-05	0.157	ATATCTTCACGTGC	Vernalization
unknown	bHLH	PIL5	MA0552.1	AT5G59570	PCLL	913	926	-	13.6667	1.42e-05	0.101	TAAGTGACACGTGT	Photoperiod
OG5_160330	bHLH	POC1	MA0560.1	AT5G23730	RUP2	818	827	-	13.32	1.99e-05	0.189	TCCCATGTGA	Photoperiod
OG5_160330	bHLH	POC1	MA0560.1	AT5G52250	RUP1	592	601	+	12.64	2.78e-05	0.199	AGCCATGTGC	Photoperiod
OG5_150265	bZIP	ABF1	M0257_1.02	AT2G42280	BHLH130	660	670	-	12.1757	1.98e-05	0.0941	GGACCCGTGAC	Photoperiod
OG5_178368	bZIP	ABF1	M0257_1.02	AT5G24470	APRR5	463	473	-	12.3108	1.75e-05	0.0941	GGACACATGGT	Photoperiod
OG5_189468	bZIP	ABF1	M0257_1.02	AT1G26260	CIB5	904	914	+	10.6351	7.79e-05	0.194	GCAAGCGTGGG	Photoperiod
unknown	bZIP	ABF1	M0257_1.02	AT2G32950	COP1	329	339	+	10.6622	7.63e-05	0.194	ACACACGCGCG	Photoperiod
unknown	bZIP	ABF1	M0257_1.02	AT3G46640	PCL1	43	53	+	10.8649	6.52e-05	0.192	GAACCCGTGAC	Photoperiod
unknown	bZIP	ABF1	M0257_1.02	AT3G46640	PCL1	550	560	+	10.9459	6.19e-05	0.188	GTCCACGTTGG	Photoperiod
OG5_139532	bZIP	ABF1	MA0570.1	AT5G10140	FLC	852	870	+	-19.1786	4.35e-05	0.162	GTACACGTGGCAATCTTGT	Vernalization
OG5_139532	bZIP	ABF1	MA0570.1	AT5G65060	MAF3	63	81	+	-18.8929	4.08e-05	0.162	CGTGACGTGGCATAGTGAT	Vernalization
OG5_139532	bZIP	ABF1	MA0570.1	AT5G65070	MAF4	742	760	+	2.64286	1.21e-05	0.158	TAATACGTGTCTAAACTCC	Vernalization
OG5_143093	bZIP	ABF1	MA0570.1	AT2G46340	SPA1	515	533	+	-16.6071	2.61e-05	0.161	TTTCACGTGACCCCCCTCG	Photoperiod
OG5_150244	bZIP	ABF1	MA0570.1	AT1G68050	ADO3	744	762	+	-14.3571	1.96e-05	0.158	GATGACGTGGAAGAAGCGA	Photoperiod
OG5_150244	bZIP	ABF1	MA0570.1	AT1G68050	ADO3	903	921	-	-18.4643	3.72e-05	0.162	TAAGACGAGGCAAGAAGTC	Photoperiod
OG5_150265	bZIP	ABF1	MA0570.1	AT1G51140	BHLH122	227	245	+	-4.21429	1.59e-05	0.158	CAATACGTGTCCTATATTT	Photoperiod
OG5_150265	bZIP	ABF1	MA0570.1	AT1G51140	BHLH122	856	874	+	15.3929	8.92e-07	0.0442	CCCCACGTGGCCTACACGT	Photoperiod
OG5_150265	bZIP	ABF1	MA0570.1	AT1G51140	BHLH122	867	885	+	-18.7143	3.93e-05	0.162	CTACACGTGTCAGCATCAA	Photoperiod
OG5_150317	bZIP	ABF1	MA0570.1	AT5G39660	CDF2	930	948	+	-10.6429	1.66e-05	0.158	GATGACGTGGCACTCTGGG	Photoperiod
OG5_153420	bZIP	ABF1	MA0570.1	AT2G46830	CCA1	254	272	+	-19.7143	4.9e-05	0.167	AGACACGTGTCGACAAACT	Photoperiod
OG5_153420	bZIP	ABF1	MA0570.1	AT2G46830	CCA1	360	378	+	-16.2857	2.47e-05	0.161	GAACTCGTGGCCTAGAATA	Photoperiod
OG5_156319	bZIP	ABF1	MA0570.1	AT5G15840	CO	360	378	+	-19.2143	4.38e-05	0.162	TGCCACGTGTAGGCACTCA	Photoperiod
OG5_164233	bZIP	ABF1	MA0570.1	AT1G01060	LHY	798	816	+	-18.1786	3.51e-05	0.162	CACCACGTGTCGATCTGCG	Photoperiod
OG5_170357	bZIP	ABF1	MA0570.1	AT1G53160	SPL4	353	371	-	-19.25	4.42e-05	0.162	TATCACGTGTATGGACCAG	PI
OG5_190237	bZIP	ABF1	MA0570.1	AT3G24440	VRN5	741	759	+	-19	4.18e-05	0.162	TGACACGTGTACCCTAGAA	Vernalization
OG5_190821	bZIP	ABF1	MA0570.1	AT1G22770	GI	578	596	-	0.25	1.4e-05	0.158	GCTTACGTGTCATCGATAT	Photoperiod
unknown	bZIP	ABF1	MA0570.1	AT3G46640	PCL1	214	232	+	-2.21429	1.53e-05	0.158	CATTGCGTGTCAGTACTGT	Photoperiod
unknown	bZIP	ABF1	MA0570.1	AT3G46640	PCL1	389	407	+	-18.6786	3.9e-05	0.162	CTCCACGTGGCTCCATCTT	Photoperiod
unknown	bZIP	ABF1	MA0570.1	AT3G46640	PCL1	475	493	+	-20.6786	6.1e-05	0.195	GATGACGTGTTGAAAAGAG	Photoperiod
unknown	bZIP	ABF1	MA0570.1	AT5G59570	PCLL	880	898	+	-18.3571	3.64e-05	0.162	AATGACGTGGCTGGAGATA	Photoperiod
unknown	bZIP	ABF1	MA0570.1	AT5G59570	PCLL	978	996	-	-11.6429	1.69e-05	0.158	GCCAACGTGGCCTAGCGAG	Photoperiod
OG5_128971	bZIP	ABI5	M0261_1.02	AT2G21660	ATGRP7	274	283	+	11.589	6.28e-05	0.166	TGTCACGTGA	Photoperiod
OG5_139532	bZIP	ABI5	M0261_1.02	AT5G65060	MAF3	60	69	-	13.3151	1.81e-05	0.0824	CGTCACGTGC	Vernalization
unknown	bZIP	ABI5	M0261_1.02	AT5G57380	VIN3	916	925	-	10.3425	0.000102	0.196	CTTCACGTGC	Vernalization
OG5_164233	bZIP	AT2G21230	M0260_1.02	AT1G01060	LHY	617	626	-	16.0625	1.03e-06	0.0684	TGCCAGCTGT	Photoperiod
unknown	bZIP	AT2G21230	M0260_1.02	AT3G46640	PCL1	269	278	+	14.1458	4.13e-06	0.138	CTCCAGCTGG	Photoperiod
unknown	bZIP	AT2G40620	M0262_1.02	AT3G46640	PCL1	271	280	-	13.0204	2.76e-07	0.0276	GGCCAGCTGG	Photoperiod
OG5_139532	bZIP	ATAREB1	M0256_1.02	AT5G65080	MAF5	897	909	-	11.7027	4.95e-05	0.147	CTAGACACGTATT	Vernalization
OG5_170760	bZIP	ATAREB1	M0256_1.02	AT5G61850	LFY	669	681	-	12.3243	3.13e-05	0.107	TTTGACACGTAGG	PI
OG5_190987	bZIP	ATAREB1	M0256_1.02	AT4G00650	FRI	127	139	+	11.5135	5.55e-05	0.158	ATATACACGTGGT	Vernalization
OG5_190987	bZIP	ATAREB1	M0256_1.02	AT4G00650	FRI	130	142	-	12.2973	3.2e-05	0.107	CGAACCACGTGTA	Vernalization
OG5_139532	bZIP	AtbZIP44	MA0097.1	AT5G10140	FLC	579	590	+	-13.8929	1.4e-05	0.138	GATGACGTAGGC	Vernalization
OG5_150244	bZIP	AtbZIP44	MA0097.1	AT1G68050	ADO3	802	813	+	12.0357	2.13e-06	0.0425	GGTGACGTGTTA	Photoperiod
OG5_170758	bZIP	AtbZIP44	MA0097.1	AT5G61380	TOC1	764	775	+	24.6071	1.15e-08	0.00115	GATGACGTGGCC	Photoperiod
unknown	bZIP	AtbZIP44	MA0097.1	AT4G24540	AGL24	655	666	-	5.32143	6.67e-06	0.109	AATGACGTGAAA	PI
OG5_128986	bZIP	AtbZIP63	M0272_1.02	AT2G21070	FIO1	21	32	+	11.6875	5.19e-05	0.181	GGCAGACGTAGG	Photoperiod
OG5_136555	bZIP	AtbZIP63	M0272_1.02	AT2G18790	PHYB	763	774	-	14.6875	5.03e-06	0.0582	AGATCACGTGGG	Photoperiod
OG5_143093	bZIP	AtbZIP63	M0272_1.02	AT2G46340	SPA1	551	562	-	13.1094	1.92e-05	0.107	CGTCGACGTCGC	Photoperiod
OG5_153294	bZIP	AtbZIP63	M0272_1.02	AT2G25930	ELF3	914	925	-	13.8125	1.09e-05	0.0723	TGACGACGTGGA	Photoperiod
OG5_164233	bZIP	AtbZIP63	M0272_1.02	AT1G01060	LHY	710	721	-	11.8438	4.75e-05	0.181	AGCTCACGTAGG	Photoperiod
OG5_170476	bZIP	AtbZIP63	M0272_1.02	AT2G46790	APRR9	1	12	-	18.1875	5.39e-08	0.00538	AGCTGACGTGGC	Photoperiod
OG5_170758	bZIP	AtbZIP63	M0272_1.02	AT5G61380	TOC1	840	851	-	14.5625	6.06e-06	0.0582	AGATGACGTGGA	Photoperiod
OG5_212591	bZIP	AtbZIP63	M0272_1.02	AT4G22950	AGL19	307	318	-	11.4844	6.05e-05	0.189	TGTTGACGGGGG	Vernalization
unknown	bZIP	AtbZIP63	M0272_1.02	AT2G32950	COP1	436	447	-	11.9375	4.5e-05	0.181	GTATGACGTCGG	Photoperiod
OG5_136555	bZIP	BZIP17	M0263_1.02	AT1G09570	PHYA	230	239	+	10.4659	2.91e-05	0.162	GGTAACGTGG	Photoperiod
OG5_160330	bZIP	BZIP17	M0263_1.02	AT5G52250	RUP1	415	424	+	10.4205	3.09e-05	0.163	GGTGACATGG	Photoperiod
unknown	bZIP	bZIP68	M0255_1.02	AT5G59570	PCLL	789	797	-	10.8784	3.58e-05	0.137	TAACGTGGC	Photoperiod
OG5_136555	bZIP	BZO2H4	M0359_1.02	AT5G35840	PHYC	947	958	-	12.4062	3.67e-05	0.118	AACTACGTGGCG	Photoperiod
OG5_143093	bZIP	BZO2H4	M0359_1.02	AT2G46340	SPA1	556	567	+	11.2812	6.96e-05	0.178	GTCGACGTGTTT	Photoperiod
OG5_150317	bZIP	BZO2H4	M0359_1.02	AT3G47500	CDF3	948	959	+	13.1719	2.13e-05	0.09	GCTGACGTGTTT	Photoperiod
OG5_164233	bZIP	BZO2H4	M0359_1.02	AT1G01060	LHY	671	682	-	11.1875	7.41e-05	0.185	GCTTACGTGTAA	Photoperiod
unknown	bZIP	BZO2H4	M0359_1.02	AT5G51230	EMF2	5	16	-	11.2812	6.96e-05	0.178	GCTAACGTGGAC	Vernalization
OG5_150261	bZIP	GBF1	M0268_1.02	AT5G62430	CDF1	942	951	+	12.4848	1.95e-05	0.0931	TGACCTGGCA	Photoperiod
OG5_139532	bZIP	GBF2	M0266_1.02	AT1G77080	MAF1	220	228	+	10.8774	1.87e-05	0.0988	GCCACGGCA	Vernalization
OG5_190237	bZIP	GBF2	M0266_1.02	AT3G24440	VRN5	846	854	+	10.2736	4.07e-05	0.166	GCCACCTGA	Vernalization
OG5_139532	bZIP	GBF3	M0264_1.02	AT5G65070	MAF4	655	664	+	10.5402	5.68e-05	0.196	TTACGTGGAA	Vernalization
OG5_160330	bZIP	GBF3	M0264_1.02	AT5G52250	RUP1	131	140	+	11.8161	1.25e-05	0.0743	CGACGTGTAC	Photoperiod
OG5_160330	bZIP	GBF3	M0264_1.02	AT5G52250	RUP1	208	217	-	10.6552	5.01e-05	0.193	CTACGTGGAT	Photoperiod
OG5_129431	bZIP	HY5	MA0551.1	AT5G61150	VIP4	128	143	+	9.53846	3.41e-05	0.132	GCGGCCAGGCGGCTTA	Vernalization
OG5_136555	bZIP	HY5	MA0551.1	AT2G18790	PHYB	725	740	+	9.07692	4.14e-05	0.147	GCAACCACGTGTGGCC	Photoperiod
OG5_156319	bZIP	HY5	MA0551.1	AT3G02380	COL2	5	20	+	14.3462	4.51e-06	0.0249	TGCGCCACGTGTATAT	Photoperiod
OG5_170648	bZIP	HY5	MA0551.1	AT4G30200	VEL1	436	451	+	8.5	5.23e-05	0.173	TCTAACACGTGTTATT	Vernalization
OG5_190130	bZIP	HY5	MA0551.1	AT2G45660	AGL20	336	351	+	9.5	3.46e-05	0.132	TTAGACACGTCGCTAC	Vernalization
unknown	bZIP	HY5	MA0551.1	AT4G11880	AGL14	55	70	+	14.5769	3.98e-06	0.0247	AATGGCACGTGTCATG	Vernalization
unknown	bZIP	HY5	MA0551.1	AT5G59570	PCLL	909	924	+	13.3846	7.27e-06	0.0328	TTACACACGTGTCACT	Photoperiod
unknown	bZIP	TGA1	MA0588.1	AT3G46640	PCL1	47	57	+	14.2143	1.21e-05	0.151	CCGTGACGTTG	Photoperiod
unknown	bZIP	TGA1	MA0588.1	AT4G11880	AGL14	164	174	+	14.2857	1.14e-05	0.151	TGATGACGTAA	Vernalization
OG5_127186	CSD	ATGRP2B	M0583_1.02	AT1G04400	CRY2	100	107	+	4.77586	0.000821	0.148	TTTTTCTT	Photoperiod
OG5_127186	CSD	ATGRP2B	M0583_1.02	AT1G04400	CRY2	267	274	+	4.77586	0.000821	0.148	TTTTTATC	Photoperiod
OG5_128223	CSD	ATGRP2B	M0583_1.02	AT3G26640	LWD2	198	205	+	4.77586	0.000821	0.148	TTTTTGTT	Photoperiod
OG5_128845	CSD	ATGRP2B	M0583_1.02	AT2G06210	ELF8	95	102	+	10.4397	0.000446	0.111	GTTTTTTT	Vernalization
OG5_128845	CSD	ATGRP2B	M0583_1.02	AT2G06210	ELF8	224	231	+	4.77586	0.000821	0.148	TTTTTCTT	Vernalization
OG5_128845	CSD	ATGRP2B	M0583_1.02	AT2G06210	ELF8	280	287	+	10.4483	0.000372	0.107	TTTTTTTT	Vernalization
OG5_128845	CSD	ATGRP2B	M0583_1.02	AT2G06210	ELF8	394	401	+	4.77586	0.000821	0.148	TTTTTGTT	Vernalization
OG5_128845	CSD	ATGRP2B	M0583_1.02	AT2G06210	ELF8	518	525	+	11.4397	0.000148	0.107	TTTTTATT	Vernalization
OG5_128845	CSD	ATGRP2B	M0583_1.02	AT2G06210	ELF8	586	593	-	11.4397	0.000148	0.107	TTTTTATT	Vernalization
OG5_128971	CSD	ATGRP2B	M0583_1.02	AT2G21660	ATGRP7	202	209	+	4.77586	0.000821	0.148	TTTTTCTT	Photoperiod
OG5_128986	CSD	ATGRP2B	M0583_1.02	AT2G21070	FIO1	3	10	-	11.4397	0.000148	0.107	TTTTTATT	Photoperiod
OG5_128986	CSD	ATGRP2B	M0583_1.02	AT2G21070	FIO1	6	13	-	10.4483	0.000372	0.107	TTTTTTTT	Photoperiod
OG5_128986	CSD	ATGRP2B	M0583_1.02	AT2G21070	FIO1	8	15	-	10.4397	0.000446	0.111	GTTTTTTT	Photoperiod
OG5_128986	CSD	ATGRP2B	M0583_1.02	AT2G21070	FIO1	163	170	+	11.4397	0.000148	0.107	TTTTTATT	Photoperiod
OG5_128986	CSD	ATGRP2B	M0583_1.02	AT2G21070	FIO1	323	330	+	10.4483	0.000372	0.107	TTTTTTTT	Photoperiod
OG5_128986	CSD	ATGRP2B	M0583_1.02	AT2G21070	FIO1	653	660	-	11.431	0.000223	0.107	GTTTTATT	Photoperiod
OG5_128986	CSD	ATGRP2B	M0583_1.02	AT2G21070	FIO1	787	794	+	11.4397	0.000148	0.107	TTTTTATT	Photoperiod
OG5_128986	CSD	ATGRP2B	M0583_1.02	AT2G21070	FIO1	825	832	+	11.4397	0.000148	0.107	TTTTTATT	Photoperiod
OG5_129431	CSD	ATGRP2B	M0583_1.02	AT5G61150	VIP4	171	178	-	4.77586	0.000821	0.148	TTTTTATC	Vernalization
OG5_129431	CSD	ATGRP2B	M0583_1.02	AT5G61150	VIP4	383	390	-	10.4483	0.000372	0.107	TTTTTTTT	Vernalization
OG5_129431	CSD	ATGRP2B	M0583_1.02	AT5G61150	VIP4	452	459	+	4.77586	0.000821	0.148	TTTTTCTT	Vernalization
OG5_129431	CSD	ATGRP2B	M0583_1.02	AT5G61150	VIP4	459	466	+	4.77586	0.000821	0.148	TTTTTCTT	Vernalization
OG5_129431	CSD	ATGRP2B	M0583_1.02	AT5G61150	VIP4	465	472	+	11.4397	0.000148	0.107	TTTTTATT	Vernalization
OG5_129431	CSD	ATGRP2B	M0583_1.02	AT5G61150	VIP4	945	952	-	10.4483	0.000372	0.107	TTTTTTTT	Vernalization
OG5_129545	CSD	ATGRP2B	M0583_1.02	AT5G17690	TFL2	60	67	+	10.4483	0.000372	0.107	TTTTTTTT	Vernalization
OG5_129545	CSD	ATGRP2B	M0583_1.02	AT5G17690	TFL2	63	70	+	4.77586	0.000821	0.148	TTTTTCTT	Vernalization
OG5_129545	CSD	ATGRP2B	M0583_1.02	AT5G17690	TFL2	136	143	-	4.77586	0.000821	0.148	TTTTTGTT	Vernalization
OG5_129545	CSD	ATGRP2B	M0583_1.02	AT5G17690	TFL2	566	573	+	10.4483	0.000372	0.107	TTTTTTTT	Vernalization
OG5_129545	CSD	ATGRP2B	M0583_1.02	AT5G17690	TFL2	631	638	+	4.77586	0.000821	0.148	CTTTTATT	Vernalization
OG5_129545	CSD	ATGRP2B	M0583_1.02	AT5G17690	TFL2	811	818	-	10.4483	0.000372	0.107	TTTTTTTT	Vernalization
OG5_129545	CSD	ATGRP2B	M0583_1.02	AT5G17690	TFL2	890	897	-	4.77586	0.000821	0.148	TTTTTGTT	Vernalization
OG5_136555	CSD	ATGRP2B	M0583_1.02	AT1G09570	PHYA	220	227	-	4.76724	0.000972	0.165	GTTTTCTT	Photoperiod
OG5_136555	CSD	ATGRP2B	M0583_1.02	AT1G09570	PHYA	304	311	-	10.4483	0.000372	0.107	TTTTTTTT	Photoperiod
OG5_136555	CSD	ATGRP2B	M0583_1.02	AT1G09570	PHYA	311	318	-	11.431	0.000223	0.107	GTTTTATT	Photoperiod
OG5_136555	CSD	ATGRP2B	M0583_1.02	AT1G09570	PHYA	354	361	-	11.431	0.000223	0.107	GTTTTATT	Photoperiod
OG5_136555	CSD	ATGRP2B	M0583_1.02	AT1G09570	PHYA	423	430	-	4.77586	0.000821	0.148	TTTTTATC	Photoperiod
OG5_136555	CSD	ATGRP2B	M0583_1.02	AT1G09570	PHYA	426	433	-	10.4483	0.000372	0.107	TTTTTTTT	Photoperiod
OG5_136555	CSD	ATGRP2B	M0583_1.02	AT1G09570	PHYA	619	626	+	10.4397	0.000446	0.111	GTTTTTTT	Photoperiod
OG5_136555	CSD	ATGRP2B	M0583_1.02	AT1G09570	PHYA	622	629	+	11.4397	0.000148	0.107	TTTTTATT	Photoperiod
OG5_136555	CSD	ATGRP2B	M0583_1.02	AT1G09570	PHYA	642	649	+	10.4483	0.000372	0.107	TTTTTTTT	Photoperiod
OG5_136555	CSD	ATGRP2B	M0583_1.02	AT1G09570	PHYA	942	949	+	4.77586	0.000821	0.148	TTTTTCTT	Photoperiod
OG5_136555	CSD	ATGRP2B	M0583_1.02	AT1G09570	PHYA	950	957	+	4.77586	0.000821	0.148	CTTTTATT	Photoperiod
OG5_136555	CSD	ATGRP2B	M0583_1.02	AT2G18790	PHYB	322	329	-	11.431	0.000223	0.107	GTTTTATT	Photoperiod
OG5_136555	CSD	ATGRP2B	M0583_1.02	AT2G18790	PHYB	910	917	-	4.77586	0.000821	0.148	TTTTTGTT	Photoperiod
OG5_136555	CSD	ATGRP2B	M0583_1.02	AT2G18790	PHYB	929	936	-	10.4483	0.000372	0.107	TTTTTTTT	Photoperiod
OG5_136555	CSD	ATGRP2B	M0583_1.02	AT2G18790	PHYB	936	943	-	10.4397	0.000446	0.111	GTTTTTTT	Photoperiod
OG5_136555	CSD	ATGRP2B	M0583_1.02	AT2G18790	PHYB	949	956	+	10.4483	0.000372	0.107	TTTTTTTT	Photoperiod
OG5_136555	CSD	ATGRP2B	M0583_1.02	AT2G18790	PHYB	953	960	+	4.77586	0.000821	0.148	TTTTTGTT	Photoperiod
OG5_136555	CSD	ATGRP2B	M0583_1.02	AT5G35840	PHYC	614	621	+	4.76724	0.000972	0.165	GTTTTCTT	Photoperiod
OG5_139246	CSD	ATGRP2B	M0583_1.02	AT5G02810	PRR7	28	35	+	10.4483	0.000372	0.107	TTTTTTTT	Photoperiod
OG5_139246	CSD	ATGRP2B	M0583_1.02	AT5G02810	PRR7	34	41	+	4.77586	0.000821	0.148	TTTTTGTT	Photoperiod
OG5_139246	CSD	ATGRP2B	M0583_1.02	AT5G02810	PRR7	84	91	-	11.4397	0.000148	0.107	TTTTTATT	Photoperiod
OG5_139532	CSD	ATGRP2B	M0583_1.02	AT1G77080	MAF1	737	744	-	11.4397	0.000148	0.107	TTTTTATT	Vernalization
OG5_139532	CSD	ATGRP2B	M0583_1.02	AT1G77080	MAF1	920	927	-	10.4483	0.000372	0.107	TTTTTTTT	Vernalization
OG5_139532	CSD	ATGRP2B	M0583_1.02	AT1G77080	MAF1	924	931	-	10.4397	0.000446	0.111	GTTTTTTT	Vernalization
OG5_139532	CSD	ATGRP2B	M0583_1.02	AT1G77080	MAF1	942	949	-	10.4483	0.000372	0.107	TTTTTTTT	Vernalization
OG5_139532	CSD	ATGRP2B	M0583_1.02	AT1G77080	MAF1	945	952	-	10.4397	0.000446	0.111	GTTTTTTT	Vernalization
OG5_139532	CSD	ATGRP2B	M0583_1.02	AT1G77080	MAF1	954	961	-	4.77586	0.000821	0.148	TTTTTCTT	Vernalization
OG5_139532	CSD	ATGRP2B	M0583_1.02	AT1G77080	MAF1	964	971	-	11.4397	0.000148	0.107	TTTTTATT	Vernalization
OG5_139532	CSD	ATGRP2B	M0583_1.02	AT5G10140	FLC	88	95	-	4.77586	0.000821	0.148	TTTTTCTT	Vernalization
OG5_139532	CSD	ATGRP2B	M0583_1.02	AT5G10140	FLC	374	381	-	10.4483	0.000372	0.107	TTTTTTTT	Vernalization
OG5_139532	CSD	ATGRP2B	M0583_1.02	AT5G10140	FLC	377	384	-	10.4397	0.000446	0.111	GTTTTTTT	Vernalization
OG5_139532	CSD	ATGRP2B	M0583_1.02	AT5G10140	FLC	561	568	+	10.4483	0.000372	0.107	TTTTTTTT	Vernalization
OG5_139532	CSD	ATGRP2B	M0583_1.02	AT5G10140	FLC	886	893	+	11.4397	0.000148	0.107	TTTTTATT	Vernalization
OG5_139532	CSD	ATGRP2B	M0583_1.02	AT5G10140	FLC	904	911	+	10.4397	0.000446	0.111	GTTTTTTT	Vernalization
OG5_139532	CSD	ATGRP2B	M0583_1.02	AT5G10140	FLC	933	940	-	10.4483	0.000372	0.107	TTTTTTTT	Vernalization
OG5_139532	CSD	ATGRP2B	M0583_1.02	AT5G10140	FLC	960	967	-	4.77586	0.000821	0.148	TTTTTCTT	Vernalization
OG5_139532	CSD	ATGRP2B	M0583_1.02	AT5G65050	AGL31	2	9	-	11.4397	0.000148	0.107	TTTTTATT	Vernalization
OG5_139532	CSD	ATGRP2B	M0583_1.02	AT5G65050	AGL31	81	88	+	4.76724	0.000972	0.165	GTTTTATG	Vernalization
OG5_139532	CSD	ATGRP2B	M0583_1.02	AT5G65050	AGL31	191	198	-	10.4483	0.000372	0.107	TTTTTTTT	Vernalization
OG5_139532	CSD	ATGRP2B	M0583_1.02	AT5G65050	AGL31	269	276	+	4.76724	0.000972	0.165	GTTTTCTT	Vernalization
OG5_139532	CSD	ATGRP2B	M0583_1.02	AT5G65050	AGL31	461	468	+	10.4483	0.000372	0.107	TTTTTTTT	Vernalization
OG5_139532	CSD	ATGRP2B	M0583_1.02	AT5G65050	AGL31	782	789	-	4.77586	0.000821	0.148	TTTTTGTT	Vernalization
OG5_139532	CSD	ATGRP2B	M0583_1.02	AT5G65050	AGL31	785	792	-	10.4483	0.000372	0.107	TTTTTTTT	Vernalization
OG5_139532	CSD	ATGRP2B	M0583_1.02	AT5G65050	AGL31	959	966	+	10.4483	0.000372	0.107	TTTTTTTT	Vernalization
OG5_139532	CSD	ATGRP2B	M0583_1.02	AT5G65050	AGL31	976	983	-	4.76724	0.000972	0.165	GTTTTGTT	Vernalization
OG5_139532	CSD	ATGRP2B	M0583_1.02	AT5G65050	AGL31	981	988	-	4.77586	0.000821	0.148	TTTTTGTT	Vernalization
OG5_139532	CSD	ATGRP2B	M0583_1.02	AT5G65060	MAF3	227	234	+	4.77586	0.000821	0.148	TTTTTGTT	Vernalization
OG5_139532	CSD	ATGRP2B	M0583_1.02	AT5G65060	MAF3	523	530	-	4.77586	0.000821	0.148	TTTTTGTT	Vernalization
OG5_139532	CSD	ATGRP2B	M0583_1.02	AT5G65060	MAF3	953	960	-	4.77586	0.000821	0.148	TTTTTGTT	Vernalization
OG5_139532	CSD	ATGRP2B	M0583_1.02	AT5G65060	MAF3	956	963	-	10.4483	0.000372	0.107	TTTTTTTT	Vernalization
OG5_139532	CSD	ATGRP2B	M0583_1.02	AT5G65060	MAF3	960	967	-	10.4397	0.000446	0.111	GTTTTTTT	Vernalization
OG5_139532	CSD	ATGRP2B	M0583_1.02	AT5G65060	MAF3	978	985	+	10.4483	0.000372	0.107	TTTTTTTT	Vernalization
OG5_139532	CSD	ATGRP2B	M0583_1.02	AT5G65070	MAF4	678	685	+	11.4397	0.000148	0.107	TTTTTATT	Vernalization
OG5_139532	CSD	ATGRP2B	M0583_1.02	AT5G65070	MAF4	818	825	+	4.77586	0.000821	0.148	TTTTTCTT	Vernalization
OG5_139532	CSD	ATGRP2B	M0583_1.02	AT5G65070	MAF4	839	846	-	4.76724	0.000972	0.165	GTTTTGTT	Vernalization
OG5_139532	CSD	ATGRP2B	M0583_1.02	AT5G65070	MAF4	844	851	-	4.77586	0.000821	0.148	TTTTTGTT	Vernalization
OG5_139532	CSD	ATGRP2B	M0583_1.02	AT5G65070	MAF4	882	889	-	11.4397	0.000148	0.107	TTTTTATT	Vernalization
OG5_139532	CSD	ATGRP2B	M0583_1.02	AT5G65070	MAF4	897	904	-	10.4483	0.000372	0.107	TTTTTTTT	Vernalization
OG5_139532	CSD	ATGRP2B	M0583_1.02	AT5G65070	MAF4	912	919	-	10.4483	0.000372	0.107	TTTTTTTT	Vernalization
OG5_139532	CSD	ATGRP2B	M0583_1.02	AT5G65080	MAF5	121	128	+	11.4397	0.000148	0.107	TTTTTATT	Vernalization
OG5_139532	CSD	ATGRP2B	M0583_1.02	AT5G65080	MAF5	128	135	+	11.4397	0.000148	0.107	TTTTTATT	Vernalization
OG5_139532	CSD	ATGRP2B	M0583_1.02	AT5G65080	MAF5	177	184	+	10.4483	0.000372	0.107	TTTTTTTT	Vernalization
OG5_139532	CSD	ATGRP2B	M0583_1.02	AT5G65080	MAF5	180	187	+	4.77586	0.000821	0.148	TTTTTCTT	Vernalization
OG5_139532	CSD	ATGRP2B	M0583_1.02	AT5G65080	MAF5	186	193	+	4.77586	0.000821	0.148	TTTTTCTT	Vernalization
OG5_139532	CSD	ATGRP2B	M0583_1.02	AT5G65080	MAF5	345	352	+	4.77586	0.000821	0.148	TTTTTGTT	Vernalization
OG5_139532	CSD	ATGRP2B	M0583_1.02	AT5G65080	MAF5	442	449	+	4.77586	0.000821	0.148	TTTTTCTT	Vernalization
OG5_139532	CSD	ATGRP2B	M0583_1.02	AT5G65080	MAF5	481	488	-	4.77586	0.000821	0.148	TTTTTCTT	Vernalization
OG5_139532	CSD	ATGRP2B	M0583_1.02	AT5G65080	MAF5	788	795	+	10.4483	0.000372	0.107	TTTTTTTT	Vernalization
OG5_139532	CSD	ATGRP2B	M0583_1.02	AT5G65080	MAF5	793	800	+	4.77586	0.000821	0.148	TTTTTCTT	Vernalization
OG5_139532	CSD	ATGRP2B	M0583_1.02	AT5G65080	MAF5	857	864	-	4.77586	0.000821	0.148	TTTTTCTT	Vernalization
OG5_139532	CSD	ATGRP2B	M0583_1.02	AT5G65080	MAF5	933	940	+	10.4483	0.000372	0.107	TTTTTTTT	Vernalization
OG5_139532	CSD	ATGRP2B	M0583_1.02	AT5G65080	MAF5	957	964	+	10.4397	0.000446	0.111	GTTTTTTT	Vernalization
OG5_139532	CSD	ATGRP2B	M0583_1.02	AT5G65080	MAF5	960	967	+	4.77586	0.000821	0.148	TTTTTGTT	Vernalization
OG5_143093	CSD	ATGRP2B	M0583_1.02	AT2G46340	SPA1	1	8	+	10.4483	0.000372	0.107	TTTTTTTT	Photoperiod
OG5_143093	CSD	ATGRP2B	M0583_1.02	AT2G46340	SPA1	6	13	+	4.77586	0.000821	0.148	TTTTTCTT	Photoperiod
OG5_143093	CSD	ATGRP2B	M0583_1.02	AT2G46340	SPA1	142	149	+	11.4397	0.000148	0.107	TTTTTATT	Photoperiod
OG5_143093	CSD	ATGRP2B	M0583_1.02	AT2G46340	SPA1	148	155	+	11.4397	0.000148	0.107	TTTTTATT	Photoperiod
OG5_143093	CSD	ATGRP2B	M0583_1.02	AT2G46340	SPA1	154	161	+	4.77586	0.000821	0.148	TTTTTCTT	Photoperiod
OG5_143093	CSD	ATGRP2B	M0583_1.02	AT2G46340	SPA1	246	253	+	10.4397	0.000446	0.111	GTTTTTTT	Photoperiod
OG5_143093	CSD	ATGRP2B	M0583_1.02	AT2G46340	SPA1	818	825	-	4.76724	0.000972	0.165	GTTTTGTT	Photoperiod
OG5_143093	CSD	ATGRP2B	M0583_1.02	AT2G46340	SPA1	849	856	-	11.4397	0.000148	0.107	TTTTTATT	Photoperiod
OG5_143093	CSD	ATGRP2B	M0583_1.02	AT2G46340	SPA1	976	983	-	11.4397	0.000148	0.107	TTTTTATT	Photoperiod
OG5_146543	CSD	ATGRP2B	M0583_1.02	AT1G65480	FT	118	125	-	11.431	0.000223	0.107	GTTTTATT	PI
OG5_146543	CSD	ATGRP2B	M0583_1.02	AT1G65480	FT	424	431	+	10.4483	0.000372	0.107	TTTTTTTT	PI
OG5_146543	CSD	ATGRP2B	M0583_1.02	AT1G65480	FT	434	441	+	10.4397	0.000446	0.111	GTTTTTTT	PI
OG5_146543	CSD	ATGRP2B	M0583_1.02	AT1G65480	FT	437	444	+	4.77586	0.000821	0.148	TTTTTCTT	PI
OG5_146543	CSD	ATGRP2B	M0583_1.02	AT1G65480	FT	478	485	+	10.4483	0.000372	0.107	TTTTTTTT	PI
OG5_146543	CSD	ATGRP2B	M0583_1.02	AT1G65480	FT	483	490	+	4.77586	0.000821	0.148	TTTTTCTT	PI
OG5_146543	CSD	ATGRP2B	M0583_1.02	AT1G65480	FT	538	545	+	10.4483	0.000372	0.107	TTTTTTTT	PI
OG5_146543	CSD	ATGRP2B	M0583_1.02	AT1G65480	FT	573	580	+	4.77586	0.000821	0.148	TTTTTCTT	PI
OG5_146543	CSD	ATGRP2B	M0583_1.02	AT1G65480	FT	582	589	+	11.4397	0.000148	0.107	TTTTTATT	PI
OG5_146543	CSD	ATGRP2B	M0583_1.02	AT1G65480	FT	827	834	-	11.4397	0.000148	0.107	TTTTTATT	PI
OG5_146543	CSD	ATGRP2B	M0583_1.02	AT1G65480	FT	837	844	-	4.77586	0.000821	0.148	TTTTTCTT	PI
OG5_146543	CSD	ATGRP2B	M0583_1.02	AT1G65480	FT	911	918	-	4.77586	0.000821	0.148	TTTTTCTT	PI
OG5_146543	CSD	ATGRP2B	M0583_1.02	AT4G20370	TSF	306	313	+	11.431	0.000223	0.107	GTTTTATT	PI
OG5_146543	CSD	ATGRP2B	M0583_1.02	AT4G20370	TSF	350	357	+	4.76724	0.000972	0.165	GTTTTGTT	PI
OG5_146543	CSD	ATGRP2B	M0583_1.02	AT4G20370	TSF	407	414	-	4.77586	0.000821	0.148	TTTTTCTT	PI
OG5_146543	CSD	ATGRP2B	M0583_1.02	AT4G20370	TSF	410	417	-	10.4483	0.000372	0.107	TTTTTTTT	PI
OG5_146543	CSD	ATGRP2B	M0583_1.02	AT4G20370	TSF	809	816	-	4.77586	0.000821	0.148	TTTTTCTT	PI
OG5_146543	CSD	ATGRP2B	M0583_1.02	AT4G20370	TSF	812	819	-	10.4483	0.000372	0.107	TTTTTTTT	PI
OG5_150244	CSD	ATGRP2B	M0583_1.02	AT1G68050	ADO3	53	60	+	4.76724	0.000972	0.165	GTTTTCTT	Photoperiod
OG5_150244	CSD	ATGRP2B	M0583_1.02	AT1G68050	ADO3	191	198	-	4.77586	0.000821	0.148	TTTTTCTT	Photoperiod
OG5_150244	CSD	ATGRP2B	M0583_1.02	AT1G68050	ADO3	197	204	-	11.4397	0.000148	0.107	TTTTTATT	Photoperiod
OG5_150244	CSD	ATGRP2B	M0583_1.02	AT1G68050	ADO3	200	207	-	10.4483	0.000372	0.107	TTTTTTTT	Photoperiod
OG5_150244	CSD	ATGRP2B	M0583_1.02	AT1G68050	ADO3	426	433	+	4.77586	0.000821	0.148	TTTTTGTT	Photoperiod
OG5_150244	CSD	ATGRP2B	M0583_1.02	AT1G68050	ADO3	676	683	-	4.77586	0.000821	0.148	TTTTTGTT	Photoperiod
OG5_150244	CSD	ATGRP2B	M0583_1.02	AT1G68050	ADO3	713	720	-	10.4483	0.000372	0.107	TTTTTTTT	Photoperiod
OG5_150244	CSD	ATGRP2B	M0583_1.02	AT5G57360	ZTL	453	460	+	4.77586	0.000821	0.148	TTTTTGTT	Photoperiod
OG5_150244	CSD	ATGRP2B	M0583_1.02	AT5G57360	ZTL	501	508	-	11.431	0.000223	0.107	GTTTTATT	Photoperiod
OG5_150244	CSD	ATGRP2B	M0583_1.02	AT5G57360	ZTL	632	639	-	11.431	0.000223	0.107	GTTTTATT	Photoperiod
OG5_150244	CSD	ATGRP2B	M0583_1.02	AT5G57360	ZTL	792	799	-	4.77586	0.000821	0.148	TTTTTGTT	Photoperiod
OG5_150244	CSD	ATGRP2B	M0583_1.02	AT5G57360	ZTL	898	905	+	4.76724	0.000972	0.165	GTTTTATG	Photoperiod
OG5_150244	CSD	ATGRP2B	M0583_1.02	AT5G57360	ZTL	906	913	+	4.76724	0.000972	0.165	GTTTTATC	Photoperiod
OG5_150261	CSD	ATGRP2B	M0583_1.02	AT5G62430	CDF1	3	10	+	4.76724	0.000972	0.165	GTTTTGTT	Photoperiod
OG5_150261	CSD	ATGRP2B	M0583_1.02	AT5G62430	CDF1	298	305	+	10.4483	0.000372	0.107	TTTTTTTT	Photoperiod
OG5_150261	CSD	ATGRP2B	M0583_1.02	AT5G62430	CDF1	303	310	+	4.77586	0.000821	0.148	TTTTTGTT	Photoperiod
OG5_150261	CSD	ATGRP2B	M0583_1.02	AT5G62430	CDF1	309	316	+	10.4483	0.000372	0.107	TTTTTTTT	Photoperiod
OG5_150261	CSD	ATGRP2B	M0583_1.02	AT5G62430	CDF1	421	428	+	4.77586	0.000821	0.148	TTTTTATC	Photoperiod
OG5_150261	CSD	ATGRP2B	M0583_1.02	AT5G62430	CDF1	551	558	+	10.4483	0.000372	0.107	TTTTTTTT	Photoperiod
OG5_150261	CSD	ATGRP2B	M0583_1.02	AT5G62430	CDF1	555	562	+	4.77586	0.000821	0.148	TTTTTCTT	Photoperiod
OG5_150261	CSD	ATGRP2B	M0583_1.02	AT5G62430	CDF1	692	699	+	4.77586	0.000821	0.148	TTTTTATC	Photoperiod
OG5_150265	CSD	ATGRP2B	M0583_1.02	AT1G51140	BHLH122	446	453	+	4.77586	0.000821	0.148	TTTTTCTT	Photoperiod
OG5_150265	CSD	ATGRP2B	M0583_1.02	AT1G51140	BHLH122	513	520	+	11.4397	0.000148	0.107	TTTTTATT	Photoperiod
OG5_150265	CSD	ATGRP2B	M0583_1.02	AT1G51140	BHLH122	568	575	+	11.431	0.000223	0.107	GTTTTATT	Photoperiod
OG5_150265	CSD	ATGRP2B	M0583_1.02	AT1G51140	BHLH122	664	671	-	10.4483	0.000372	0.107	TTTTTTTT	Photoperiod
OG5_150265	CSD	ATGRP2B	M0583_1.02	AT1G51140	BHLH122	682	689	+	4.77586	0.000821	0.148	TTTTTCTT	Photoperiod
OG5_150265	CSD	ATGRP2B	M0583_1.02	AT1G51140	BHLH122	767	774	-	10.4483	0.000372	0.107	TTTTTTTT	Photoperiod
OG5_150265	CSD	ATGRP2B	M0583_1.02	AT2G42280	BHLH130	59	66	+	4.77586	0.000821	0.148	CTTTTATT	Photoperiod
OG5_150265	CSD	ATGRP2B	M0583_1.02	AT2G42280	BHLH130	296	303	-	4.76724	0.000972	0.165	GTTTTGTT	Photoperiod
OG5_150265	CSD	ATGRP2B	M0583_1.02	AT2G42280	BHLH130	433	440	-	11.4397	0.000148	0.107	TTTTTATT	Photoperiod
OG5_150265	CSD	ATGRP2B	M0583_1.02	AT2G42280	BHLH130	436	443	-	10.4483	0.000372	0.107	TTTTTTTT	Photoperiod
OG5_150265	CSD	ATGRP2B	M0583_1.02	AT2G42280	BHLH130	532	539	+	4.77586	0.000821	0.148	TTTTTGTT	Photoperiod
OG5_150265	CSD	ATGRP2B	M0583_1.02	AT2G42280	BHLH130	587	594	-	4.77586	0.000821	0.148	TTTTTCTT	Photoperiod
OG5_150265	CSD	ATGRP2B	M0583_1.02	AT2G42280	BHLH130	590	597	-	10.4397	0.000446	0.111	GTTTTTTT	Photoperiod
OG5_150265	CSD	ATGRP2B	M0583_1.02	AT2G42280	BHLH130	835	842	-	10.4483	0.000372	0.107	TTTTTTTT	Photoperiod
OG5_150317	CSD	ATGRP2B	M0583_1.02	AT3G47500	CDF3	156	163	+	10.4483	0.000372	0.107	TTTTTTTT	Photoperiod
OG5_150317	CSD	ATGRP2B	M0583_1.02	AT3G47500	CDF3	208	215	-	11.4397	0.000148	0.107	TTTTTATT	Photoperiod
OG5_150317	CSD	ATGRP2B	M0583_1.02	AT3G47500	CDF3	323	330	-	10.4483	0.000372	0.107	TTTTTTTT	Photoperiod
OG5_150317	CSD	ATGRP2B	M0583_1.02	AT3G47500	CDF3	572	579	-	10.4483	0.000372	0.107	TTTTTTTT	Photoperiod
OG5_150317	CSD	ATGRP2B	M0583_1.02	AT3G47500	CDF3	659	666	-	11.4397	0.000148	0.107	TTTTTATT	Photoperiod
OG5_150317	CSD	ATGRP2B	M0583_1.02	AT3G47500	CDF3	693	700	-	10.4397	0.000446	0.111	GTTTTTTT	Photoperiod
OG5_150317	CSD	ATGRP2B	M0583_1.02	AT3G47500	CDF3	792	799	-	4.77586	0.000821	0.148	TTTTTGTT	Photoperiod
OG5_150317	CSD	ATGRP2B	M0583_1.02	AT3G47500	CDF3	795	802	-	10.4483	0.000372	0.107	TTTTTTTT	Photoperiod
OG5_150317	CSD	ATGRP2B	M0583_1.02	AT3G47500	CDF3	825	832	-	4.77586	0.000821	0.148	TTTTTATG	Photoperiod
OG5_150317	CSD	ATGRP2B	M0583_1.02	AT3G47500	CDF3	857	864	-	11.431	0.000223	0.107	GTTTTATT	Photoperiod
OG5_150317	CSD	ATGRP2B	M0583_1.02	AT5G39660	CDF2	42	49	-	10.4397	0.000446	0.111	GTTTTTTT	Photoperiod
OG5_150317	CSD	ATGRP2B	M0583_1.02	AT5G39660	CDF2	64	71	+	10.4483	0.000372	0.107	TTTTTTTT	Photoperiod
OG5_150317	CSD	ATGRP2B	M0583_1.02	AT5G39660	CDF2	254	261	+	4.76724	0.000972	0.165	GTTTTCTT	Photoperiod
OG5_150317	CSD	ATGRP2B	M0583_1.02	AT5G39660	CDF2	289	296	-	4.77586	0.000821	0.148	TTTTTCTT	Photoperiod
OG5_150317	CSD	ATGRP2B	M0583_1.02	AT5G39660	CDF2	350	357	+	10.4397	0.000446	0.111	GTTTTTTT	Photoperiod
OG5_150317	CSD	ATGRP2B	M0583_1.02	AT5G39660	CDF2	393	400	+	4.77586	0.000821	0.148	TTTTTGTT	Photoperiod
OG5_150317	CSD	ATGRP2B	M0583_1.02	AT5G39660	CDF2	473	480	+	10.4483	0.000372	0.107	TTTTTTTT	Photoperiod
OG5_150317	CSD	ATGRP2B	M0583_1.02	AT5G39660	CDF2	478	485	+	4.77586	0.000821	0.148	TTTTTCTT	Photoperiod
OG5_150317	CSD	ATGRP2B	M0583_1.02	AT5G39660	CDF2	578	585	+	4.77586	0.000821	0.148	TTTTTGTT	Photoperiod
OG5_150317	CSD	ATGRP2B	M0583_1.02	AT5G39660	CDF2	604	611	+	4.77586	0.000821	0.148	TTTTTCTT	Photoperiod
OG5_150317	CSD	ATGRP2B	M0583_1.02	AT5G39660	CDF2	658	665	-	4.77586	0.000821	0.148	TTTTTGTT	Photoperiod
OG5_150317	CSD	ATGRP2B	M0583_1.02	AT5G39660	CDF2	766	773	-	11.4397	0.000148	0.107	TTTTTATT	Photoperiod
OG5_150317	CSD	ATGRP2B	M0583_1.02	AT5G39660	CDF2	802	809	-	10.4483	0.000372	0.107	TTTTTTTT	Photoperiod
OG5_150317	CSD	ATGRP2B	M0583_1.02	AT5G39660	CDF2	840	847	-	11.4397	0.000148	0.107	TTTTTATT	Photoperiod
OG5_150317	CSD	ATGRP2B	M0583_1.02	AT5G39660	CDF2	874	881	-	10.4483	0.000372	0.107	TTTTTTTT	Photoperiod
OG5_150317	CSD	ATGRP2B	M0583_1.02	AT5G39660	CDF2	893	900	-	4.77586	0.000821	0.148	TTTTTGTT	Photoperiod
OG5_153294	CSD	ATGRP2B	M0583_1.02	AT2G25930	ELF3	231	238	-	4.76724	0.000972	0.165	GTTTTGTT	Photoperiod
OG5_153294	CSD	ATGRP2B	M0583_1.02	AT2G25930	ELF3	431	438	+	10.4483	0.000372	0.107	TTTTTTTT	Photoperiod
OG5_153294	CSD	ATGRP2B	M0583_1.02	AT2G25930	ELF3	721	728	-	4.77586	0.000821	0.148	TTTTTCTT	Photoperiod
OG5_153294	CSD	ATGRP2B	M0583_1.02	AT2G25930	ELF3	759	766	+	4.77586	0.000821	0.148	CTTTTATT	Photoperiod
OG5_153294	CSD	ATGRP2B	M0583_1.02	AT2G25930	ELF3	837	844	-	4.76724	0.000972	0.165	GTTTTCTT	Photoperiod
OG5_153294	CSD	ATGRP2B	M0583_1.02	AT2G25930	ELF3	842	849	-	4.77586	0.000821	0.148	TTTTTGTT	Photoperiod
OG5_153294	CSD	ATGRP2B	M0583_1.02	AT2G25930	ELF3	868	875	+	10.4483	0.000372	0.107	TTTTTTTT	Photoperiod
OG5_153420	CSD	ATGRP2B	M0583_1.02	AT2G46830	CCA1	78	85	-	4.76724	0.000972	0.165	GTTTTGTT	Photoperiod
OG5_153420	CSD	ATGRP2B	M0583_1.02	AT2G46830	CCA1	97	104	-	10.4483	0.000372	0.107	TTTTTTTT	Photoperiod
OG5_156319	CSD	ATGRP2B	M0583_1.02	AT5G15840	CO	60	67	-	4.76724	0.000972	0.165	GTTTTATC	Photoperiod
OG5_160330	CSD	ATGRP2B	M0583_1.02	AT5G23730	RUP2	46	53	+	4.77586	0.000821	0.148	TTTTTCTT	Photoperiod
OG5_160330	CSD	ATGRP2B	M0583_1.02	AT5G23730	RUP2	67	74	-	11.4397	0.000148	0.107	TTTTTATT	Photoperiod
OG5_160330	CSD	ATGRP2B	M0583_1.02	AT5G23730	RUP2	77	84	-	4.77586	0.000821	0.148	TTTTTCTT	Photoperiod
OG5_160330	CSD	ATGRP2B	M0583_1.02	AT5G23730	RUP2	99	106	+	4.77586	0.000821	0.148	TTTTTATG	Photoperiod
OG5_160330	CSD	ATGRP2B	M0583_1.02	AT5G23730	RUP2	108	115	-	4.77586	0.000821	0.148	TTTTTGTT	Photoperiod
OG5_160330	CSD	ATGRP2B	M0583_1.02	AT5G23730	RUP2	265	272	-	11.4397	0.000148	0.107	TTTTTATT	Photoperiod
OG5_160330	CSD	ATGRP2B	M0583_1.02	AT5G23730	RUP2	319	326	+	10.4483	0.000372	0.107	TTTTTTTT	Photoperiod
OG5_160330	CSD	ATGRP2B	M0583_1.02	AT5G23730	RUP2	560	567	+	4.76724	0.000972	0.165	GTTTTGTT	Photoperiod
OG5_160330	CSD	ATGRP2B	M0583_1.02	AT5G23730	RUP2	687	694	+	11.4397	0.000148	0.107	TTTTTATT	Photoperiod
OG5_160330	CSD	ATGRP2B	M0583_1.02	AT5G23730	RUP2	868	875	-	11.4397	0.000148	0.107	TTTTTATT	Photoperiod
OG5_160330	CSD	ATGRP2B	M0583_1.02	AT5G23730	RUP2	921	928	-	4.77586	0.000821	0.148	TTTTTGTT	Photoperiod
OG5_160330	CSD	ATGRP2B	M0583_1.02	AT5G23730	RUP2	972	979	-	11.4397	0.000148	0.107	TTTTTATT	Photoperiod
OG5_160330	CSD	ATGRP2B	M0583_1.02	AT5G23730	RUP2	975	982	-	10.4483	0.000372	0.107	TTTTTTTT	Photoperiod
OG5_160330	CSD	ATGRP2B	M0583_1.02	AT5G52250	RUP1	362	369	-	10.4483	0.000372	0.107	TTTTTTTT	Photoperiod
OG5_160330	CSD	ATGRP2B	M0583_1.02	AT5G52250	RUP1	383	390	+	4.77586	0.000821	0.148	TTTTTCTT	Photoperiod
OG5_160330	CSD	ATGRP2B	M0583_1.02	AT5G52250	RUP1	463	470	+	4.77586	0.000821	0.148	TTTTTGTT	Photoperiod
OG5_160330	CSD	ATGRP2B	M0583_1.02	AT5G52250	RUP1	641	648	-	4.77586	0.000821	0.148	TTTTTGTT	Photoperiod
OG5_160330	CSD	ATGRP2B	M0583_1.02	AT5G52250	RUP1	852	859	-	10.4483	0.000372	0.107	TTTTTTTT	Photoperiod
OG5_160330	CSD	ATGRP2B	M0583_1.02	AT5G52250	RUP1	923	930	+	4.77586	0.000821	0.148	TTTTTGTT	Photoperiod
OG5_164233	CSD	ATGRP2B	M0583_1.02	AT1G01060	LHY	59	66	-	4.77586	0.000821	0.148	TTTTTGTT	Photoperiod
OG5_169591	CSD	ATGRP2B	M0583_1.02	AT4G16845	VRN2	386	393	-	10.4397	0.000446	0.111	GTTTTTTT	Vernalization
OG5_169591	CSD	ATGRP2B	M0583_1.02	AT4G16845	VRN2	468	475	-	10.4483	0.000372	0.107	TTTTTTTT	Vernalization
OG5_169591	CSD	ATGRP2B	M0583_1.02	AT4G16845	VRN2	555	562	-	4.77586	0.000821	0.148	TTTTTCTT	Vernalization
OG5_169591	CSD	ATGRP2B	M0583_1.02	AT4G16845	VRN2	576	583	+	11.431	0.000223	0.107	GTTTTATT	Vernalization
OG5_169591	CSD	ATGRP2B	M0583_1.02	AT4G16845	VRN2	591	598	+	4.76724	0.000972	0.165	GTTTTCTT	Vernalization
OG5_170346	CSD	ATGRP2B	M0583_1.02	AT4G09180	BHLH81	182	189	+	4.77586	0.000821	0.148	TTTTTATG	Photoperiod
OG5_170346	CSD	ATGRP2B	M0583_1.02	AT4G09180	BHLH81	332	339	-	4.77586	0.000821	0.148	TTTTTGTT	Photoperiod
OG5_170346	CSD	ATGRP2B	M0583_1.02	AT4G09180	BHLH81	335	342	-	10.4483	0.000372	0.107	TTTTTTTT	Photoperiod
OG5_170346	CSD	ATGRP2B	M0583_1.02	AT4G09180	BHLH81	360	367	+	10.4483	0.000372	0.107	TTTTTTTT	Photoperiod
OG5_170346	CSD	ATGRP2B	M0583_1.02	AT4G09180	BHLH81	381	388	+	10.4483	0.000372	0.107	TTTTTTTT	Photoperiod
OG5_170346	CSD	ATGRP2B	M0583_1.02	AT4G09180	BHLH81	400	407	+	11.4397	0.000148	0.107	TTTTTATT	Photoperiod
OG5_170346	CSD	ATGRP2B	M0583_1.02	AT4G09180	BHLH81	482	489	-	4.77586	0.000821	0.148	TTTTTCTT	Photoperiod
OG5_170346	CSD	ATGRP2B	M0583_1.02	AT4G09180	BHLH81	486	493	-	10.4397	0.000446	0.111	GTTTTTTT	Photoperiod
OG5_170346	CSD	ATGRP2B	M0583_1.02	AT4G09180	BHLH81	509	516	+	4.77586	0.000821	0.148	TTTTTGTT	Photoperiod
OG5_170346	CSD	ATGRP2B	M0583_1.02	AT4G09180	BHLH81	657	664	-	4.77586	0.000821	0.148	CTTTTATT	Photoperiod
OG5_170346	CSD	ATGRP2B	M0583_1.02	AT4G09180	BHLH81	774	781	-	4.77586	0.000821	0.148	TTTTTATG	Photoperiod
OG5_170346	CSD	ATGRP2B	M0583_1.02	AT4G09180	BHLH81	777	784	-	10.4483	0.000372	0.107	TTTTTTTT	Photoperiod
OG5_170346	CSD	ATGRP2B	M0583_1.02	AT4G09180	BHLH81	940	947	+	11.4397	0.000148	0.107	TTTTTATT	Photoperiod
OG5_170346	CSD	ATGRP2B	M0583_1.02	AT4G09180	BHLH81	958	965	-	11.4397	0.000148	0.107	TTTTTATT	Photoperiod
OG5_170357	CSD	ATGRP2B	M0583_1.02	AT1G53160	SPL4	75	82	+	4.77586	0.000821	0.148	CTTTTATT	PI
OG5_170357	CSD	ATGRP2B	M0583_1.02	AT1G53160	SPL4	106	113	-	4.77586	0.000821	0.148	TTTTTCTT	PI
OG5_170357	CSD	ATGRP2B	M0583_1.02	AT1G53160	SPL4	403	410	-	4.77586	0.000821	0.148	TTTTTGTT	PI
OG5_170357	CSD	ATGRP2B	M0583_1.02	AT1G53160	SPL4	406	413	-	10.4397	0.000446	0.111	GTTTTTTT	PI
OG5_170357	CSD	ATGRP2B	M0583_1.02	AT1G53160	SPL4	527	534	+	4.77586	0.000821	0.148	TTTTTGTT	PI
OG5_170357	CSD	ATGRP2B	M0583_1.02	AT1G53160	SPL4	532	539	+	4.76724	0.000972	0.165	GTTTTGTT	PI
OG5_170357	CSD	ATGRP2B	M0583_1.02	AT1G53160	SPL4	547	554	-	4.77586	0.000821	0.148	TTTTTGTT	PI
OG5_170357	CSD	ATGRP2B	M0583_1.02	AT1G53160	SPL4	825	832	+	4.77586	0.000821	0.148	TTTTTCTT	PI
OG5_170357	CSD	ATGRP2B	M0583_1.02	AT1G53160	SPL4	850	857	+	11.4397	0.000148	0.107	TTTTTATT	PI
OG5_170648	CSD	ATGRP2B	M0583_1.02	AT4G30200	VEL1	293	300	-	10.4483	0.000372	0.107	TTTTTTTT	Vernalization
OG5_170648	CSD	ATGRP2B	M0583_1.02	AT4G30200	VEL1	585	592	+	11.431	0.000223	0.107	GTTTTATT	Vernalization
OG5_170648	CSD	ATGRP2B	M0583_1.02	AT4G30200	VEL1	899	906	-	4.77586	0.000821	0.148	TTTTTATG	Vernalization
OG5_170758	CSD	ATGRP2B	M0583_1.02	AT5G61380	TOC1	80	87	+	4.77586	0.000821	0.148	TTTTTATG	Photoperiod
OG5_170758	CSD	ATGRP2B	M0583_1.02	AT5G61380	TOC1	224	231	-	10.4397	0.000446	0.111	GTTTTTTT	Photoperiod
OG5_170758	CSD	ATGRP2B	M0583_1.02	AT5G61380	TOC1	416	423	-	4.77586	0.000821	0.148	CTTTTATT	Photoperiod
OG5_170758	CSD	ATGRP2B	M0583_1.02	AT5G61380	TOC1	452	459	+	11.4397	0.000148	0.107	TTTTTATT	Photoperiod
OG5_170758	CSD	ATGRP2B	M0583_1.02	AT5G61380	TOC1	458	465	+	11.4397	0.000148	0.107	TTTTTATT	Photoperiod
OG5_170758	CSD	ATGRP2B	M0583_1.02	AT5G61380	TOC1	640	647	+	4.77586	0.000821	0.148	TTTTTCTT	Photoperiod
OG5_170758	CSD	ATGRP2B	M0583_1.02	AT5G61380	TOC1	730	737	-	4.77586	0.000821	0.148	TTTTTGTT	Photoperiod
OG5_170758	CSD	ATGRP2B	M0583_1.02	AT5G61380	TOC1	811	818	+	10.4483	0.000372	0.107	TTTTTTTT	Photoperiod
OG5_170758	CSD	ATGRP2B	M0583_1.02	AT5G61380	TOC1	815	822	+	4.77586	0.000821	0.148	TTTTTATG	Photoperiod
OG5_170758	CSD	ATGRP2B	M0583_1.02	AT5G61380	TOC1	831	838	+	11.4397	0.000148	0.107	TTTTTATT	Photoperiod
OG5_170758	CSD	ATGRP2B	M0583_1.02	AT5G61380	TOC1	903	910	-	4.77586	0.000821	0.148	TTTTTCTT	Photoperiod
OG5_170760	CSD	ATGRP2B	M0583_1.02	AT5G61850	LFY	373	380	+	10.4483	0.000372	0.107	TTTTTTTT	PI
OG5_170760	CSD	ATGRP2B	M0583_1.02	AT5G61850	LFY	479	486	-	10.4483	0.000372	0.107	TTTTTTTT	PI
OG5_170760	CSD	ATGRP2B	M0583_1.02	AT5G61850	LFY	528	535	-	4.76724	0.000972	0.165	GTTTTGTT	PI
OG5_170760	CSD	ATGRP2B	M0583_1.02	AT5G61850	LFY	576	583	-	4.76724	0.000972	0.165	GTTTTGTT	PI
OG5_170760	CSD	ATGRP2B	M0583_1.02	AT5G61850	LFY	726	733	-	4.77586	0.000821	0.148	TTTTTCTT	PI
OG5_178368	CSD	ATGRP2B	M0583_1.02	AT5G24470	APRR5	179	186	-	4.77586	0.000821	0.148	TTTTTATC	Photoperiod
OG5_178368	CSD	ATGRP2B	M0583_1.02	AT5G24470	APRR5	423	430	-	4.77586	0.000821	0.148	TTTTTGTT	Photoperiod
OG5_178368	CSD	ATGRP2B	M0583_1.02	AT5G24470	APRR5	490	497	-	10.4483	0.000372	0.107	TTTTTTTT	Photoperiod
OG5_178368	CSD	ATGRP2B	M0583_1.02	AT5G24470	APRR5	714	721	-	4.77586	0.000821	0.148	CTTTTATT	Photoperiod
OG5_178368	CSD	ATGRP2B	M0583_1.02	AT5G24470	APRR5	782	789	-	4.77586	0.000821	0.148	TTTTTCTT	Photoperiod
OG5_178368	CSD	ATGRP2B	M0583_1.02	AT5G24470	APRR5	867	874	-	11.4397	0.000148	0.107	TTTTTATT	Photoperiod
OG5_178368	CSD	ATGRP2B	M0583_1.02	AT5G24470	APRR5	936	943	+	4.77586	0.000821	0.148	TTTTTCTT	Photoperiod
OG5_189468	CSD	ATGRP2B	M0583_1.02	AT1G26260	CIB5	143	150	+	4.77586	0.000821	0.148	TTTTTGTT	Photoperiod
OG5_189468	CSD	ATGRP2B	M0583_1.02	AT1G26260	CIB5	168	175	-	10.4483	0.000372	0.107	TTTTTTTT	Photoperiod
OG5_189468	CSD	ATGRP2B	M0583_1.02	AT1G26260	CIB5	171	178	-	10.4397	0.000446	0.111	GTTTTTTT	Photoperiod
OG5_189468	CSD	ATGRP2B	M0583_1.02	AT1G26260	CIB5	192	199	-	10.4483	0.000372	0.107	TTTTTTTT	Photoperiod
OG5_189468	CSD	ATGRP2B	M0583_1.02	AT1G26260	CIB5	194	201	-	10.4397	0.000446	0.111	GTTTTTTT	Photoperiod
OG5_189468	CSD	ATGRP2B	M0583_1.02	AT1G26260	CIB5	480	487	-	10.4483	0.000372	0.107	TTTTTTTT	Photoperiod
OG5_189468	CSD	ATGRP2B	M0583_1.02	AT1G26260	CIB5	484	491	-	10.4397	0.000446	0.111	GTTTTTTT	Photoperiod
OG5_189468	CSD	ATGRP2B	M0583_1.02	AT1G26260	CIB5	528	535	-	4.76724	0.000972	0.165	GTTTTATC	Photoperiod
OG5_189468	CSD	ATGRP2B	M0583_1.02	AT1G26260	CIB5	741	748	+	11.4397	0.000148	0.107	TTTTTATT	Photoperiod
OG5_189468	CSD	ATGRP2B	M0583_1.02	AT1G26260	CIB5	932	939	+	10.4483	0.000372	0.107	TTTTTTTT	Photoperiod
OG5_190130	CSD	ATGRP2B	M0583_1.02	AT2G45660	AGL20	292	299	+	4.76724	0.000972	0.165	GTTTTCTT	Vernalization
OG5_190130	CSD	ATGRP2B	M0583_1.02	AT2G45660	AGL20	668	675	-	4.77586	0.000821	0.148	TTTTTCTT	Vernalization
OG5_190130	CSD	ATGRP2B	M0583_1.02	AT2G45660	AGL20	751	758	-	4.77586	0.000821	0.148	TTTTTGTT	Vernalization
OG5_190130	CSD	ATGRP2B	M0583_1.02	AT2G45660	AGL20	763	770	+	4.77586	0.000821	0.148	TTTTTGTT	Vernalization
OG5_190130	CSD	ATGRP2B	M0583_1.02	AT2G45660	AGL20	782	789	-	11.4397	0.000148	0.107	TTTTTATT	Vernalization
OG5_190237	CSD	ATGRP2B	M0583_1.02	AT3G24440	VRN5	4	11	+	10.4483	0.000372	0.107	TTTTTTTT	Vernalization
OG5_190237	CSD	ATGRP2B	M0583_1.02	AT3G24440	VRN5	8	15	+	4.77586	0.000821	0.148	TTTTTATG	Vernalization
OG5_190237	CSD	ATGRP2B	M0583_1.02	AT3G24440	VRN5	173	180	+	4.76724	0.000972	0.165	GTTTTCTT	Vernalization
OG5_190237	CSD	ATGRP2B	M0583_1.02	AT3G24440	VRN5	242	249	+	4.77586	0.000821	0.148	TTTTTCTT	Vernalization
OG5_190237	CSD	ATGRP2B	M0583_1.02	AT3G24440	VRN5	248	255	+	4.77586	0.000821	0.148	TTTTTCTT	Vernalization
OG5_190237	CSD	ATGRP2B	M0583_1.02	AT3G24440	VRN5	254	261	+	10.4483	0.000372	0.107	TTTTTTTT	Vernalization
OG5_190237	CSD	ATGRP2B	M0583_1.02	AT3G24440	VRN5	260	267	+	4.77586	0.000821	0.148	TTTTTGTT	Vernalization
OG5_190237	CSD	ATGRP2B	M0583_1.02	AT3G24440	VRN5	310	317	-	4.77586	0.000821	0.148	CTTTTATT	Vernalization
OG5_190237	CSD	ATGRP2B	M0583_1.02	AT3G24440	VRN5	325	332	-	11.4397	0.000148	0.107	TTTTTATT	Vernalization
OG5_190237	CSD	ATGRP2B	M0583_1.02	AT3G24440	VRN5	722	729	-	10.4397	0.000446	0.111	GTTTTTTT	Vernalization
OG5_190237	CSD	ATGRP2B	M0583_1.02	AT3G24440	VRN5	727	734	-	4.77586	0.000821	0.148	TTTTTGTT	Vernalization
OG5_190237	CSD	ATGRP2B	M0583_1.02	AT3G24440	VRN5	730	737	-	10.4397	0.000446	0.111	GTTTTTTT	Vernalization
OG5_190237	CSD	ATGRP2B	M0583_1.02	AT3G24440	VRN5	982	989	+	4.77586	0.000821	0.148	TTTTTCTT	Vernalization
OG5_190821	CSD	ATGRP2B	M0583_1.02	AT1G22770	GI	12	19	+	10.4483	0.000372	0.107	TTTTTTTT	Photoperiod
OG5_190821	CSD	ATGRP2B	M0583_1.02	AT1G22770	GI	343	350	+	4.77586	0.000821	0.148	TTTTTCTT	Photoperiod
OG5_190821	CSD	ATGRP2B	M0583_1.02	AT1G22770	GI	472	479	-	4.77586	0.000821	0.148	TTTTTGTT	Photoperiod
OG5_190987	CSD	ATGRP2B	M0583_1.02	AT4G00650	FRI	254	261	-	11.4397	0.000148	0.107	TTTTTATT	Vernalization
OG5_190987	CSD	ATGRP2B	M0583_1.02	AT4G00650	FRI	731	738	+	4.77586	0.000821	0.148	CTTTTATT	Vernalization
OG5_190987	CSD	ATGRP2B	M0583_1.02	AT4G00650	FRI	956	963	+	4.77586	0.000821	0.148	TTTTTCTT	Vernalization
OG5_211687	CSD	ATGRP2B	M0583_1.02	AT5G60910	AGL8	1	8	+	10.4483	0.000372	0.107	TTTTTTTT	PI
OG5_211687	CSD	ATGRP2B	M0583_1.02	AT5G60910	AGL8	94	101	+	4.76724	0.000972	0.165	GTTTTGTT	PI
OG5_211687	CSD	ATGRP2B	M0583_1.02	AT5G60910	AGL8	212	219	+	10.4397	0.000446	0.111	GTTTTTTT	PI
OG5_211687	CSD	ATGRP2B	M0583_1.02	AT5G60910	AGL8	305	312	+	11.431	0.000223	0.107	GTTTTATT	PI
OG5_211687	CSD	ATGRP2B	M0583_1.02	AT5G60910	AGL8	476	483	-	10.4397	0.000446	0.111	GTTTTTTT	PI
OG5_211687	CSD	ATGRP2B	M0583_1.02	AT5G60910	AGL8	499	506	-	4.77586	0.000821	0.148	TTTTTCTT	PI
OG5_211687	CSD	ATGRP2B	M0583_1.02	AT5G60910	AGL8	852	859	+	10.4483	0.000372	0.107	TTTTTTTT	PI
OG5_211687	CSD	ATGRP2B	M0583_1.02	AT5G60910	AGL8	857	864	+	4.77586	0.000821	0.148	TTTTTCTT	PI
OG5_211687	CSD	ATGRP2B	M0583_1.02	AT5G60910	AGL8	867	874	+	10.4483	0.000372	0.107	TTTTTTTT	PI
OG5_211687	CSD	ATGRP2B	M0583_1.02	AT5G60910	AGL8	975	982	-	4.77586	0.000821	0.148	TTTTTCTT	PI
OG5_211687	CSD	ATGRP2B	M0583_1.02	AT5G60910	AGL8	982	989	-	11.4397	0.000148	0.107	TTTTTATT	PI
OG5_211687	CSD	ATGRP2B	M0583_1.02	AT5G60910	AGL8	985	992	-	10.4483	0.000372	0.107	TTTTTTTT	PI
OG5_212406	CSD	ATGRP2B	M0583_1.02	AT3G18990	VRN1	436	443	-	4.76724	0.000972	0.165	GTTTTATG	Vernalization
OG5_212406	CSD	ATGRP2B	M0583_1.02	AT3G18990	VRN1	609	616	+	4.76724	0.000972	0.165	GTTTTGTT	Vernalization
OG5_212406	CSD	ATGRP2B	M0583_1.02	AT3G18990	VRN1	826	833	-	4.77586	0.000821	0.148	TTTTTCTT	Vernalization
OG5_212406	CSD	ATGRP2B	M0583_1.02	AT3G18990	VRN1	829	836	-	10.4483	0.000372	0.107	TTTTTTTT	Vernalization
OG5_212406	CSD	ATGRP2B	M0583_1.02	AT3G18990	VRN1	887	894	-	4.77586	0.000821	0.148	CTTTTATT	Vernalization
OG5_212406	CSD	ATGRP2B	M0583_1.02	AT3G18990	VRN1	970	977	+	4.76724	0.000972	0.165	GTTTTATG	Vernalization
OG5_212406	CSD	ATGRP2B	M0583_1.02	AT3G18990	VRN1	987	994	+	10.4483	0.000372	0.107	TTTTTTTT	Vernalization
OG5_212591	CSD	ATGRP2B	M0583_1.02	AT4G22950	AGL19	98	105	-	4.77586	0.000821	0.148	TTTTTCTT	Vernalization
OG5_212591	CSD	ATGRP2B	M0583_1.02	AT4G22950	AGL19	138	145	+	4.77586	0.000821	0.148	TTTTTCTT	Vernalization
OG5_212591	CSD	ATGRP2B	M0583_1.02	AT4G22950	AGL19	216	223	-	10.4483	0.000372	0.107	TTTTTTTT	Vernalization
OG5_212591	CSD	ATGRP2B	M0583_1.02	AT4G22950	AGL19	421	428	-	4.77586	0.000821	0.148	CTTTTATT	Vernalization
OG5_212591	CSD	ATGRP2B	M0583_1.02	AT4G22950	AGL19	556	563	+	10.4397	0.000446	0.111	GTTTTTTT	Vernalization
OG5_212591	CSD	ATGRP2B	M0583_1.02	AT4G22950	AGL19	559	566	+	4.77586	0.000821	0.148	TTTTTCTT	Vernalization
OG5_212591	CSD	ATGRP2B	M0583_1.02	AT4G22950	AGL19	919	926	+	11.431	0.000223	0.107	GTTTTATT	Vernalization
unknown	CSD	ATGRP2B	M0583_1.02	AT1G49480	RTV1	147	154	+	10.4483	0.000372	0.107	TTTTTTTT	Vernalization
unknown	CSD	ATGRP2B	M0583_1.02	AT1G49480	RTV1	151	158	+	4.77586	0.000821	0.148	TTTTTGTT	Vernalization
unknown	CSD	ATGRP2B	M0583_1.02	AT1G49480	RTV1	479	486	+	4.77586	0.000821	0.148	TTTTTATC	Vernalization
unknown	CSD	ATGRP2B	M0583_1.02	AT1G49480	RTV1	669	676	+	10.4483	0.000372	0.107	TTTTTTTT	Vernalization
unknown	CSD	ATGRP2B	M0583_1.02	AT1G49480	RTV1	711	718	-	10.4483	0.000372	0.107	TTTTTTTT	Vernalization
unknown	CSD	ATGRP2B	M0583_1.02	AT1G49480	RTV1	795	802	-	4.77586	0.000821	0.148	TTTTTATC	Vernalization
unknown	CSD	ATGRP2B	M0583_1.02	AT1G49480	RTV1	860	867	-	4.77586	0.000821	0.148	TTTTTGTT	Vernalization
unknown	CSD	ATGRP2B	M0583_1.02	AT2G32950	COP1	84	91	-	11.4397	0.000148	0.107	TTTTTATT	Photoperiod
unknown	CSD	ATGRP2B	M0583_1.02	AT3G46640	PCL1	589	596	-	4.77586	0.000821	0.148	TTTTTCTT	Photoperiod
unknown	CSD	ATGRP2B	M0583_1.02	AT4G11880	AGL14	100	107	+	10.4483	0.000372	0.107	TTTTTTTT	Vernalization
unknown	CSD	ATGRP2B	M0583_1.02	AT4G11880	AGL14	133	140	+	10.4483	0.000372	0.107	TTTTTTTT	Vernalization
unknown	CSD	ATGRP2B	M0583_1.02	AT4G11880	AGL14	518	525	-	10.4483	0.000372	0.107	TTTTTTTT	Vernalization
unknown	CSD	ATGRP2B	M0583_1.02	AT4G11880	AGL14	624	631	+	4.77586	0.000821	0.148	TTTTTGTT	Vernalization
unknown	CSD	ATGRP2B	M0583_1.02	AT4G24540	AGL24	297	304	-	4.77586	0.000821	0.148	CTTTTATT	PI
unknown	CSD	ATGRP2B	M0583_1.02	AT4G24540	AGL24	468	475	-	11.4397	0.000148	0.107	TTTTTATT	PI
unknown	CSD	ATGRP2B	M0583_1.02	AT4G24540	AGL24	553	560	+	10.4397	0.000446	0.111	GTTTTTTT	PI
unknown	CSD	ATGRP2B	M0583_1.02	AT4G24540	AGL24	556	563	+	11.4397	0.000148	0.107	TTTTTATT	PI
unknown	CSD	ATGRP2B	M0583_1.02	AT4G24540	AGL24	669	676	+	11.4397	0.000148	0.107	TTTTTATT	PI
unknown	CSD	ATGRP2B	M0583_1.02	AT5G51230	EMF2	455	462	+	11.4397	0.000148	0.107	TTTTTATT	Vernalization
unknown	CSD	ATGRP2B	M0583_1.02	AT5G57380	VIN3	238	245	-	4.77586	0.000821	0.148	TTTTTGTT	Vernalization
unknown	CSD	ATGRP2B	M0583_1.02	AT5G57380	VIN3	370	377	+	4.77586	0.000821	0.148	CTTTTATT	Vernalization
unknown	CSD	ATGRP2B	M0583_1.02	AT5G57380	VIN3	478	485	-	4.77586	0.000821	0.148	TTTTTGTT	Vernalization
unknown	CSD	ATGRP2B	M0583_1.02	AT5G57380	VIN3	680	687	-	4.77586	0.000821	0.148	TTTTTCTT	Vernalization
unknown	CSD	ATGRP2B	M0583_1.02	AT5G57380	VIN3	699	706	-	10.4483	0.000372	0.107	TTTTTTTT	Vernalization
unknown	CSD	ATGRP2B	M0583_1.02	AT5G57380	VIN3	710	717	-	10.4397	0.000446	0.111	GTTTTTTT	Vernalization
unknown	CSD	ATGRP2B	M0583_1.02	AT5G57380	VIN3	744	751	-	11.4397	0.000148	0.107	TTTTTATT	Vernalization
unknown	CSD	ATGRP2B	M0583_1.02	AT5G57380	VIN3	775	782	-	11.4397	0.000148	0.107	TTTTTATT	Vernalization
unknown	CSD	ATGRP2B	M0583_1.02	AT5G57380	VIN3	938	945	+	10.4483	0.000372	0.107	TTTTTTTT	Vernalization
unknown	CSD	ATGRP2B	M0583_1.02	AT5G57380	VIN3	987	994	-	10.4483	0.000372	0.107	TTTTTTTT	Vernalization
unknown	CSD	ATGRP2B	M0583_1.02	AT5G59570	PCLL	55	62	+	10.4483	0.000372	0.107	TTTTTTTT	Photoperiod
unknown	CSD	ATGRP2B	M0583_1.02	AT5G59570	PCLL	291	298	+	4.77586	0.000821	0.148	TTTTTCTT	Photoperiod
unknown	CSD	ATGRP2B	M0583_1.02	AT5G62165	AGL42	107	114	+	11.4397	0.000148	0.107	TTTTTATT	Vernalization
unknown	CSD	ATGRP2B	M0583_1.02	AT5G62165	AGL42	748	755	+	4.77586	0.000821	0.148	TTTTTGTT	Vernalization
unknown	CSD	ATGRP2B	M0583_1.02	AT5G62165	AGL42	808	815	-	11.4397	0.000148	0.107	TTTTTATT	Vernalization
unknown	CSD	ATGRP2B	M0583_1.02	AT5G62165	AGL42	912	919	+	11.4397	0.000148	0.107	TTTTTATT	Vernalization
unknown	CSD	ATGRP2B	M0583_1.02	AT5G62165	AGL42	970	977	-	4.76724	0.000972	0.165	GTTTTATG	Vernalization
unknown	CSD	ATGRP2B	M0583_1.02	AT5G62165	AGL42	975	982	-	4.77586	0.000821	0.148	TTTTTGTT	Vernalization
unknown	CSD	ATGRP2B	M0583_1.02	AT5G62165	AGL42	991	998	-	4.76724	0.000972	0.165	GTTTTATC	Vernalization
unknown	Dof	AT1G64620	M0647_1.02	AT1G49480	RTV1	809	818	+	9.2605	1.09e-06	0.108	GGAAAAGGGG	Vernalization
OG5_136555	Dof	CDF2	M0653_1.02	AT2G18790	PHYB	912	921	+	11.6154	5.88e-06	0.192	CAAAAAGCGA	Photoperiod
OG5_164233	Dof	CDF2	M0653_1.02	AT1G01060	LHY	767	776	+	12.2885	1.6e-06	0.105	CAAAAAGTGC	Photoperiod
unknown	Dof	CDF2	M0653_1.02	AT3G46640	PCL1	573	582	-	12.2404	2.14e-06	0.105	GAAAAAGCGC	Photoperiod
OG5_136555	FAR1	FHY3	MA0557.1	AT2G18790	PHYB	706	717	+	14.8846	4.6e-06	0.115	CCCACGCGCAAT	Photoperiod
OG5_153420	FAR1	FHY3	MA0557.1	AT2G46830	CCA1	160	171	-	16.3462	2.53e-06	0.115	TACACGCGCTAT	Photoperiod
OG5_190987	FAR1	FHY3	MA0557.1	AT4G00650	FRI	198	209	-	14.9615	4.43e-06	0.115	GTCACGCGCACC	Vernalization
unknown	FAR1	FHY3	MA0557.1	AT2G32950	COP1	330	341	+	15.8077	3.33e-06	0.115	CACACGCGCGAA	Photoperiod
OG5_150244	GATA	GATA9	M0768_1.02	AT1G68050	ADO3	278	288	+	15.3676	5.44e-07	0.0544	CCTAGATCTGG	Photoperiod
OG5_211687	GRAS	RGL2	M0821_1.02	AT5G60910	AGL8	670	678	-	12.9551	1.23e-06	0.121	CGTACGGAC	PI
OG5_136555	Homeodomain	ATHB7	M1108_1.02	AT2G18790	PHYB	778	787	+	12.6842	1.08e-06	0.108	GCCCAATCAA	Photoperiod
OG5_139532	Homeodomain	IXR11	M1107_1.02	AT5G65050	AGL31	801	808	+	6.32727	3.14e-06	0.189	CCGCCGGC	Vernalization
OG5_190237	Homeodomain	IXR11	M1107_1.02	AT3G24440	VRN5	805	812	+	6.26818	3.77e-06	0.189	CCGCCGCG	Vernalization
OG5_128845	MADS box	2015-09-03	MA0563.1	AT2G06210	ELF8	176	186	+	12.4074	2.68e-05	0.159	TACTTTTTTGG	Vernalization
OG5_136555	MADS box	2015-09-03	MA0563.1	AT1G09570	PHYA	71	81	+	12.7778	1.92e-05	0.14	CACATTTTTGG	Photoperiod
OG5_170357	MADS box	2015-09-03	MA0563.1	AT1G53160	SPL4	462	472	-	13.1111	1.32e-05	0.125	TCTTCTTTTGG	PI
unknown	MADS box	2015-09-03	MA0563.1	AT5G62165	AGL42	349	359	-	13.1481	1.26e-05	0.125	CCCTATTTTGG	Vernalization
OG5_139532	MADS box	2015-09-04	MA0001.2	AT5G65070	MAF4	225	242	+	15.8519	9.73e-07	0.0934	GGTACCAAAAATAGTTCT	Vernalization
OG5_139532	MADS box	AGL15	MA0548.1	AT5G65070	MAF4	449	463	+	13.4074	1.21e-05	0.131	ATTCTATTTTTGGGT	Vernalization
OG5_169591	MADS box	AGL71	MA0082.1	AT4G16845	VRN2	229	242	+	13.4483	8.71e-06	0.189	ACACAAATGGAAAT	Vernalization
OG5_136555	MADS box	FLC	MA0558.1	AT1G09570	PHYA	431	451	+	17.4615	4.73e-07	0.0331	AAAATACAAAAAAGGAAAGTC	Photoperiod
OG5_136555	MADS box	FLC	MA0558.1	AT1G09570	PHYA	550	570	-	17.0769	6.84e-07	0.0331	AGTAACCAGAAGTAGAAAGTT	Photoperiod
OG5_139532	MADS box	FLC	MA0558.1	AT5G10140	FLC	974	994	+	13.5385	1.18e-05	0.144	AGGCACAAAAAATAGAAAGAA	Vernalization
OG5_150244	MADS box	FLC	MA0558.1	AT5G57360	ZTL	190	210	+	12.6923	2.07e-05	0.182	AGCCCACAAATTTGGAAAGTA	Photoperiod
OG5_150265	MADS box	FLC	MA0558.1	AT2G42280	BHLH130	97	117	-	14.5385	5.75e-06	0.139	ACGTACTTGAAATAGAAAGAA	Photoperiod
OG5_170648	MADS box	FLC	MA0558.1	AT4G30200	VEL1	14	34	+	13.1923	1.49e-05	0.144	GATAGCTAGAAATAGAAATCT	Vernalization
OG5_190130	MADS box	FLC	MA0558.1	AT2G45660	AGL20	310	330	+	13.7692	1e-05	0.144	AGGGACCAAAAATAGCAAATG	Vernalization
OG5_190987	MADS box	FLC	MA0558.1	AT4G00650	FRI	331	351	-	13.7692	1e-05	0.144	GTAAGCCCAATAAGGAAAACG	Vernalization
OG5_212591	MADS box	FLC	MA0558.1	AT4G22950	AGL19	378	398	+	16.3077	1.38e-06	0.0444	TTTTACCAAAAGAAGAAAGAA	Vernalization
unknown	MADS box	FLC	MA0558.1	AT5G62165	AGL42	827	847	-	13.3462	1.35e-05	0.144	AGATGCCAAAACAAGAAACAG	Vernalization
OG5_127186	MADS box	PI	MA0559.1	AT1G04400	CRY2	280	293	-	8.68	0.00022	0.192	ACAAAAGGAAAAAG	Photoperiod
OG5_128845	MADS box	PI	MA0559.1	AT2G06210	ELF8	489	502	+	12.72	2.12e-05	0.138	CCAAAAAAGAAAAG	Vernalization
OG5_128971	MADS box	PI	MA0559.1	AT2G21660	ATGRP7	246	259	-	10.56	8.06e-05	0.163	GCGCAAATGGAAAG	Photoperiod
OG5_128986	MADS box	PI	MA0559.1	AT2G21070	FIO1	226	239	-	9.96	0.000113	0.174	ACTAAAAAAGTAAA	Photoperiod
OG5_129545	MADS box	PI	MA0559.1	AT5G17690	TFL2	17	30	-	9.96	0.000113	0.174	GGAAAAATGGAACG	Vernalization
OG5_136555	MADS box	PI	MA0559.1	AT1G09570	PHYA	727	740	-	9.28	0.000162	0.174	AGTAAAGTGGAAGA	Photoperiod
OG5_136555	MADS box	PI	MA0559.1	AT1G09570	PHYA	735	748	-	9.6	0.000137	0.174	AAAAAAGAAGTAAA	Photoperiod
OG5_136555	MADS box	PI	MA0559.1	AT5G35840	PHYC	113	126	+	10.04	0.000108	0.174	TCAAAACAGGAAAA	Photoperiod
OG5_139246	MADS box	PI	MA0559.1	AT5G02810	PRR7	27	40	-	9.16	0.000172	0.174	ACAAAAAAAAAAAG	Photoperiod
OG5_139532	MADS box	PI	MA0559.1	AT1G77080	MAF1	738	751	+	11	6.25e-05	0.163	ATAAAAAGAGAAAA	Vernalization
OG5_139532	MADS box	PI	MA0559.1	AT1G77080	MAF1	899	912	-	8.72	0.000215	0.192	CGAGATAGAGAAAA	Vernalization
OG5_139532	MADS box	PI	MA0559.1	AT1G77080	MAF1	918	931	+	9.48	0.000145	0.174	CCAAAAAAAAAAAC	Vernalization
OG5_139532	MADS box	PI	MA0559.1	AT5G10140	FLC	931	944	+	10.64	7.69e-05	0.163	CCAAAAAAAAAAAA	Vernalization
OG5_139532	MADS box	PI	MA0559.1	AT5G65050	AGL31	409	422	+	9.32	0.000158	0.174	TCAAAAGTAGCAAC	Vernalization
OG5_139532	MADS box	PI	MA0559.1	AT5G65050	AGL31	457	470	-	9.16	0.000172	0.174	CCAAAAAAAACAAG	Vernalization
OG5_139532	MADS box	PI	MA0559.1	AT5G65070	MAF4	611	624	+	11.04	6.08e-05	0.163	ACGAAAGTAGAACA	Vernalization
OG5_143093	MADS box	PI	MA0559.1	AT2G46340	SPA1	685	698	+	10.72	7.34e-05	0.163	ACCAGAGAGGAAAA	Photoperiod
OG5_143093	MADS box	PI	MA0559.1	AT2G46340	SPA1	861	874	-	10.56	8.06e-05	0.163	GCAAAAAGAGAGAA	Photoperiod
OG5_143093	MADS box	PI	MA0559.1	AT2G46340	SPA1	925	938	+	9.28	0.000162	0.174	CAGAATAAAGAAAA	Photoperiod
OG5_146543	MADS box	PI	MA0559.1	AT1G65480	FT	102	115	+	10.28	9.43e-05	0.173	ATAAAAAAAGAAGA	PI
OG5_146543	MADS box	PI	MA0559.1	AT1G65480	FT	105	118	+	9.4	0.000152	0.174	AAAAAAGAAGAGAA	PI
OG5_150244	MADS box	PI	MA0559.1	AT1G68050	ADO3	987	1000	+	9.08	0.000179	0.179	ACACAAAAAGAAAT	Photoperiod
OG5_150244	MADS box	PI	MA0559.1	AT5G57360	ZTL	71	84	-	9.52	0.000142	0.174	GGAAAAATAGCAAG	Photoperiod
OG5_150244	MADS box	PI	MA0559.1	AT5G57360	ZTL	79	92	-	11.92	3.56e-05	0.163	CATAAAATGGAAAA	Photoperiod
OG5_150261	MADS box	PI	MA0559.1	AT5G62430	CDF1	131	144	+	9.44	0.000148	0.174	GGAAAAAAGGCAGA	Photoperiod
OG5_153294	MADS box	PI	MA0559.1	AT2G25930	ELF3	139	152	-	9.48	0.000145	0.174	TTAAAAAAGGAAAC	Photoperiod
OG5_153294	MADS box	PI	MA0559.1	AT2G25930	ELF3	566	579	-	8.88	0.000199	0.189	CTGAATGAGGAGAG	Photoperiod
OG5_169591	MADS box	PI	MA0559.1	AT4G16845	VRN2	38	51	+	8.64	0.000224	0.193	ACTCAAGTAGAAAA	Vernalization
OG5_170346	MADS box	PI	MA0559.1	AT4G09180	BHLH81	475	488	+	9.96	0.000113	0.174	CATGAAAAAGAAAA	Photoperiod
OG5_170346	MADS box	PI	MA0559.1	AT4G09180	BHLH81	839	852	-	10.2	9.86e-05	0.174	CCTAAAAAGGTTAG	Photoperiod
OG5_170476	MADS box	PI	MA0559.1	AT2G46790	APRR9	91	104	-	8.68	0.00022	0.192	GAGAAAGAAGAAGA	Photoperiod
OG5_170648	MADS box	PI	MA0559.1	AT4G30200	VEL1	370	383	-	8.96	0.00019	0.187	CACAAACGGGAAAA	Vernalization
OG5_170648	MADS box	PI	MA0559.1	AT4G30200	VEL1	821	834	+	9.92	0.000115	0.174	CTCAAAAAAGTAAA	Vernalization
OG5_170758	MADS box	PI	MA0559.1	AT5G61380	TOC1	429	442	-	10.04	0.000108	0.174	ACAGATATAGAAAA	Photoperiod
OG5_170760	MADS box	PI	MA0559.1	AT5G61850	LFY	941	954	+	8.72	0.000215	0.192	CTCAAAAGAGTAAA	PI
OG5_190130	MADS box	PI	MA0559.1	AT2G45660	AGL20	212	225	+	12.96	1.8e-05	0.138	CCAAAAAAGGATAT	Vernalization
OG5_190130	MADS box	PI	MA0559.1	AT2G45660	AGL20	906	919	+	8.88	0.000199	0.189	CCAAAATAAGTAAA	Vernalization
OG5_212406	MADS box	PI	MA0559.1	AT3G18990	VRN1	30	43	-	9.48	0.000145	0.174	CCAAAAGTAGATCC	Vernalization
OG5_212591	MADS box	PI	MA0559.1	AT4G22950	AGL19	725	738	+	9.56	0.000139	0.174	ACAAATAGGGTAAA	Vernalization
unknown	MADS box	PI	MA0559.1	AT1G49480	RTV1	451	464	-	9.96	0.000113	0.174	CCGAATAAAGAACA	Vernalization
unknown	MADS box	PI	MA0559.1	AT1G49480	RTV1	721	734	+	10.44	8.6e-05	0.171	CAAGAAAGGGAAAT	Vernalization
unknown	MADS box	PI	MA0559.1	AT1G49480	RTV1	784	797	+	10.36	9.01e-05	0.172	CGAAAAAAGGAGAT	Vernalization
unknown	MADS box	PI	MA0559.1	AT4G11880	AGL14	409	422	+	14.44	6.05e-06	0.0653	CCAAAAGAAGAATG	Vernalization
unknown	MADS box	PI	MA0559.1	AT4G24540	AGL24	424	437	+	11.04	6.08e-05	0.163	ACCAAAAAGGTAGA	PI
unknown	MADS box	PI	MA0559.1	AT4G24540	AGL24	966	979	+	10.28	9.43e-05	0.173	CTAAAAAAAGCAGA	PI
OG5_127186	MADS box	SOC1	MA0554.1	AT1G04400	CRY2	270	290	+	6.88462	0.000437	0.0988	TTATCTTTACCTTTTTCCTTT	Photoperiod
OG5_127186	MADS box	SOC1	MA0554.1	AT1G04400	CRY2	401	421	-	6.03846	0.000587	0.117	TTCTGGTCATGCCCACTTTTG	Photoperiod
OG5_128223	MADS box	SOC1	MA0554.1	AT3G26640	LWD2	121	141	-	3.53846	0.00123	0.183	CGTTTGGTTTAGTGGTTCCTA	Photoperiod
OG5_128223	MADS box	SOC1	MA0554.1	AT3G26640	LWD2	207	227	-	5.15385	0.000778	0.137	TTACTATTTCTTCTTTTTAGC	Photoperiod
OG5_128845	MADS box	SOC1	MA0554.1	AT2G06210	ELF8	217	237	+	12.9615	2.1e-05	0.0141	TTTTGATTTTTTCTTATTTTT	Vernalization
OG5_128845	MADS box	SOC1	MA0554.1	AT2G06210	ELF8	247	267	-	6.61538	0.000481	0.104	TTTTTCTAATTTTTAATTCTT	Vernalization
OG5_128845	MADS box	SOC1	MA0554.1	AT2G06210	ELF8	275	295	+	4.5	0.000943	0.158	CTTGATTTTTTTTTTTTGAGA	Vernalization
OG5_128845	MADS box	SOC1	MA0554.1	AT2G06210	ELF8	463	483	-	14.3846	7.34e-06	0.00743	TGTTACTTTCTTTTTTTCCCA	Vernalization
OG5_128845	MADS box	SOC1	MA0554.1	AT2G06210	ELF8	576	596	-	4.57692	0.000923	0.156	TCTTTTTTATTTGTGACCTTG	Vernalization
OG5_128971	MADS box	SOC1	MA0554.1	AT2G21660	ATGRP7	231	251	+	8.88462	0.000196	0.0589	TTCTCGCATCGTCGTCTTTCC	Photoperiod
OG5_128986	MADS box	SOC1	MA0554.1	AT2G21070	FIO1	8	28	-	11.5385	5.13e-05	0.0242	CGTCTGCCATTCTGTTTTTTT	Photoperiod
OG5_128986	MADS box	SOC1	MA0554.1	AT2G21070	FIO1	312	332	+	5.57692	0.000682	0.128	TCCTAGTAATATTTTTTTTTT	Photoperiod
OG5_128986	MADS box	SOC1	MA0554.1	AT2G21070	FIO1	846	866	-	4.46154	0.000954	0.158	TTCCTTTTATCTTCACTATAT	Photoperiod
OG5_129431	MADS box	SOC1	MA0554.1	AT5G61150	VIP4	102	122	+	3	0.0014	0.199	TTTGAATTATTTTGGTCCCTC	Vernalization
OG5_129431	MADS box	SOC1	MA0554.1	AT5G61150	VIP4	376	396	-	7.69231	0.000322	0.0818	TTTTGCTTTTTTTTAACTCGA	Vernalization
OG5_129431	MADS box	SOC1	MA0554.1	AT5G61150	VIP4	383	403	-	16.4231	1.09e-06	0.00235	TTTCACTTTTTGCTTTTTTTT	Vernalization
OG5_129431	MADS box	SOC1	MA0554.1	AT5G61150	VIP4	445	465	+	10.9615	7.09e-05	0.03	CCATAGTTTTTTCTTTTTTCT	Vernalization
OG5_129431	MADS box	SOC1	MA0554.1	AT5G61150	VIP4	455	475	+	14.3077	7.81e-06	0.00774	TTCTTTTTTCTTTTTATTCCA	Vernalization
OG5_129431	MADS box	SOC1	MA0554.1	AT5G61150	VIP4	586	606	+	4.15385	0.00104	0.164	TTATGCTTTTACCTAATCTTT	Vernalization
OG5_129431	MADS box	SOC1	MA0554.1	AT5G61150	VIP4	739	759	-	7.65385	0.000327	0.0822	GGCCCCTATTTTTTTATATTT	Vernalization
OG5_129431	MADS box	SOC1	MA0554.1	AT5G61150	VIP4	746	766	-	5.26923	0.000751	0.135	TTCTTTTGGCCCCTATTTTTT	Vernalization
OG5_129431	MADS box	SOC1	MA0554.1	AT5G61150	VIP4	910	930	+	11.1538	6.38e-05	0.0284	CCATCTTTTTTCCCTCTCTAG	Vernalization
OG5_129545	MADS box	SOC1	MA0554.1	AT5G17690	TFL2	61	81	+	12.1154	3.63e-05	0.0197	TTTTTTTCTTCCTTTTTACTT	Vernalization
OG5_129545	MADS box	SOC1	MA0554.1	AT5G17690	TFL2	70	90	+	5.88462	0.000617	0.12	TCCTTTTTACTTCTTTCATAT	Vernalization
OG5_129545	MADS box	SOC1	MA0554.1	AT5G17690	TFL2	135	155	-	7.84615	0.000303	0.0789	TTTGCAGTTCTTTTTTTGTTT	Vernalization
OG5_129545	MADS box	SOC1	MA0554.1	AT5G17690	TFL2	540	560	+	6.5	0.000501	0.106	TTTTCTGATTTTTCAATCTCC	Vernalization
OG5_129545	MADS box	SOC1	MA0554.1	AT5G17690	TFL2	550	570	+	9.96154	0.000119	0.0427	TTTCAATCTCCTTTGATTTTT	Vernalization
OG5_129545	MADS box	SOC1	MA0554.1	AT5G17690	TFL2	557	577	+	5.53846	0.00069	0.129	CTCCTTTGATTTTTTTTTAAG	Vernalization
OG5_129545	MADS box	SOC1	MA0554.1	AT5G17690	TFL2	605	625	-	4.5	0.000943	0.158	CGTGCTCTTGCTCCTTTTACA	Vernalization
OG5_129545	MADS box	SOC1	MA0554.1	AT5G17690	TFL2	621	641	+	6.53846	0.000494	0.105	GCACGATGTTCTTTTATTTCT	Vernalization
OG5_129545	MADS box	SOC1	MA0554.1	AT5G17690	TFL2	628	648	+	4.46154	0.000954	0.158	GTTCTTTTATTTCTAATTTAA	Vernalization
OG5_129545	MADS box	SOC1	MA0554.1	AT5G17690	TFL2	816	836	-	12.1923	3.47e-05	0.0192	GGATTCTCTTTTTTTTTTTTT	Vernalization
OG5_129545	MADS box	SOC1	MA0554.1	AT5G17690	TFL2	822	842	-	11.7308	4.58e-05	0.0225	TTTTTTGGATTCTCTTTTTTT	Vernalization
OG5_129545	MADS box	SOC1	MA0554.1	AT5G17690	TFL2	829	849	-	9.23077	0.000168	0.0533	TTTTCACTTTTTTGGATTCTC	Vernalization
OG5_136555	MADS box	SOC1	MA0554.1	AT1G09570	PHYA	308	328	-	4.69231	0.000893	0.153	CGTTATTAAGGTTTTATTTTT	Photoperiod
OG5_136555	MADS box	SOC1	MA0554.1	AT1G09570	PHYA	327	347	+	8.19231	0.000264	0.0721	CGATTTTTTTACCCTTTTTAT	Photoperiod
OG5_136555	MADS box	SOC1	MA0554.1	AT1G09570	PHYA	344	364	-	3.19231	0.00134	0.193	TTTGTTTTATTTTTTATATAA	Photoperiod
OG5_136555	MADS box	SOC1	MA0554.1	AT1G09570	PHYA	476	496	-	4.42308	0.000964	0.159	TTTTTGCGTTTTGTAATCTGT	Photoperiod
OG5_136555	MADS box	SOC1	MA0554.1	AT1G09570	PHYA	483	503	-	10.0769	0.000112	0.041	TCTCGGCTTTTTGCGTTTTGT	Photoperiod
OG5_136555	MADS box	SOC1	MA0554.1	AT1G09570	PHYA	560	580	+	4.88462	0.000843	0.146	TTCTGGTTACTGCCTTCATTA	Photoperiod
OG5_136555	MADS box	SOC1	MA0554.1	AT1G09570	PHYA	589	609	+	11.8077	4.38e-05	0.0219	CCACCATCTTTCTTTCTCTCT	Photoperiod
OG5_136555	MADS box	SOC1	MA0554.1	AT1G09570	PHYA	599	619	+	19.0385	2.33e-08	0.000158	TCTTTCTCTCTCTCTTTCTCG	Photoperiod
OG5_136555	MADS box	SOC1	MA0554.1	AT1G09570	PHYA	613	633	+	9.73077	0.000133	0.0452	TTTCTCGTTTTTTTATTTTAT	Photoperiod
OG5_136555	MADS box	SOC1	MA0554.1	AT1G09570	PHYA	642	662	+	15.4615	2.88e-06	0.00435	TTTTTTTTTTTTTTTACTTTT	Photoperiod
OG5_136555	MADS box	SOC1	MA0554.1	AT1G09570	PHYA	649	669	+	12.1538	3.55e-05	0.0194	TTTTTTTTACTTTTGATCTCT	Photoperiod
OG5_136555	MADS box	SOC1	MA0554.1	AT1G09570	PHYA	739	759	+	7.23077	0.000385	0.0911	CTTCTTTTTTCCTCATTACAC	Photoperiod
OG5_136555	MADS box	SOC1	MA0554.1	AT1G09570	PHYA	865	885	-	3.03846	0.00139	0.198	CGCCGGTAACATTTTCCTCGC	Photoperiod
OG5_136555	MADS box	SOC1	MA0554.1	AT1G09570	PHYA	945	965	+	10.8462	7.55e-05	0.0316	TTCTTCTTTTATTTTATTCCA	Photoperiod
OG5_136555	MADS box	SOC1	MA0554.1	AT2G18790	PHYB	30	50	-	7.53846	0.000342	0.0844	TCTCGTGTTGTTTGTTTTCAA	Photoperiod
OG5_136555	MADS box	SOC1	MA0554.1	AT2G18790	PHYB	38	58	-	8.46154	0.000236	0.0672	TTTCTCCATCTCGTGTTGTTT	Photoperiod
OG5_136555	MADS box	SOC1	MA0554.1	AT2G18790	PHYB	71	91	-	11.8846	4.18e-05	0.0215	TGCGTTCGTCCTTTTCTTTTG	Photoperiod
OG5_136555	MADS box	SOC1	MA0554.1	AT2G18790	PHYB	168	188	+	4.61538	0.000913	0.155	TCTCATTTATATGTTTTTCTG	Photoperiod
OG5_136555	MADS box	SOC1	MA0554.1	AT2G18790	PHYB	174	194	+	7.46154	0.000353	0.0867	TTATATGTTTTTCTGCTCTCT	Photoperiod
OG5_136555	MADS box	SOC1	MA0554.1	AT2G18790	PHYB	184	204	+	15.2308	3.56e-06	0.00477	TTCTGCTCTCTTTTTTTCCTC	Photoperiod
OG5_136555	MADS box	SOC1	MA0554.1	AT2G18790	PHYB	191	211	+	11.6923	4.69e-05	0.0229	CTCTTTTTTTCCTCTTTATCA	Photoperiod
OG5_136555	MADS box	SOC1	MA0554.1	AT2G18790	PHYB	222	242	+	9.84615	0.000126	0.0444	TTATTTTATGTTCTTTTTTCG	Photoperiod
OG5_136555	MADS box	SOC1	MA0554.1	AT2G18790	PHYB	800	820	-	4.84615	0.000853	0.147	GCTTTTGTTTTGTCGTTTAAT	Photoperiod
OG5_136555	MADS box	SOC1	MA0554.1	AT2G18790	PHYB	868	888	-	6.92308	0.000431	0.0981	TTTTTTTGTGTGGCGATTTTA	Photoperiod
OG5_136555	MADS box	SOC1	MA0554.1	AT2G18790	PHYB	878	898	-	10.4615	9.25e-05	0.0365	TTTCTGCGACTTTTTTTGTGT	Photoperiod
OG5_136555	MADS box	SOC1	MA0554.1	AT2G18790	PHYB	922	942	-	14.0385	9.65e-06	0.00866	TTTTTTTTTTTTTTGTCGTCT	Photoperiod
OG5_136555	MADS box	SOC1	MA0554.1	AT2G18790	PHYB	928	948	-	8.88462	0.000196	0.0589	TCAGAGTTTTTTTTTTTTTTG	Photoperiod
OG5_136555	MADS box	SOC1	MA0554.1	AT2G18790	PHYB	946	966	+	7	0.000419	0.0966	TGATTTTTTTTTGTTATCTCT	Photoperiod
OG5_136555	MADS box	SOC1	MA0554.1	AT2G18790	PHYB	954	974	+	13.5385	1.4e-05	0.0114	TTTTGTTATCTCTCTCTATCT	Photoperiod
OG5_136555	MADS box	SOC1	MA0554.1	AT5G35840	PHYC	580	600	+	7.30769	0.000374	0.0889	TTCGGTCTTTTCCTTTTTAGT	Photoperiod
OG5_136555	MADS box	SOC1	MA0554.1	AT5G35840	PHYC	866	886	-	6.65385	0.000475	0.104	TTTGCGTTATTTTGGTCTTTT	Photoperiod
OG5_139246	MADS box	SOC1	MA0554.1	AT5G02810	PRR7	17	37	+	13.2308	1.75e-05	0.0128	TTTTAATTTCCTTTTTTTTTT	Photoperiod
OG5_139532	MADS box	SOC1	MA0554.1	AT1G77080	MAF1	72	92	-	4.19231	0.00103	0.163	CGACATTGTTCTTCTTCCCAA	Vernalization
OG5_139532	MADS box	SOC1	MA0554.1	AT1G77080	MAF1	116	136	+	3.88462	0.00112	0.174	GCTGATTCTGGTTCACCTTTA	Vernalization
OG5_139532	MADS box	SOC1	MA0554.1	AT1G77080	MAF1	151	171	-	5.57692	0.000682	0.128	GCTTCCCCATTTTCAATGTTT	Vernalization
OG5_139532	MADS box	SOC1	MA0554.1	AT1G77080	MAF1	393	413	-	4.38462	0.000975	0.161	TTCTTTGTTTTCTGAATCCAT	Vernalization
OG5_139532	MADS box	SOC1	MA0554.1	AT1G77080	MAF1	400	420	-	11.4231	5.48e-05	0.0256	GTTTAATTTCTTTGTTTTCTG	Vernalization
OG5_139532	MADS box	SOC1	MA0554.1	AT1G77080	MAF1	742	762	-	7.42308	0.000358	0.0873	GGTTTTTAAGGTTTTCTCTTT	Vernalization
OG5_139532	MADS box	SOC1	MA0554.1	AT1G77080	MAF1	850	870	+	4.26923	0.00101	0.163	TTTGCCTCTTAGTGGCTTCAA	Vernalization
OG5_139532	MADS box	SOC1	MA0554.1	AT1G77080	MAF1	923	943	-	7.53846	0.000342	0.0844	TTCCTCCAACTCGTTTTTTTT	Vernalization
OG5_139532	MADS box	SOC1	MA0554.1	AT1G77080	MAF1	945	965	-	11.7692	4.48e-05	0.0223	TTCTTTTTTCTTGGTTTTTTT	Vernalization
OG5_139532	MADS box	SOC1	MA0554.1	AT1G77080	MAF1	956	976	-	12.5385	2.78e-05	0.0169	TTTGCTTTTTATTCTTTTTTC	Vernalization
OG5_139532	MADS box	SOC1	MA0554.1	AT1G77080	MAF1	961	981	-	8.92308	0.000193	0.0585	TGCTTTTTGCTTTTTATTCTT	Vernalization
OG5_139532	MADS box	SOC1	MA0554.1	AT5G10140	FLC	10	30	+	5.88462	0.000617	0.12	TCTTTTCGTCTTGTTACTCGA	Vernalization
OG5_139532	MADS box	SOC1	MA0554.1	AT5G10140	FLC	81	101	-	8.07692	0.000276	0.0743	CTATAATTTTTCTTGTTTTGT	Vernalization
OG5_139532	MADS box	SOC1	MA0554.1	AT5G10140	FLC	294	314	-	7.53846	0.000342	0.0844	TTTCTTCTTTATCTAATTTTA	Vernalization
OG5_139532	MADS box	SOC1	MA0554.1	AT5G10140	FLC	303	323	-	8.07692	0.000276	0.0743	TTTTACCAATTTCTTCTTTAT	Vernalization
OG5_139532	MADS box	SOC1	MA0554.1	AT5G10140	FLC	338	358	-	3.34615	0.00129	0.188	TCAGCTTGTTTTCCTTTTATA	Vernalization
OG5_139532	MADS box	SOC1	MA0554.1	AT5G10140	FLC	344	364	-	5.07692	0.000796	0.14	CTTGTATCAGCTTGTTTTCCT	Vernalization
OG5_139532	MADS box	SOC1	MA0554.1	AT5G10140	FLC	377	397	-	5.42308	0.000716	0.132	CTTGTATCAGCTTGTTTTTTT	Vernalization
OG5_139532	MADS box	SOC1	MA0554.1	AT5G10140	FLC	387	407	-	4.5	0.000943	0.158	TTCTTTTTTGCTTGTATCAGC	Vernalization
OG5_139532	MADS box	SOC1	MA0554.1	AT5G10140	FLC	491	511	+	3.57692	0.00121	0.182	TTACTACTTTCCTTTATTATT	Vernalization
OG5_139532	MADS box	SOC1	MA0554.1	AT5G10140	FLC	504	524	+	4.23077	0.00102	0.163	TTATTATTTGTGTTAATCTCC	Vernalization
OG5_139532	MADS box	SOC1	MA0554.1	AT5G10140	FLC	824	844	-	3.65385	0.00119	0.181	CGAGCGTCTTTGCTACTTTTG	Vernalization
OG5_139532	MADS box	SOC1	MA0554.1	AT5G10140	FLC	909	929	+	3.30769	0.0013	0.19	TTTGCATCACTCTCGTTTACC	Vernalization
OG5_139532	MADS box	SOC1	MA0554.1	AT5G10140	FLC	957	977	-	10.0769	0.000112	0.041	GCCTATCTACTTTTTCTTCGT	Vernalization
OG5_139532	MADS box	SOC1	MA0554.1	AT5G65050	AGL31	158	178	+	5.61538	0.000673	0.128	TCCTTCGTTTTCGCATTTTGT	Vernalization
OG5_139532	MADS box	SOC1	MA0554.1	AT5G65050	AGL31	781	801	-	6.5	0.000501	0.106	GTTTTAGATTTTTTTTTGTTC	Vernalization
OG5_139532	MADS box	SOC1	MA0554.1	AT5G65050	AGL31	912	932	+	7.84615	0.000303	0.0789	TGTGCCTTTTCGTCGCTTCAA	Vernalization
OG5_139532	MADS box	SOC1	MA0554.1	AT5G65050	AGL31	950	970	+	11.9231	4.09e-05	0.0213	TTCTTATTATTTTTTTTCTCT	Vernalization
OG5_139532	MADS box	SOC1	MA0554.1	AT5G65060	MAF3	19	39	+	3.57692	0.00121	0.182	TTTTGGTTTTACTTATTTAGT	Vernalization
OG5_139532	MADS box	SOC1	MA0554.1	AT5G65060	MAF3	72	92	+	5.11538	0.000787	0.139	GCATAGTGATTTTTTCCTTTT	Vernalization
OG5_139532	MADS box	SOC1	MA0554.1	AT5G65060	MAF3	143	163	-	10.7308	8.03e-05	0.0329	TTTCTGCCATATTCTTTCTTT	Vernalization
OG5_139532	MADS box	SOC1	MA0554.1	AT5G65060	MAF3	220	240	+	5.15385	0.000778	0.137	TTTTCATTTTTTGTTTCATTT	Vernalization
OG5_139532	MADS box	SOC1	MA0554.1	AT5G65060	MAF3	392	412	+	3.11538	0.00136	0.196	TTTGCGGGTTATTTGTTTCCA	Vernalization
OG5_139532	MADS box	SOC1	MA0554.1	AT5G65060	MAF3	711	731	-	5.30769	0.000742	0.134	GTTTTATATTGTTTGTTTCAC	Vernalization
OG5_139532	MADS box	SOC1	MA0554.1	AT5G65060	MAF3	736	756	-	7	0.000419	0.0966	CGAGTTTTACTCCTTCTTCCC	Vernalization
OG5_139532	MADS box	SOC1	MA0554.1	AT5G65060	MAF3	882	902	+	5.07692	0.000796	0.14	CTATTACATGCCTCTTCCTCG	Vernalization
OG5_139532	MADS box	SOC1	MA0554.1	AT5G65060	MAF3	929	949	+	9.61538	0.000141	0.0466	TTATTATTTTTCTCTCTATCG	Vernalization
OG5_139532	MADS box	SOC1	MA0554.1	AT5G65070	MAF4	79	99	+	3.65385	0.00119	0.181	CTTTGGTTTTCCTTATTTAAT	Vernalization
OG5_139532	MADS box	SOC1	MA0554.1	AT5G65070	MAF4	244	264	-	8.07692	0.000276	0.0743	TTTCTGCCATATTCTTTCTGA	Vernalization
OG5_139532	MADS box	SOC1	MA0554.1	AT5G65070	MAF4	258	278	-	6.38462	0.000522	0.107	CCTCGACAAGTCTTTTTCTGC	Vernalization
OG5_139532	MADS box	SOC1	MA0554.1	AT5G65070	MAF4	386	406	-	4.80769	0.000863	0.148	TTTGACCGAGTGTGTTTTCCA	Vernalization
OG5_139532	MADS box	SOC1	MA0554.1	AT5G65070	MAF4	473	493	-	3.42308	0.00126	0.185	GCCCGTTTTGATTGGACTCTA	Vernalization
OG5_139532	MADS box	SOC1	MA0554.1	AT5G65070	MAF4	696	716	-	6.61538	0.000481	0.104	CGTTGGTCTTTGTTATTATCC	Vernalization
OG5_139532	MADS box	SOC1	MA0554.1	AT5G65070	MAF4	811	831	+	4.88462	0.000843	0.146	CGAGAATTTTTTCTTTTCCTC	Vernalization
OG5_139532	MADS box	SOC1	MA0554.1	AT5G65070	MAF4	822	842	+	3.61538	0.0012	0.181	TCTTTTCCTCTCTTATTAACA	Vernalization
OG5_139532	MADS box	SOC1	MA0554.1	AT5G65070	MAF4	883	903	-	11.1538	6.38e-05	0.0284	TTTTTTTAATTTTCTTTTTAT	Vernalization
OG5_139532	MADS box	SOC1	MA0554.1	AT5G65070	MAF4	900	920	-	16.6538	8.4e-07	0.00195	GTTTTTTTTGTGTCTTTTTTT	Vernalization
OG5_139532	MADS box	SOC1	MA0554.1	AT5G65080	MAF5	119	139	+	11.2308	6.11e-05	0.0278	TTTTTTTATTTTTTATTTCTC	Vernalization
OG5_139532	MADS box	SOC1	MA0554.1	AT5G65080	MAF5	181	201	+	5.84615	0.000625	0.121	TTTTCTTTTTCTTTTACGACT	Vernalization
OG5_139532	MADS box	SOC1	MA0554.1	AT5G65080	MAF5	371	391	-	3.61538	0.0012	0.181	TGTTCATATTGTTTTTTATAT	Vernalization
OG5_139532	MADS box	SOC1	MA0554.1	AT5G65080	MAF5	434	454	+	4.26923	0.00101	0.163	GTTTGGGCTTTTTCTTTGATC	Vernalization
OG5_139532	MADS box	SOC1	MA0554.1	AT5G65080	MAF5	504	524	+	4.34615	0.000986	0.161	GCCCAATGTTTTGGTTTCTCA	Vernalization
OG5_139532	MADS box	SOC1	MA0554.1	AT5G65080	MAF5	714	734	+	4.65385	0.000903	0.153	TCCCCACTTCGGCTAATCCTT	Vernalization
OG5_139532	MADS box	SOC1	MA0554.1	AT5G65080	MAF5	793	813	+	14.7308	5.52e-06	0.0064	TTTTTCTTTTTCTCACTGTTT	Vernalization
OG5_139532	MADS box	SOC1	MA0554.1	AT5G65080	MAF5	802	822	+	5.07692	0.000796	0.14	TTCTCACTGTTTTGTCTTTAT	Vernalization
OG5_139532	MADS box	SOC1	MA0554.1	AT5G65080	MAF5	843	863	-	16.1538	1.45e-06	0.00271	TTTTCTTCTCTGTGTCTTTTT	Vernalization
OG5_139532	MADS box	SOC1	MA0554.1	AT5G65080	MAF5	852	872	-	10.1923	0.000106	0.0402	CGCGTTTATTTTTCTTCTCTG	Vernalization
OG5_139532	MADS box	SOC1	MA0554.1	AT5G65080	MAF5	926	946	+	10.1154	0.00011	0.0408	CGTTTAGTTTTTTTTTTTTGC	Vernalization
OG5_139532	MADS box	SOC1	MA0554.1	AT5G65080	MAF5	956	976	+	7.69231	0.000322	0.0818	TGTTTTTTTGTTTGTTTTAAT	Vernalization
OG5_143093	MADS box	SOC1	MA0554.1	AT2G46340	SPA1	143	163	+	9.96154	0.000119	0.0427	TTTTATTTTTATTTTTCTTAT	Photoperiod
OG5_143093	MADS box	SOC1	MA0554.1	AT2G46340	SPA1	148	168	+	6.80769	0.000449	0.1	TTTTTATTTTTCTTATCTCAA	Photoperiod
OG5_143093	MADS box	SOC1	MA0554.1	AT2G46340	SPA1	235	255	+	9.26923	0.000165	0.0529	GCCTTTTCATTGTTTTTTTGA	Photoperiod
OG5_143093	MADS box	SOC1	MA0554.1	AT2G46340	SPA1	542	562	-	3.69231	0.00118	0.18	CGTCGACGTCGCTTAATCTAT	Photoperiod
OG5_143093	MADS box	SOC1	MA0554.1	AT2G46340	SPA1	555	575	+	6.38462	0.000522	0.107	CGTCGACGTGTTTTAATCTCC	Photoperiod
OG5_143093	MADS box	SOC1	MA0554.1	AT2G46340	SPA1	565	585	+	4.88462	0.000843	0.146	TTTTAATCTCCTCCTCTTAAC	Photoperiod
OG5_143093	MADS box	SOC1	MA0554.1	AT2G46340	SPA1	630	650	+	9.42308	0.000154	0.0498	CCACGCTTTTCCTCTTTATTT	Photoperiod
OG5_143093	MADS box	SOC1	MA0554.1	AT2G46340	SPA1	637	657	+	5.73077	0.000649	0.125	TTTCCTCTTTATTTACCATCC	Photoperiod
OG5_143093	MADS box	SOC1	MA0554.1	AT2G46340	SPA1	690	710	-	6.96154	0.000425	0.0977	TGCCACTCAGGTTTTTCCTCT	Photoperiod
OG5_143093	MADS box	SOC1	MA0554.1	AT2G46340	SPA1	721	741	-	6.38462	0.000522	0.107	GGTCCTGTTTTTTGGTCTTAT	Photoperiod
OG5_143093	MADS box	SOC1	MA0554.1	AT2G46340	SPA1	798	818	+	3.76923	0.00115	0.177	TCCTTTTGACCTCTTACTTAA	Photoperiod
OG5_143093	MADS box	SOC1	MA0554.1	AT2G46340	SPA1	975	995	-	5.42308	0.000716	0.132	TTATTTTCTGATTTTTTATTT	Photoperiod
OG5_146543	MADS box	SOC1	MA0554.1	AT1G65480	FT	414	434	+	4.38462	0.000975	0.161	CTATCTCAACTTTTTTTTTAG	PI
OG5_146543	MADS box	SOC1	MA0554.1	AT1G65480	FT	429	449	+	8.73077	0.00021	0.0617	TTTTAGTTTTTTTCTTTTAGA	PI
OG5_146543	MADS box	SOC1	MA0554.1	AT1G65480	FT	469	489	+	5.30769	0.000742	0.134	TTTTAAGAATTTTTTTTTTCT	PI
OG5_146543	MADS box	SOC1	MA0554.1	AT1G65480	FT	566	586	+	13.4615	1.48e-05	0.0119	CCCTACTTTTTTCTTATTTTT	PI
OG5_146543	MADS box	SOC1	MA0554.1	AT1G65480	FT	816	836	-	11.5769	5.02e-05	0.0241	TCTTTTTATTTCTGTTTGTGG	PI
OG5_146543	MADS box	SOC1	MA0554.1	AT1G65480	FT	824	844	-	17.6154	2.51e-07	0.000956	TTTTTCTTTCTTTTTATTTCT	PI
OG5_146543	MADS box	SOC1	MA0554.1	AT1G65480	FT	900	920	-	3.26923	0.00131	0.191	TCTTTTTCTTGTCTATTGATG	PI
OG5_146543	MADS box	SOC1	MA0554.1	AT4G20370	TSF	275	295	+	12.1923	3.47e-05	0.0192	TGTTACCTTGTGTCTATTTGT	PI
OG5_146543	MADS box	SOC1	MA0554.1	AT4G20370	TSF	283	303	+	4.23077	0.00102	0.163	TGTGTCTATTTGTTAATTTAC	PI
OG5_146543	MADS box	SOC1	MA0554.1	AT4G20370	TSF	306	326	+	4.23077	0.00102	0.163	GTTTTATTTGATTTACTCCAT	PI
OG5_146543	MADS box	SOC1	MA0554.1	AT4G20370	TSF	400	420	-	12.4615	2.92e-05	0.017	CTCTTTTTTTTCTTTTCTTAA	PI
OG5_146543	MADS box	SOC1	MA0554.1	AT4G20370	TSF	405	425	-	8.38462	0.000243	0.0686	CTAGACTCTTTTTTTTCTTTT	PI
OG5_146543	MADS box	SOC1	MA0554.1	AT4G20370	TSF	806	826	-	13.7692	1.18e-05	0.0102	TCATGTTTTTTTTTTCTTTCC	PI
OG5_150244	MADS box	SOC1	MA0554.1	AT1G68050	ADO3	977	997	-	3.19231	0.00134	0.193	TCTTTTTGTGTCTGTTTAAAC	Photoperiod
OG5_150244	MADS box	SOC1	MA0554.1	AT5G57360	ZTL	88	108	+	3.23077	0.00133	0.191	TTATGGCGTCTTCTTATTACG	Photoperiod
OG5_150244	MADS box	SOC1	MA0554.1	AT5G57360	ZTL	237	257	-	4.11538	0.00105	0.166	TTTTTCCCTTTGGTTTTTAGA	Photoperiod
OG5_150244	MADS box	SOC1	MA0554.1	AT5G57360	ZTL	248	268	-	4.69231	0.000893	0.153	TTTTAATGACATTTTTCCCTT	Photoperiod
OG5_150261	MADS box	SOC1	MA0554.1	AT5G62430	CDF1	218	238	+	5.88462	0.000617	0.12	CTTCTTCTGCAGTCTTCTTAT	Photoperiod
OG5_150261	MADS box	SOC1	MA0554.1	AT5G62430	CDF1	291	311	+	6	0.000594	0.118	TGTGAAGTTTTTTTTTTGTTT	Photoperiod
OG5_150261	MADS box	SOC1	MA0554.1	AT5G62430	CDF1	305	325	+	5.26923	0.000751	0.135	TTTGTTTTTTTTTTTATAATT	Photoperiod
OG5_150261	MADS box	SOC1	MA0554.1	AT5G62430	CDF1	550	570	+	6.61538	0.000481	0.104	GTTTTTTTTTCTTCAATTCAA	Photoperiod
OG5_150261	MADS box	SOC1	MA0554.1	AT5G62430	CDF1	683	703	+	4.65385	0.000903	0.153	GCACTTCGTTTTTTATCGTTC	Photoperiod
OG5_150261	MADS box	SOC1	MA0554.1	AT5G62430	CDF1	886	906	-	5.61538	0.000673	0.128	GGCCTCTGATATTTTACTTTT	Photoperiod
OG5_150265	MADS box	SOC1	MA0554.1	AT1G51140	BHLH122	355	375	+	4.26923	0.00101	0.163	CTCCAACTATTTTCATTTCAT	Photoperiod
OG5_150265	MADS box	SOC1	MA0554.1	AT1G51140	BHLH122	364	384	+	10.0385	0.000115	0.0416	TTTTCATTTCATTTTATTCTT	Photoperiod
OG5_150265	MADS box	SOC1	MA0554.1	AT1G51140	BHLH122	372	392	+	8.61538	0.000221	0.0639	TCATTTTATTCTTCTTTTTAT	Photoperiod
OG5_150265	MADS box	SOC1	MA0554.1	AT1G51140	BHLH122	386	406	+	7.53846	0.000342	0.0844	TTTTTATATTTTTGGATTTTA	Photoperiod
OG5_150265	MADS box	SOC1	MA0554.1	AT1G51140	BHLH122	396	416	+	6.11538	0.000572	0.115	TTTGGATTTTATTTATTTTTT	Photoperiod
OG5_150265	MADS box	SOC1	MA0554.1	AT1G51140	BHLH122	436	456	+	11.0769	6.66e-05	0.0291	TTATAGTTTGTTTTTCTTTTT	Photoperiod
OG5_150265	MADS box	SOC1	MA0554.1	AT1G51140	BHLH122	498	518	+	8.73077	0.00021	0.0617	CCTTTTTCTCAGCCATTTTTA	Photoperiod
OG5_150265	MADS box	SOC1	MA0554.1	AT1G51140	BHLH122	504	524	+	5.46154	0.000707	0.131	TCTCAGCCATTTTTATTGCTT	Photoperiod
OG5_150265	MADS box	SOC1	MA0554.1	AT1G51140	BHLH122	636	656	-	6.80769	0.000449	0.1	TTTGGACTTTATCTTATTTTT	Photoperiod
OG5_150265	MADS box	SOC1	MA0554.1	AT1G51140	BHLH122	641	661	-	4.03846	0.00107	0.168	TGTTTTTTGGACTTTATCTTA	Photoperiod
OG5_150265	MADS box	SOC1	MA0554.1	AT1G51140	BHLH122	767	787	-	6.30769	0.000536	0.109	TGATGTCAATTTTTTTTTTTT	Photoperiod
OG5_150265	MADS box	SOC1	MA0554.1	AT1G51140	BHLH122	896	916	-	3.73077	0.00117	0.179	TTATGGTGTCTTCTTATTACG	Photoperiod
OG5_150265	MADS box	SOC1	MA0554.1	AT1G51140	BHLH122	962	982	+	8.88462	0.000196	0.0589	CCTCTGTTGTTTCTTCCTCTC	Photoperiod
OG5_150265	MADS box	SOC1	MA0554.1	AT1G51140	BHLH122	967	987	+	12.5	2.85e-05	0.0169	GTTGTTTCTTCCTCTCCTCTT	Photoperiod
OG5_150265	MADS box	SOC1	MA0554.1	AT1G51140	BHLH122	973	993	+	15.6154	2.49e-06	0.00401	TCTTCCTCTCCTCTTCTCTCT	Photoperiod
OG5_150265	MADS box	SOC1	MA0554.1	AT2G42280	BHLH130	82	102	+	9.11538	0.000177	0.0553	TTCCGACAATTTTCTTTCTTT	Photoperiod
OG5_150265	MADS box	SOC1	MA0554.1	AT2G42280	BHLH130	432	452	-	7.19231	0.00039	0.0913	TTAGTTTCTTTTTTTTTATTG	Photoperiod
OG5_150265	MADS box	SOC1	MA0554.1	AT2G42280	BHLH130	585	605	-	5.69231	0.000657	0.126	CGATTCTTGTTTTTTTCTTTG	Photoperiod
OG5_150265	MADS box	SOC1	MA0554.1	AT2G42280	BHLH130	591	611	-	5.96154	0.000602	0.119	TTATTACGATTCTTGTTTTTT	Photoperiod
OG5_150265	MADS box	SOC1	MA0554.1	AT2G42280	BHLH130	833	853	-	7.84615	0.000303	0.0789	GCCTTTTCATATTTTTTTTCA	Photoperiod
OG5_150265	MADS box	SOC1	MA0554.1	AT2G42280	BHLH130	929	949	+	4.46154	0.000954	0.158	CTTTTGGATCCGCCGCTATCT	Photoperiod
OG5_150265	MADS box	SOC1	MA0554.1	AT2G42280	BHLH130	967	987	-	6.76923	0.000456	0.101	TTTGCTTCTGAGTTTCTGCGT	Photoperiod
OG5_150317	MADS box	SOC1	MA0554.1	AT3G47500	CDF3	247	267	-	3.73077	0.00117	0.179	TCTCTCGGTCATTCGTCTACC	Photoperiod
OG5_150317	MADS box	SOC1	MA0554.1	AT3G47500	CDF3	631	651	-	6.19231	0.000557	0.113	TTTGTTTATTTGTTTTTTATA	Photoperiod
OG5_150317	MADS box	SOC1	MA0554.1	AT3G47500	CDF3	773	793	-	6.57692	0.000488	0.105	TTCCTTTATTTTCTGTCGCAC	Photoperiod
OG5_150317	MADS box	SOC1	MA0554.1	AT3G47500	CDF3	786	806	-	10.1154	0.00011	0.0408	TCCTTTTTTTTTGTTCCTTTA	Photoperiod
OG5_150317	MADS box	SOC1	MA0554.1	AT3G47500	CDF3	894	914	-	7.88462	0.000299	0.0785	GGCCTCTGATATTTTCCTTTT	Photoperiod
OG5_150317	MADS box	SOC1	MA0554.1	AT3G47500	CDF3	948	968	+	3.46154	0.00125	0.184	GCTGACGTGTTTCCTCCTTCT	Photoperiod
OG5_150317	MADS box	SOC1	MA0554.1	AT5G39660	CDF2	63	83	+	12.8846	2.22e-05	0.0143	GTTTTTTTTTTTTGATTTTCT	Photoperiod
OG5_150317	MADS box	SOC1	MA0554.1	AT5G39660	CDF2	258	278	+	9.84615	0.000126	0.0444	TCTTAATATTTGTGTTTTTCC	Photoperiod
OG5_150317	MADS box	SOC1	MA0554.1	AT5G39660	CDF2	289	309	-	8.23077	0.00026	0.0712	CTCCTTGTGTTCTTTTTTCTT	Photoperiod
OG5_150317	MADS box	SOC1	MA0554.1	AT5G39660	CDF2	476	496	+	6.57692	0.000488	0.105	TTTTTTTCTTTCTCTCCAAAT	Photoperiod
OG5_150317	MADS box	SOC1	MA0554.1	AT5G39660	CDF2	576	596	+	8.61538	0.000221	0.0639	GTTTTTTGTTTGTTACTCTAA	Photoperiod
OG5_150317	MADS box	SOC1	MA0554.1	AT5G39660	CDF2	771	791	-	6.73077	0.000462	0.102	TTCTTTTCATTTTTAACTTTT	Photoperiod
OG5_150317	MADS box	SOC1	MA0554.1	AT5G39660	CDF2	780	800	-	10.4615	9.25e-05	0.0365	CTTTTACTTTTCTTTTCATTT	Photoperiod
OG5_150317	MADS box	SOC1	MA0554.1	AT5G39660	CDF2	789	809	-	11.6154	4.91e-05	0.0237	TTTTTTTTACTTTTACTTTTC	Photoperiod
OG5_150317	MADS box	SOC1	MA0554.1	AT5G39660	CDF2	796	816	-	5.15385	0.000778	0.137	TCAGCACTTTTTTTTACTTTT	Photoperiod
OG5_150317	MADS box	SOC1	MA0554.1	AT5G39660	CDF2	832	852	-	13.3846	1.57e-05	0.0123	CTTTCTTTTTATTTTCCTTTT	Photoperiod
OG5_150317	MADS box	SOC1	MA0554.1	AT5G39660	CDF2	847	867	-	13.0385	2e-05	0.014	TTCGTCTCTTTTTGGCTTTCT	Photoperiod
OG5_150317	MADS box	SOC1	MA0554.1	AT5G39660	CDF2	857	877	-	15.5385	2.68e-06	0.00425	TTTTCTCTTTTTCGTCTCTTT	Photoperiod
OG5_150317	MADS box	SOC1	MA0554.1	AT5G39660	CDF2	864	884	-	19.4615	9.18e-09	0.000109	CTTTTTTTTTTCTCTTTTTCG	Photoperiod
OG5_150317	MADS box	SOC1	MA0554.1	AT5G39660	CDF2	880	900	-	10.8846	7.39e-05	0.0311	TTTTTGTTTTTGTGGACTTTT	Photoperiod
OG5_150317	MADS box	SOC1	MA0554.1	AT5G39660	CDF2	972	992	-	5.26923	0.000751	0.135	TTTTTGGGTTTGTGATCTTTC	Photoperiod
OG5_150317	MADS box	SOC1	MA0554.1	AT5G39660	CDF2	978	998	-	6.42308	0.000515	0.107	TTTTGCTTTTTGGGTTTGTGA	Photoperiod
OG5_153294	MADS box	SOC1	MA0554.1	AT2G25930	ELF3	519	539	+	5.69231	0.000657	0.126	CTTCCATATTCTTGTTTTCAA	Photoperiod
OG5_153294	MADS box	SOC1	MA0554.1	AT2G25930	ELF3	718	738	-	9.88462	0.000124	0.0439	GTCTGTTTGTTTTTTCTTTTC	Photoperiod
OG5_153294	MADS box	SOC1	MA0554.1	AT2G25930	ELF3	866	886	+	15.0385	4.23e-06	0.00536	TGTTTTTTTTTTTTACTTTCT	Photoperiod
OG5_153294	MADS box	SOC1	MA0554.1	AT2G25930	ELF3	896	916	-	6.07692	0.000579	0.116	GGACTCTTTTTGTCGTTGTAA	Photoperiod
OG5_153294	MADS box	SOC1	MA0554.1	AT2G25930	ELF3	902	922	-	3.5	0.00124	0.184	CGACGTGGACTCTTTTTGTCG	Photoperiod
OG5_153420	MADS box	SOC1	MA0554.1	AT2G46830	CCA1	376	396	-	3.23077	0.00133	0.191	TGTTCACAACCTTCTTTGTAT	Photoperiod
OG5_156319	MADS box	SOC1	MA0554.1	AT3G02380	COL2	30	50	+	8.84615	0.0002	0.0596	TTCTATCTTTCCCCTCTCACC	Photoperiod
OG5_156319	MADS box	SOC1	MA0554.1	AT5G15840	CO	47	67	-	10.2692	0.000102	0.039	GTTTTATCTCTTTGGCTTTAT	Photoperiod
OG5_156319	MADS box	SOC1	MA0554.1	AT5G15840	CO	105	125	-	4.46154	0.000954	0.158	TTTTCGTATCACCTTTTACTA	Photoperiod
OG5_160330	MADS box	SOC1	MA0554.1	AT5G23730	RUP2	63	83	-	9	0.000187	0.0576	TTTTCTTTATTTTTATTGTCT	Photoperiod
OG5_160330	MADS box	SOC1	MA0554.1	AT5G23730	RUP2	72	92	-	8.92308	0.000193	0.0585	TTCTAGCATTTTTCTTTATTT	Photoperiod
OG5_160330	MADS box	SOC1	MA0554.1	AT5G23730	RUP2	103	123	-	5.15385	0.000778	0.137	GCTTTTGTTTTTTGTTTCATA	Photoperiod
OG5_160330	MADS box	SOC1	MA0554.1	AT5G23730	RUP2	109	129	-	5.53846	0.00069	0.129	GCTCTAGCTTTTGTTTTTTGT	Photoperiod
OG5_160330	MADS box	SOC1	MA0554.1	AT5G23730	RUP2	343	363	-	6.34615	0.000529	0.108	TTTTCCTATCTGGTTACTTTC	Photoperiod
OG5_160330	MADS box	SOC1	MA0554.1	AT5G23730	RUP2	564	584	+	3.57692	0.00121	0.182	TGTTTTTGGTTTTTAATGTTT	Photoperiod
OG5_160330	MADS box	SOC1	MA0554.1	AT5G23730	RUP2	920	940	-	6.92308	0.000431	0.0981	TTTTAATATGGCTTTTTGTTT	Photoperiod
OG5_160330	MADS box	SOC1	MA0554.1	AT5G52250	RUP1	168	188	-	9.80769	0.000128	0.0449	TCTGATTTTCATTTTATTTTT	Photoperiod
OG5_160330	MADS box	SOC1	MA0554.1	AT5G52250	RUP1	178	198	-	10.3077	0.0001	0.0389	CCTCTTTATTTCTGATTTTCA	Photoperiod
OG5_160330	MADS box	SOC1	MA0554.1	AT5G52250	RUP1	319	339	+	6.5	0.000501	0.106	TTTCTTCTTCCTTTAATGCGA	Photoperiod
OG5_160330	MADS box	SOC1	MA0554.1	AT5G52250	RUP1	371	391	+	9.34615	0.000159	0.0514	GTTTCTTTACATTTTTTCTTC	Photoperiod
OG5_160330	MADS box	SOC1	MA0554.1	AT5G52250	RUP1	852	872	-	10.2692	0.000102	0.039	GTTTATCTATCTTTTTTTTTT	Photoperiod
OG5_160330	MADS box	SOC1	MA0554.1	AT5G52250	RUP1	917	937	+	7.65385	0.000327	0.0822	CCACATTTTTTGTTTTCGTCA	Photoperiod
OG5_164233	MADS box	SOC1	MA0554.1	AT1G01060	LHY	815	835	+	7.38462	0.000363	0.0877	CGATGACTTCTGTTTTTTCCA	Photoperiod
OG5_164233	MADS box	SOC1	MA0554.1	AT1G01060	LHY	821	841	+	7.19231	0.00039	0.0913	CTTCTGTTTTTTCCATTTATA	Photoperiod
OG5_168410	MADS box	SOC1	MA0554.1	AT1G72390	AT1G72390	158	178	-	9.65385	0.000138	0.0461	TTATCTTTTGTGTCTCTGTGC	Photoperiod
OG5_168410	MADS box	SOC1	MA0554.1	AT1G72390	AT1G72390	179	199	+	12.2692	3.3e-05	0.0186	TTTCTTTTTCTGCTACTTTGA	Photoperiod
OG5_169591	MADS box	SOC1	MA0554.1	AT4G16845	VRN2	243	263	-	4.34615	0.000986	0.161	TCTTCATGACCTTCAATTTTG	Vernalization
OG5_169591	MADS box	SOC1	MA0554.1	AT4G16845	VRN2	430	450	+	3.07692	0.00138	0.197	GTCCAAGTTGCTTGTATTTTC	Vernalization
OG5_169591	MADS box	SOC1	MA0554.1	AT4G16845	VRN2	438	458	+	6.92308	0.000431	0.0981	TGCTTGTATTTTCTTTTCATT	Vernalization
OG5_169591	MADS box	SOC1	MA0554.1	AT4G16845	VRN2	446	466	+	5.34615	0.000733	0.133	TTTTCTTTTCATTTTATTAAT	Vernalization
OG5_169591	MADS box	SOC1	MA0554.1	AT4G16845	VRN2	585	605	+	5.5	0.000698	0.13	TTACTTGTTTTCTTTCTCAGT	Vernalization
OG5_169591	MADS box	SOC1	MA0554.1	AT4G16845	VRN2	593	613	+	4.5	0.000943	0.158	TTTCTTTCTCAGTGAATATCT	Vernalization
OG5_170346	MADS box	SOC1	MA0554.1	AT4G09180	BHLH81	40	60	+	3.5	0.00124	0.184	GCTTTCGATTGGTCGTTCTAA	Photoperiod
OG5_170346	MADS box	SOC1	MA0554.1	AT4G09180	BHLH81	136	156	+	3.57692	0.00121	0.182	TTTTTCGATCACCGGTTTTGA	Photoperiod
OG5_170346	MADS box	SOC1	MA0554.1	AT4G09180	BHLH81	319	339	-	11.9615	3.99e-05	0.021	TTTTTGTTACTTTCGTTTTTA	Photoperiod
OG5_170346	MADS box	SOC1	MA0554.1	AT4G09180	BHLH81	397	417	+	10.3846	9.62e-05	0.0377	GGTTTTTTATTCTTTACTTTT	Photoperiod
OG5_170346	MADS box	SOC1	MA0554.1	AT4G09180	BHLH81	557	577	-	6.65385	0.000475	0.104	TTTTGTCTTTATTTTATATTA	Photoperiod
OG5_170346	MADS box	SOC1	MA0554.1	AT4G09180	BHLH81	778	798	-	12.5769	2.71e-05	0.0169	CTCTTTTGTTATCTTTTTTTT	Photoperiod
OG5_170346	MADS box	SOC1	MA0554.1	AT4G09180	BHLH81	962	982	-	6.92308	0.000431	0.0981	GTTGTTCTTGGGTTATTTTTT	Photoperiod
OG5_170357	MADS box	SOC1	MA0554.1	AT1G53160	SPL4	13	33	+	6.61538	0.000481	0.104	TGTCAGTGATTGCTTCTCCAC	PI
OG5_170357	MADS box	SOC1	MA0554.1	AT1G53160	SPL4	47	67	-	14.1154	9.09e-06	0.00857	CTTTTACCTTCCTTTCTTTTT	PI
OG5_170357	MADS box	SOC1	MA0554.1	AT1G53160	SPL4	52	72	-	12.3077	3.22e-05	0.0183	TCTCACTTTTACCTTCCTTTC	PI
OG5_170357	MADS box	SOC1	MA0554.1	AT1G53160	SPL4	93	113	-	9	0.000187	0.0576	TTTTTCTTTTACTTGTTATCA	PI
OG5_170357	MADS box	SOC1	MA0554.1	AT1G53160	SPL4	98	118	-	6.46154	0.000508	0.106	GCATGTTTTTCTTTTACTTGT	PI
OG5_170357	MADS box	SOC1	MA0554.1	AT1G53160	SPL4	202	222	+	6.61538	0.000481	0.104	TTTGTTCTATTTCCATCTTTC	PI
OG5_170357	MADS box	SOC1	MA0554.1	AT1G53160	SPL4	281	301	-	4.57692	0.000923	0.156	TTCTTTCTTGTGTTAACATTT	PI
OG5_170357	MADS box	SOC1	MA0554.1	AT1G53160	SPL4	291	311	-	9.76923	0.000131	0.0449	CCCTTTTGATTTCTTTCTTGT	PI
OG5_170357	MADS box	SOC1	MA0554.1	AT1G53160	SPL4	336	356	+	3.57692	0.00121	0.182	CTATTCGTTTGTTTGTCCTGG	PI
OG5_170357	MADS box	SOC1	MA0554.1	AT1G53160	SPL4	398	418	-	3.42308	0.00126	0.185	TCACTGTTTTTTTGTTTGATA	PI
OG5_170357	MADS box	SOC1	MA0554.1	AT1G53160	SPL4	523	543	+	8.69231	0.000214	0.0625	GTACTTTTTGTTTTGTTCCTA	PI
OG5_170357	MADS box	SOC1	MA0554.1	AT1G53160	SPL4	823	843	+	7.65385	0.000327	0.0822	TCTTTTTCTTTCTTTCCCAAA	PI
OG5_170357	MADS box	SOC1	MA0554.1	AT1G53160	SPL4	905	925	-	4.34615	0.000986	0.161	CCACTGTGTTCTTGTACGTTT	PI
OG5_170648	MADS box	SOC1	MA0554.1	AT4G30200	VEL1	869	889	-	9.23077	0.000168	0.0533	TTTCTGTGATTTTGGTTTCGT	Vernalization
OG5_170648	MADS box	SOC1	MA0554.1	AT4G30200	VEL1	885	905	-	4.23077	0.00102	0.163	TTTTATGTTCACGTTATTTCT	Vernalization
OG5_170648	MADS box	SOC1	MA0554.1	AT4G30200	VEL1	896	916	-	11.8077	4.38e-05	0.0219	TTTTACCCTTTTTTTATGTTC	Vernalization
OG5_170648	MADS box	SOC1	MA0554.1	AT4G30200	VEL1	907	927	-	4.19231	0.00103	0.163	TTATTTTAATTTTTTACCCTT	Vernalization
OG5_170648	MADS box	SOC1	MA0554.1	AT4G30200	VEL1	970	990	+	5.42308	0.000716	0.132	CTCTTATAGGCCTCTCTCTCT	Vernalization
OG5_170758	MADS box	SOC1	MA0554.1	AT5G61380	TOC1	438	458	+	6.38462	0.000522	0.107	TCTGTATCTTTCGTTTTTTAT	Photoperiod
OG5_170758	MADS box	SOC1	MA0554.1	AT5G61380	TOC1	449	469	+	9.46154	0.000151	0.0493	CGTTTTTTATTTTTATTTTGT	Photoperiod
OG5_170758	MADS box	SOC1	MA0554.1	AT5G61380	TOC1	459	479	+	12.5	2.85e-05	0.0169	TTTTATTTTGTTTGTATCTTT	Photoperiod
OG5_170758	MADS box	SOC1	MA0554.1	AT5G61380	TOC1	495	515	-	8.34615	0.000247	0.0693	TTTTATTTTTCTGTTATCTTT	Photoperiod
OG5_170758	MADS box	SOC1	MA0554.1	AT5G61380	TOC1	640	660	+	14.1923	8.56e-06	0.0084	TTTTTCTTTCTGTCGACCTTT	Photoperiod
OG5_170758	MADS box	SOC1	MA0554.1	AT5G61380	TOC1	726	746	-	6.61538	0.000481	0.104	TGATATTTATTTTTGTTTTTG	Photoperiod
OG5_170758	MADS box	SOC1	MA0554.1	AT5G61380	TOC1	769	789	+	11.8846	4.18e-05	0.0215	CGTGGCCTTTTCTCTATCTCA	Photoperiod
OG5_170758	MADS box	SOC1	MA0554.1	AT5G61380	TOC1	892	912	-	6.88462	0.000437	0.0988	TCTTTTTCTTACGCGTTGTTG	Photoperiod
OG5_170758	MADS box	SOC1	MA0554.1	AT5G61380	TOC1	959	979	+	12.8846	2.22e-05	0.0143	TTACCATCTCTCTCTCTCTTT	Photoperiod
OG5_170758	MADS box	SOC1	MA0554.1	AT5G61380	TOC1	972	992	+	5.5	0.000698	0.13	CTCTCTTTTTCGCGTCTCATA	Photoperiod
OG5_170760	MADS box	SOC1	MA0554.1	AT5G61850	LFY	365	385	+	5.53846	0.00069	0.129	TTTGTAGATTTTTTTTTTTAT	PI
OG5_170760	MADS box	SOC1	MA0554.1	AT5G61850	LFY	480	500	-	4.11538	0.00105	0.166	TCCTCGGGGGTTTTTTTTTTT	PI
OG5_170760	MADS box	SOC1	MA0554.1	AT5G61850	LFY	485	505	-	6.03846	0.000587	0.117	TTTCATCCTCGGGGGTTTTTT	PI
OG5_170760	MADS box	SOC1	MA0554.1	AT5G61850	LFY	527	547	-	4.23077	0.00102	0.163	TCTGTTTTTGATGTTTTGTTC	PI
OG5_170760	MADS box	SOC1	MA0554.1	AT5G61850	LFY	538	558	-	3.61538	0.0012	0.181	TGTGATGATCCTCTGTTTTTG	PI
OG5_170760	MADS box	SOC1	MA0554.1	AT5G61850	LFY	623	643	-	4.30769	0.000996	0.162	TGTGGTGATTCTCTTCTTTAT	PI
OG5_170760	MADS box	SOC1	MA0554.1	AT5G61850	LFY	701	721	-	8	0.000285	0.076	CGACATTCTTTTTCTCTACTC	PI
OG5_170760	MADS box	SOC1	MA0554.1	AT5G61850	LFY	707	727	-	10.7308	8.03e-05	0.0329	TTTCATCGACATTCTTTTTCT	PI
OG5_170760	MADS box	SOC1	MA0554.1	AT5G61850	LFY	834	854	-	5.34615	0.000733	0.133	GTATATTCTTTTTTTATATCG	PI
OG5_170760	MADS box	SOC1	MA0554.1	AT5G61850	LFY	840	860	-	7.92308	0.000294	0.0778	GTTTTTGTATATTCTTTTTTT	PI
OG5_170760	MADS box	SOC1	MA0554.1	AT5G61850	LFY	872	892	+	3.30769	0.0013	0.19	TTTCTAGATTCTTTACTGTTG	PI
OG5_170760	MADS box	SOC1	MA0554.1	AT5G61850	LFY	956	976	-	15.5	2.78e-06	0.00426	TCACTCTCTTTTTCTCTCTTT	PI
OG5_170760	MADS box	SOC1	MA0554.1	AT5G61850	LFY	964	984	-	15.2692	3.44e-06	0.00474	TCTCTCTATCACTCTCTTTTT	PI
OG5_170760	MADS box	SOC1	MA0554.1	AT5G61850	LFY	974	994	-	14.8077	5.17e-06	0.00622	TTTTTCTCTCTCTCTCTATCA	PI
OG5_170827	MADS box	SOC1	MA0554.1	AT2G40080	ELF4	17	37	+	3.03846	0.00139	0.198	CGCCTCGGTGTCCGATTCTAC	Photoperiod
OG5_178368	MADS box	SOC1	MA0554.1	AT5G24470	APRR5	85	105	+	9.53846	0.000146	0.048	TCACCCTTTGTCCCTACTCTT	Photoperiod
OG5_178368	MADS box	SOC1	MA0554.1	AT5G24470	APRR5	148	168	-	6.11538	0.000572	0.115	TTTTTTCTATTGCTACTATTT	Photoperiod
OG5_178368	MADS box	SOC1	MA0554.1	AT5G24470	APRR5	154	174	-	7.96154	0.00029	0.077	TTTTGGTTTTTTCTATTGCTA	Photoperiod
OG5_178368	MADS box	SOC1	MA0554.1	AT5G24470	APRR5	470	490	+	3.96154	0.0011	0.171	GTCCTTGATTTTCTTATGTGA	Photoperiod
OG5_178368	MADS box	SOC1	MA0554.1	AT5G24470	APRR5	780	800	-	10.8077	7.71e-05	0.032	TTTCTTGTTTATTTTTCTTTT	Photoperiod
OG5_178368	MADS box	SOC1	MA0554.1	AT5G24470	APRR5	899	919	-	7.65385	0.000327	0.0822	GCCTTTGGTTTTTCTATGTGG	Photoperiod
OG5_178368	MADS box	SOC1	MA0554.1	AT5G24470	APRR5	904	924	-	4.30769	0.000996	0.162	GGCTAGCCTTTGGTTTTTCTA	Photoperiod
OG5_189468	MADS box	SOC1	MA0554.1	AT1G26260	CIB5	162	182	-	5.15385	0.000778	0.137	CTTTGTTTTTTTTTTATAACA	Photoperiod
OG5_189468	MADS box	SOC1	MA0554.1	AT1G26260	CIB5	168	188	-	9.76923	0.000131	0.0449	CCATACCTTTGTTTTTTTTTT	Photoperiod
OG5_189468	MADS box	SOC1	MA0554.1	AT1G26260	CIB5	192	212	-	8.53846	0.000228	0.0654	GTTTTGGATGTGTTTTTTTTT	Photoperiod
OG5_189468	MADS box	SOC1	MA0554.1	AT1G26260	CIB5	424	444	+	3.84615	0.00113	0.175	GTCCAGCAGCTCCCTCCTTCA	Photoperiod
OG5_189468	MADS box	SOC1	MA0554.1	AT1G26260	CIB5	754	774	+	4.23077	0.00102	0.163	CGTTAATTTCATCGGATTTGT	Photoperiod
OG5_189468	MADS box	SOC1	MA0554.1	AT1G26260	CIB5	934	954	+	10.9615	7.09e-05	0.03	TTTTTTTTTCATTCTTCTTAA	Photoperiod
OG5_190130	MADS box	SOC1	MA0554.1	AT2G45660	AGL20	364	384	+	4.46154	0.000954	0.158	CCCCATTGTCTCTGTACTAGC	Vernalization
OG5_190130	MADS box	SOC1	MA0554.1	AT2G45660	AGL20	538	558	-	10.4615	9.25e-05	0.0365	TGTTTCTTATTGTTGTTCTTA	Vernalization
OG5_190130	MADS box	SOC1	MA0554.1	AT2G45660	AGL20	548	568	-	6.65385	0.000475	0.104	GTTTGTCCATTGTTTCTTATT	Vernalization
OG5_190130	MADS box	SOC1	MA0554.1	AT2G45660	AGL20	741	761	-	3.57692	0.00121	0.182	CTTTTTTTGTTTTTAATGTGG	Vernalization
OG5_190130	MADS box	SOC1	MA0554.1	AT2G45660	AGL20	875	895	+	11.3077	5.85e-05	0.0269	TGCTATTTTTGGTCTTTCTTA	Vernalization
OG5_190130	MADS box	SOC1	MA0554.1	AT2G45660	AGL20	888	908	+	6.38462	0.000522	0.107	CTTTCTTAAGGCTTTTTTCCA	Vernalization
OG5_190130	MADS box	SOC1	MA0554.1	AT2G45660	AGL20	978	998	+	14.5385	6.48e-06	0.00692	TCCCTCTTTCTTTCTCTTATT	Vernalization
OG5_190237	MADS box	SOC1	MA0554.1	AT3G24440	VRN5	143	163	-	6.88462	0.000437	0.0988	GGTCTTCTACTTGTTCTTCTA	Vernalization
OG5_190237	MADS box	SOC1	MA0554.1	AT3G24440	VRN5	199	219	+	11.6538	4.8e-05	0.0233	TTCCCCCCTTCTTCGTTCCTA	Vernalization
OG5_190237	MADS box	SOC1	MA0554.1	AT3G24440	VRN5	236	256	+	12.5769	2.71e-05	0.0169	TCACTATTTTTCTTTTTCTTT	Vernalization
OG5_190237	MADS box	SOC1	MA0554.1	AT3G24440	VRN5	252	272	+	7.19231	0.00039	0.0913	TCTTTTTTTTTTTGTTTGAGA	Vernalization
OG5_190237	MADS box	SOC1	MA0554.1	AT3G24440	VRN5	421	441	-	3.65385	0.00119	0.181	TTCCTATATCATTTTTTCAGT	Vernalization
OG5_190237	MADS box	SOC1	MA0554.1	AT3G24440	VRN5	633	653	+	12.9615	2.1e-05	0.0141	TGTGTTCTTCCCTTTTTTTGT	Vernalization
OG5_190237	MADS box	SOC1	MA0554.1	AT3G24440	VRN5	638	658	+	11.8462	4.28e-05	0.0218	TCTTCCCTTTTTTTGTCCCTA	Vernalization
OG5_190237	MADS box	SOC1	MA0554.1	AT3G24440	VRN5	723	743	-	9.23077	0.000168	0.0533	TCATTTGTTTTTTTGTTTTTT	Vernalization
OG5_190237	MADS box	SOC1	MA0554.1	AT3G24440	VRN5	776	796	+	14.3846	7.34e-06	0.00743	CCTTCCTCTCTCTTTCCCCCA	Vernalization
OG5_190237	MADS box	SOC1	MA0554.1	AT3G24440	VRN5	904	924	-	7.30769	0.000374	0.0889	GTTTCGTCTTTTTTGATTCAA	Vernalization
OG5_190237	MADS box	SOC1	MA0554.1	AT3G24440	VRN5	909	929	-	5.96154	0.000602	0.119	GGATTGTTTCGTCTTTTTTGA	Vernalization
OG5_190237	MADS box	SOC1	MA0554.1	AT3G24440	VRN5	955	975	-	5.73077	0.000649	0.125	GTCTTTGTAGCTCTTCTTCTT	Vernalization
OG5_190821	MADS box	SOC1	MA0554.1	AT1G22770	GI	4	24	+	5.34615	0.000733	0.133	TCACTAGCTTTTTTTTTGTGT	Photoperiod
OG5_190821	MADS box	SOC1	MA0554.1	AT1G22770	GI	556	576	-	5.92308	0.000609	0.119	TCCTTGCCTTTGCCACCACCT	Photoperiod
OG5_190821	MADS box	SOC1	MA0554.1	AT1G22770	GI	642	662	+	11	6.94e-05	0.0298	TTTCTCTCTCTCTCTCCTAAG	Photoperiod
OG5_190987	MADS box	SOC1	MA0554.1	AT4G00650	FRI	305	325	+	3.5	0.00124	0.184	GGCGACCTTCTCTGATTGCGT	Vernalization
OG5_190987	MADS box	SOC1	MA0554.1	AT4G00650	FRI	372	392	+	8.23077	0.00026	0.0712	TGTTTTCATTTCTTTCCCACC	Vernalization
OG5_190987	MADS box	SOC1	MA0554.1	AT4G00650	FRI	502	522	-	6	0.000594	0.118	TTACTGTCTTACTCTACCTGC	Vernalization
OG5_190987	MADS box	SOC1	MA0554.1	AT4G00650	FRI	657	677	-	10.6154	8.53e-05	0.0349	TTTTCTCTTTATTCTTTGTAT	Vernalization
OG5_190987	MADS box	SOC1	MA0554.1	AT4G00650	FRI	944	964	+	8.76923	0.000207	0.0612	CTTCTGCAATCTTTTTTCTTC	Vernalization
OG5_211687	MADS box	SOC1	MA0554.1	AT5G60910	AGL8	204	224	+	3.5	0.00124	0.184	TCATTTTAGTTTTTTTCCTTC	PI
OG5_211687	MADS box	SOC1	MA0554.1	AT5G60910	AGL8	418	438	-	11.7308	4.58e-05	0.0225	GGTGACTTTCTGTTTTTCCTT	PI
OG5_211687	MADS box	SOC1	MA0554.1	AT5G60910	AGL8	492	512	-	10.0769	0.000112	0.041	TTTTAATTTTTCTTTTTGCAT	PI
OG5_211687	MADS box	SOC1	MA0554.1	AT5G60910	AGL8	688	708	-	3.07692	0.00138	0.197	GCCTCCCTTTAGCTTACATTG	PI
OG5_211687	MADS box	SOC1	MA0554.1	AT5G60910	AGL8	806	826	+	4.65385	0.000903	0.153	TTATCTCCACTCTGGTCTCTT	PI
OG5_211687	MADS box	SOC1	MA0554.1	AT5G60910	AGL8	815	835	+	8.34615	0.000247	0.0693	CTCTGGTCTCTTCTTCCACTC	PI
OG5_211687	MADS box	SOC1	MA0554.1	AT5G60910	AGL8	845	865	+	13.9231	1.05e-05	0.0092	TTTTGTGTTTTTTTTTTCTTT	PI
OG5_211687	MADS box	SOC1	MA0554.1	AT5G60910	AGL8	860	880	+	7.76923	0.000313	0.0802	TTCTTTCTTTTTTTTCCACAA	PI
OG5_211687	MADS box	SOC1	MA0554.1	AT5G60910	AGL8	962	982	-	5.5	0.000698	0.13	TTTTTCTTTTATGGACTTTTG	PI
OG5_211687	MADS box	SOC1	MA0554.1	AT5G60910	AGL8	972	992	-	14.0385	9.65e-06	0.00866	TTTTTTTTATTTTTTCTTTTA	PI
OG5_212406	MADS box	SOC1	MA0554.1	AT3G18990	VRN1	34	54	+	3.38462	0.00128	0.187	CTACTTTTGGATTCTATTTTT	Vernalization
OG5_212406	MADS box	SOC1	MA0554.1	AT3G18990	VRN1	148	168	+	4.30769	0.000996	0.162	TTACCCCTTTATTTTCTTACA	Vernalization
OG5_212406	MADS box	SOC1	MA0554.1	AT3G18990	VRN1	609	629	+	9.80769	0.000128	0.0449	GTTTTGTTTTCCTTTCCACCT	Vernalization
OG5_212406	MADS box	SOC1	MA0554.1	AT3G18990	VRN1	828	848	-	9.15385	0.000174	0.0547	TTTCGACCATCTTTTTTTTTC	Vernalization
OG5_212406	MADS box	SOC1	MA0554.1	AT3G18990	VRN1	956	976	+	3.65385	0.00119	0.181	CTCGCTCGAGCTTCGTTTTAT	Vernalization
OG5_212406	MADS box	SOC1	MA0554.1	AT3G18990	VRN1	976	996	+	3.07692	0.00138	0.197	TGACAAGTTGGTTTTTTTTTT	Vernalization
OG5_212591	MADS box	SOC1	MA0554.1	AT4G22950	AGL19	508	528	-	7.57692	0.000337	0.0842	TCATAGCCTTATTCTTTTTTG	Vernalization
OG5_212591	MADS box	SOC1	MA0554.1	AT4G22950	AGL19	565	585	+	17.3077	3.79e-07	0.00125	TTTCTTTCTTTCTCTCCCCTC	Vernalization
OG5_212591	MADS box	SOC1	MA0554.1	AT4G22950	AGL19	616	636	+	9.5	0.000148	0.0485	TCTCTATCACACCCTCTTCCC	Vernalization
OG5_212591	MADS box	SOC1	MA0554.1	AT4G22950	AGL19	645	665	+	11.0769	6.66e-05	0.0291	GCCTATTTTTCCTCTCTCCAC	Vernalization
OG5_212591	MADS box	SOC1	MA0554.1	AT4G22950	AGL19	817	837	+	7.19231	0.00039	0.0913	TTATGTTCTTGGTCACTTTTG	Vernalization
OG5_212591	MADS box	SOC1	MA0554.1	AT4G22950	AGL19	941	961	+	3.46154	0.00125	0.184	CTTGTCTCTTGTGTGATTTTA	Vernalization
OG5_212591	MADS box	SOC1	MA0554.1	AT4G22950	AGL19	974	994	-	4.23077	0.00102	0.163	CTTCTAGTTTATTCTTTATAT	Vernalization
unknown	MADS box	SOC1	MA0554.1	AT1G49480	RTV1	31	51	+	5.69231	0.000657	0.126	TTTTAACATTTCTGTCCATTT	Vernalization
unknown	MADS box	SOC1	MA0554.1	AT1G49480	RTV1	40	60	+	6.42308	0.000515	0.107	TTCTGTCCATTTTTTCCATGT	Vernalization
unknown	MADS box	SOC1	MA0554.1	AT1G49480	RTV1	77	97	-	5.65385	0.000665	0.127	TCTTTGTAATATCTTTTTCGT	Vernalization
unknown	MADS box	SOC1	MA0554.1	AT1G49480	RTV1	184	204	+	3.84615	0.00113	0.175	CGATGCGATTTGTTTTTTCGG	Vernalization
unknown	MADS box	SOC1	MA0554.1	AT1G49480	RTV1	802	822	-	4.46154	0.000954	0.158	TCTTCCCCTTTTCCACCTAAT	Vernalization
unknown	MADS box	SOC1	MA0554.1	AT1G49480	RTV1	808	828	-	7.61538	0.000332	0.0832	CCACCATCTTCCCCTTTTCCA	Vernalization
unknown	MADS box	SOC1	MA0554.1	AT1G49480	RTV1	856	876	-	6.73077	0.000462	0.102	CGTTTCGTGTTTTTGTTTTTT	Vernalization
unknown	MADS box	SOC1	MA0554.1	AT1G49480	RTV1	861	881	-	6.07692	0.000579	0.116	TGACTCGTTTCGTGTTTTTGT	Vernalization
unknown	MADS box	SOC1	MA0554.1	AT2G32950	COP1	193	213	-	4.96154	0.000824	0.144	TCATTTTATTTCTTACTATTT	Photoperiod
unknown	MADS box	SOC1	MA0554.1	AT2G32950	COP1	317	337	-	5.23077	0.00076	0.136	CGCGTGTGTCTGGCGTTTCTC	Photoperiod
unknown	MADS box	SOC1	MA0554.1	AT2G32950	COP1	340	360	-	3.92308	0.00111	0.172	TCTGGTCTACGCGCTTCTTTT	Photoperiod
unknown	MADS box	SOC1	MA0554.1	AT2G32950	COP1	424	444	+	4.26923	0.00101	0.163	CCTCCTTCATCTCCGACGTCA	Photoperiod
unknown	MADS box	SOC1	MA0554.1	AT3G46640	PCL1	292	312	+	11.8462	4.28e-05	0.0218	TTTTGCCCACTTTCTCTCTAG	Photoperiod
unknown	MADS box	SOC1	MA0554.1	AT3G46640	PCL1	587	607	-	7.80769	0.000308	0.0797	CTTGTTTTATATTTTTCTTTT	Photoperiod
unknown	MADS box	SOC1	MA0554.1	AT4G11880	AGL14	106	126	+	4	0.00108	0.169	TTTTTTGGTCATCCTTTTATA	Vernalization
unknown	MADS box	SOC1	MA0554.1	AT4G11880	AGL14	129	149	+	6.46154	0.000508	0.106	CTACTTTTTTTTTTAATTTAC	Vernalization
unknown	MADS box	SOC1	MA0554.1	AT4G11880	AGL14	508	528	-	8.92308	0.000193	0.0585	CCATTTTTTTTCTCTCTATAC	Vernalization
unknown	MADS box	SOC1	MA0554.1	AT4G11880	AGL14	514	534	-	11.1538	6.38e-05	0.0284	CTTTAGCCATTTTTTTTCTCT	Vernalization
unknown	MADS box	SOC1	MA0554.1	AT4G11880	AGL14	520	540	-	8.96154	0.00019	0.0584	TTTTATCTTTAGCCATTTTTT	Vernalization
unknown	MADS box	SOC1	MA0554.1	AT4G11880	AGL14	622	642	+	10.4615	9.25e-05	0.0365	CTTTTTTGTTATTGGCTCCTG	Vernalization
unknown	MADS box	SOC1	MA0554.1	AT4G11880	AGL14	628	648	+	4.61538	0.000913	0.155	TGTTATTGGCTCCTGATTTCA	Vernalization
unknown	MADS box	SOC1	MA0554.1	AT4G24540	AGL24	296	316	-	5.57692	0.000682	0.128	CGTCATCATTATCTTTTATTT	PI
unknown	MADS box	SOC1	MA0554.1	AT4G24540	AGL24	362	382	-	5.92308	0.000609	0.119	TCTTTTTTATAGTCTTTCACC	PI
unknown	MADS box	SOC1	MA0554.1	AT4G24540	AGL24	413	433	-	3.23077	0.00133	0.191	CCTTTTTGGTTTTGGTTTATT	PI
unknown	MADS box	SOC1	MA0554.1	AT4G24540	AGL24	467	487	-	7.84615	0.000303	0.0789	GTTTGGTTACTTTTTTTATTC	PI
unknown	MADS box	SOC1	MA0554.1	AT4G24540	AGL24	517	537	+	4	0.00108	0.169	CCTTGTGTATTGTGATTTCTT	PI
unknown	MADS box	SOC1	MA0554.1	AT4G24540	AGL24	533	553	+	3.46154	0.00125	0.184	TTCTTTCATTTTCCAATTATG	PI
unknown	MADS box	SOC1	MA0554.1	AT4G24540	AGL24	543	563	+	3.07692	0.00138	0.197	TTCCAATTATGTTTTTTTATT	PI
unknown	MADS box	SOC1	MA0554.1	AT4G24540	AGL24	594	614	+	7.30769	0.000374	0.0889	CTTTTGTATCATTTTATTTGA	PI
unknown	MADS box	SOC1	MA0554.1	AT4G24540	AGL24	660	680	+	8.42308	0.00024	0.0681	CGTCATTTATTTTTATTTTGT	PI
unknown	MADS box	SOC1	MA0554.1	AT4G24540	AGL24	666	686	+	6.84615	0.000443	0.0995	TTATTTTTATTTTGTTTTTAG	PI
unknown	MADS box	SOC1	MA0554.1	AT4G24540	AGL24	713	733	-	6.53846	0.000494	0.105	GGTTTCCTAGTTTTACTGTTT	PI
unknown	MADS box	SOC1	MA0554.1	AT4G24540	AGL24	864	884	+	5.92308	0.000609	0.119	TGTGTTTATGTGTTATTTTTA	PI
unknown	MADS box	SOC1	MA0554.1	AT4G24540	AGL24	898	918	-	7.88462	0.000299	0.0785	TTTTGATTATGTCTTTTTCCC	PI
unknown	MADS box	SOC1	MA0554.1	AT5G51230	EMF2	4	24	+	4.19231	0.00103	0.163	CGTCCACGTTAGCGTCTATTT	Vernalization
unknown	MADS box	SOC1	MA0554.1	AT5G51230	EMF2	218	238	+	7.11538	0.000402	0.0935	CTACTTTGTCATCCATTTTTT	Vernalization
unknown	MADS box	SOC1	MA0554.1	AT5G51230	EMF2	230	250	+	6.53846	0.000494	0.105	CCATTTTTTTGGTGGATCTCT	Vernalization
unknown	MADS box	SOC1	MA0554.1	AT5G57380	VIN3	226	246	-	5.30769	0.000742	0.134	TTTTTTGTTTTTTGGACATCT	Vernalization
unknown	MADS box	SOC1	MA0554.1	AT5G57380	VIN3	237	257	-	7.38462	0.000363	0.0877	TTAGTTCATCTTTTTTTGTTT	Vernalization
unknown	MADS box	SOC1	MA0554.1	AT5G57380	VIN3	367	387	+	5.92308	0.000609	0.119	CTTCTTTTATTGTTAACGTTT	Vernalization
unknown	MADS box	SOC1	MA0554.1	AT5G57380	VIN3	697	717	-	15	4.37e-06	0.00548	GTTTTTTTTTTTTTTTTTTGA	Vernalization
unknown	MADS box	SOC1	MA0554.1	AT5G57380	VIN3	952	972	-	5.69231	0.000657	0.126	TTTTGGTTTTGTGTATTTTTT	Vernalization
unknown	MADS box	SOC1	MA0554.1	AT5G59570	PCLL	281	301	+	6.69231	0.000468	0.103	TCTTTATATCTTTTTCTTAAT	Photoperiod
unknown	MADS box	SOC1	MA0554.1	AT5G59570	PCLL	513	533	+	6.34615	0.000529	0.108	CGTTATTGTTCTTTTTCATTA	Photoperiod
unknown	MADS box	SOC1	MA0554.1	AT5G59570	PCLL	545	565	+	6.07692	0.000579	0.116	GTATTTTATGTGTTGCTGTTT	Photoperiod
unknown	MADS box	SOC1	MA0554.1	AT5G62165	AGL42	263	283	+	9.11538	0.000177	0.0553	GTCCATCGATCTTCTCTCCCC	Vernalization
unknown	MADS box	SOC1	MA0554.1	AT5G62165	AGL42	320	340	+	14.6154	6.08e-06	0.0068	CCTTGTTCTTTCTTTCCTCGT	Vernalization
unknown	MADS box	SOC1	MA0554.1	AT5G62165	AGL42	325	345	+	4.84615	0.000853	0.147	TTCTTTCTTTCCTCGTTAAGT	Vernalization
unknown	MADS box	SOC1	MA0554.1	AT5G62165	AGL42	477	497	+	7.11538	0.000402	0.0935	TGCCACGATTGTCTTTTTTCT	Vernalization
unknown	MADS box	SOC1	MA0554.1	AT5G62165	AGL42	800	820	-	10.3462	9.81e-05	0.0383	TCTTGTTTTTATTTTATTTAT	Vernalization
unknown	MADS box	SOC1	MA0554.1	AT5G62165	AGL42	822	842	+	10.2692	0.000102	0.039	TTATCCTGTTTCTTGTTTTGG	Vernalization
unknown	MADS box	SOC1	MA0554.1	AT5G62165	AGL42	925	945	-	7.34615	0.000368	0.0883	TTATTTTCATTTCTGTTCTTG	Vernalization
unknown	MADS box	SOC1	MA0554.1	AT5G62165	AGL42	931	951	-	6.69231	0.000468	0.103	CCATTCTTATTTTCATTTCTG	Vernalization
unknown	MADS box	SOC1	MA0554.1	AT5G62165	AGL42	969	989	-	8.23077	0.00026	0.0712	CTTTTCTTTTTTGTTTTATGG	Vernalization
OG5_136555	MADS box	SVP	MA0555.1	AT5G35840	PHYC	585	604	-	12.3704	1.95e-05	0.193	CAATACTAAAAAGGAAAAGA	Photoperiod
OG5_146543	MADS box	SVP	MA0555.1	AT1G65480	FT	812	831	+	13.4815	1.01e-05	0.193	AATACCACAAACAGAAATAA	PI
OG5_160330	MADS box	SVP	MA0555.1	AT5G23730	RUP2	749	768	-	12.2963	2.03e-05	0.193	ATAGCCAAACATGGCAAATT	Photoperiod
OG5_170648	MADS box	SVP	MA0555.1	AT4G30200	VEL1	933	952	-	14.2222	6.35e-06	0.193	GCCCCCAAAAAGGGTAAAAA	Vernalization
OG5_139532	Myb/SANT	CDC5	MA0579.1	AT5G65080	MAF5	498	508	+	14.2222	6.9e-06	0.172	GGCTCAGCCCA	Vernalization
OG5_143093	Myb/SANT	CDC5	MA0579.1	AT2G46340	SPA1	346	356	-	14.2222	6.9e-06	0.172	GGCTCAGCCCA	Photoperiod
OG5_143093	Myb/SANT	CDC5	MA0579.1	AT2G46340	SPA1	431	441	-	14.2222	6.9e-06	0.172	GGCTCAGCCCA	Photoperiod
OG5_170346	Myb/SANT	CDC5	MA0579.1	AT4G09180	BHLH81	824	834	-	15.4074	3.1e-06	0.172	GCGTCAGCGCG	Photoperiod
OG5_127186	Myb/SANT	EPR1	M1317_1.02	AT1G04400	CRY2	551	559	-	10.125	3.75e-05	0.19	AGATATTTT	Photoperiod
OG5_128971	Myb/SANT	EPR1	M1317_1.02	AT2G21660	ATGRP7	176	184	+	10.125	3.75e-05	0.19	AGATATTTT	Photoperiod
OG5_128971	Myb/SANT	EPR1	M1317_1.02	AT2G21660	ATGRP7	197	205	+	10.125	3.75e-05	0.19	AGATATTTT	Photoperiod
OG5_128971	Myb/SANT	EPR1	M1317_1.02	AT2G21660	ATGRP7	221	229	-	10.125	3.75e-05	0.19	AGATATTTT	Photoperiod
OG5_128971	Myb/SANT	EPR1	M1317_1.02	AT2G21660	ATGRP7	366	374	-	10.125	3.75e-05	0.19	AGATATTTT	Photoperiod
OG5_139532	Myb/SANT	EPR1	M1317_1.02	AT5G10140	FLC	942	950	-	10.125	3.75e-05	0.19	AGATATTTT	Vernalization
OG5_139532	Myb/SANT	EPR1	M1317_1.02	AT5G65080	MAF5	833	841	+	10.125	3.75e-05	0.19	AGATATTTT	Vernalization
OG5_150244	Myb/SANT	EPR1	M1317_1.02	AT1G68050	ADO3	591	599	-	10.125	3.75e-05	0.19	AGATATTTT	Photoperiod
OG5_150244	Myb/SANT	EPR1	M1317_1.02	AT1G68050	ADO3	778	786	+	10.125	3.75e-05	0.19	AGATATTTT	Photoperiod
OG5_150244	Myb/SANT	EPR1	M1317_1.02	AT1G68050	ADO3	964	972	+	10.125	3.75e-05	0.19	AGATATTTT	Photoperiod
OG5_150265	Myb/SANT	EPR1	M1317_1.02	AT2G42280	BHLH130	527	535	+	10.125	3.75e-05	0.19	AGATATTTT	Photoperiod
OG5_170476	Myb/SANT	EPR1	M1317_1.02	AT2G46790	APRR9	110	118	+	10.125	3.75e-05	0.19	AGATATTTT	Photoperiod
OG5_170758	Myb/SANT	EPR1	M1317_1.02	AT5G61380	TOC1	749	757	+	10.125	3.75e-05	0.19	AGATATTTT	Photoperiod
OG5_178368	Myb/SANT	EPR1	M1317_1.02	AT5G24470	APRR5	49	57	-	10.125	3.75e-05	0.19	AGATATTTT	Photoperiod
OG5_178368	Myb/SANT	EPR1	M1317_1.02	AT5G24470	APRR5	612	620	+	10.125	3.75e-05	0.19	AGATATTTT	Photoperiod
unknown	Myb/SANT	EPR1	M1317_1.02	AT3G46640	PCL1	532	540	-	10.125	3.75e-05	0.19	AGATATTTT	Photoperiod
unknown	Myb/SANT	EPR1	M1317_1.02	AT5G57380	VIN3	924	932	+	10.25	1.26e-05	0.19	AGATATTTC	Vernalization
unknown	Myb/SANT	EPR1	M1317_1.02	AT5G59570	PCLL	958	966	+	10.125	3.75e-05	0.19	AGATATTTT	Photoperiod
unknown	Myb/SANT	EPR1	M1317_1.02	AT5G62165	AGL42	580	588	-	10.25	1.26e-05	0.19	AGATATTTC	Vernalization
OG5_150261	Myb/SANT	MYB3	M1319_1.02	AT5G62430	CDF1	512	522	-	15.6471	2.76e-06	0.138	GGGTAGGTAAA	Photoperiod
OG5_153294	Myb/SANT	MYB3	M1319_1.02	AT2G25930	ELF3	259	269	-	16.2647	9.98e-07	0.0998	GGGTAGGTGGA	Photoperiod
OG5_178368	NAC/NAM	ANAC100	M1410_1.02	AT5G24470	APRR5	137	146	+	12.9091	1.24e-06	0.124	CCACGCAACC	Photoperiod
unknown	SBP	AtSPL3	MA0577.1	AT4G24540	AGL24	114	129	-	14.8929	2.08e-06	0.199	GGAAACGTACCATCTC	PI
OG5_190987	SBP	SPL14	MA0586.1	AT4G00650	FRI	289	307	+	16.3103	2.23e-06	0.11	GAGCGACCGTACGCTTGGC	Vernalization
OG5_211687	SBP	SPL14	MA0586.1	AT5G60910	AGL8	666	684	+	17.7241	8e-07	0.0792	AAAAGTCCGTACGGTACGG	PI
unknown	SBP	SPL4	M1563_1.02	AT5G62165	AGL42	443	451	+	11.4906	3.7e-06	0.179	CGTACGGCT	Vernalization
OG5_139532	SBP	SPL9	M1572_1.02	AT5G65050	AGL31	689	698	-	12.6986	3.75e-06	0.125	TCGGGTACGG	Vernalization
OG5_150244	SBP	SPL9	M1572_1.02	AT5G57360	ZTL	935	944	-	12.5479	5.17e-06	0.129	CCGGGTCCGG	Photoperiod
OG5_164233	SBP	SPL9	M1572_1.02	AT1G01060	LHY	627	636	-	12.7123	3.34e-06	0.125	GTGGGTACGG	Photoperiod
unknown	SBP	SPL9	M1572_1.02	AT2G32950	COP1	302	311	-	12.8356	2.35e-06	0.125	GCTGGTACGG	Photoperiod
OG5_139532	Storekeeper	ASIL1	M1618_1.02	AT5G65050	AGL31	801	810	+	9.48361	3.49e-06	0.175	CCGCCGGCAA	Vernalization
OG5_136555	TCP	AT2G37000	M1657_1.02	AT2G18790	PHYB	774	783	+	14.3636	5.68e-06	0.142	TTGGGCCCAA	Photoperiod
OG5_153420	TCP	AT2G45680	M1656_1.02	AT2G46830	CCA1	298	307	+	14.2603	6.98e-06	0.194	TAGGTCCCAC	Photoperiod
OG5_170648	TCP	TCP20	M1647_1.02	AT4G30200	VEL1	949	958	+	17.6875	2.1e-07	0.0209	GGGCCCACCA	Vernalization
OG5_129431	TCP	TCP24	M1644_1.02	AT5G61150	VIP4	114	123	+	11.3364	3.95e-06	0.165	TGGTCCCTCC	Vernalization
OG5_164233	TCP	TCP24	M1644_1.02	AT1G01060	LHY	620	629	-	11.1727	4.95e-06	0.165	CGGTGCCAGC	Photoperiod
OG5_136555	TCP	TCP3	M1645_1.02	AT2G18790	PHYB	717	726	+	13.2442	1.38e-05	0.198	TGGGCCCAGC	Photoperiod
OG5_153420	TCP	TCP3	M1645_1.02	AT2G46830	CCA1	227	236	+	13.3488	1.22e-05	0.198	CGGGTCCACT	Photoperiod
OG5_164233	TCP	TCP3	M1645_1.02	AT1G01060	LHY	687	696	+	14.8721	2.84e-06	0.0948	GTGGACCACC	Photoperiod
OG5_189468	TCP	TCP3	M1645_1.02	AT1G26260	CIB5	242	251	+	13.686	8.23e-06	0.176	GGGCACCACA	Photoperiod
OG5_190130	TCP	TCP3	M1645_1.02	AT2G45660	AGL20	153	162	-	13.6512	8.77e-06	0.176	GAGGACCACA	Vernalization
OG5_150265	TCP	TCP3	M1659_1.02	AT1G51140	BHLH122	851	860	-	19.2791	2.07e-07	0.0207	TGGGGACCAC	Photoperiod
OG5_136555	Unknown	BES1	MA0549.1	AT2G18790	PHYB	705	715	-	13.5556	1.55e-05	0.095	TGCGCGTGGGA	Photoperiod
OG5_150265	Unknown	BES1	MA0549.1	AT1G51140	BHLH122	868	878	+	14.5556	9.27e-06	0.0714	TACACGTGTCA	Photoperiod
OG5_153420	Unknown	BES1	MA0549.1	AT2G46830	CCA1	162	172	+	11.3333	3.84e-05	0.137	AGCGCGTGTAG	Photoperiod
OG5_153420	Unknown	BES1	MA0549.1	AT2G46830	CCA1	361	371	+	12.1852	2.77e-05	0.123	AACTCGTGGCC	Photoperiod
OG5_164233	Unknown	BES1	MA0549.1	AT1G01060	LHY	799	809	+	14.1481	1.15e-05	0.0796	ACCACGTGTCG	Photoperiod
OG5_170346	Unknown	BES1	MA0549.1	AT4G09180	BHLH81	207	217	-	12.1111	2.83e-05	0.123	AACTCGTGTGG	Photoperiod
OG5_170648	Unknown	BES1	MA0549.1	AT4G30200	VEL1	439	449	+	10.2222	5.68e-05	0.189	AACACGTGTTA	Vernalization
OG5_170760	Unknown	BES1	MA0549.1	AT5G61850	LFY	668	678	-	9.7037	6.75e-05	0.199	GACACGTAGGA	PI
OG5_190987	Unknown	BES1	MA0549.1	AT4G00650	FRI	200	210	+	11.5926	3.48e-05	0.129	TGCGCGTGACC	Vernalization
OG5_212406	Unknown	BES1	MA0549.1	AT3G18990	VRN1	898	908	-	14.0741	1.19e-05	0.0796	CACTCGTGTGG	Vernalization
unknown	Unknown	BES1	MA0549.1	AT2G32950	COP1	329	339	-	9.7037	6.75e-05	0.199	CGCGCGTGTGT	Photoperiod
OG5_128971	Unknown	BZR1	MA0550.1	AT2G21660	ATGRP7	273	286	-	10.7778	5.09e-05	0.195	ATATCACGTGACAC	Photoperiod
OG5_136555	Unknown	BZR1	MA0550.1	AT2G18790	PHYB	726	739	+	16.8519	1.27e-06	0.022	CAACCACGTGTGGC	Photoperiod
OG5_136555	Unknown	BZR1	MA0550.1	AT2G18790	PHYB	761	774	+	13.3704	1.72e-05	0.107	AGCCCACGTGATCT	Photoperiod
OG5_136555	Unknown	BZR1	MA0550.1	AT5G35840	PHYC	946	959	+	10.8889	4.86e-05	0.195	CCGCCACGTAGTTC	Photoperiod
OG5_139532	Unknown	BZR1	MA0550.1	AT5G10140	FLC	851	864	+	15.5926	4.29e-06	0.0534	GGTACACGTGGCAA	Vernalization
OG5_139532	Unknown	BZR1	MA0550.1	AT5G65060	MAF3	57	70	+	13.3704	1.72e-05	0.107	CTTGCACGTGACGT	Vernalization
OG5_143093	Unknown	BZR1	MA0550.1	AT2G46340	SPA1	514	527	+	14	1.25e-05	0.0887	CTTTCACGTGACCC	Photoperiod
OG5_150265	Unknown	BZR1	MA0550.1	AT1G51140	BHLH122	855	868	-	17.8148	3.94e-07	0.0205	AGGCCACGTGGGGA	Photoperiod
OG5_150317	Unknown	BZR1	MA0550.1	AT5G39660	CDF2	919	932	-	13.037	2e-05	0.111	ATCACACGTGAGGA	Photoperiod
OG5_153294	Unknown	BZR1	MA0550.1	AT2G25930	ELF3	912	925	+	11.037	4.57e-05	0.195	AGTCCACGTCGTCA	Photoperiod
OG5_153420	Unknown	BZR1	MA0550.1	AT2G46830	CCA1	253	266	+	17.5926	5.43e-07	0.0205	CAGACACGTGTCGA	Photoperiod
OG5_156319	Unknown	BZR1	MA0550.1	AT3G02380	COL2	6	19	+	16.8148	1.33e-06	0.022	GCGCCACGTGTATA	Photoperiod
OG5_156319	Unknown	BZR1	MA0550.1	AT5G15840	CO	359	372	-	17.3333	7.26e-07	0.0205	CCTACACGTGGCAC	Photoperiod
OG5_160330	Unknown	BZR1	MA0550.1	AT5G23730	RUP2	876	889	-	11.1852	4.3e-05	0.195	AATCCACGTATGAA	Photoperiod
OG5_168410	Unknown	BZR1	MA0550.1	AT1G72390	AT1G72390	147	160	+	12.6667	2.35e-05	0.111	AATCCAAGTGTGCA	Photoperiod
OG5_170357	Unknown	BZR1	MA0550.1	AT1G53160	SPL4	359	372	+	13.0741	1.97e-05	0.111	CATACACGTGATAA	PI
OG5_170648	Unknown	BZR1	MA0550.1	AT4G30200	VEL1	406	419	+	10.8148	5.02e-05	0.195	CACACACGTATACA	Vernalization
OG5_190237	Unknown	BZR1	MA0550.1	AT3G24440	VRN5	740	753	+	15.5556	4.42e-06	0.0534	ATGACACGTGTACC	Vernalization
OG5_190987	Unknown	BZR1	MA0550.1	AT4G00650	FRI	128	141	-	14.2593	1.09e-05	0.087	GAACCACGTGTATA	Vernalization
unknown	Unknown	BZR1	MA0550.1	AT3G46640	PCL1	388	401	+	17.2222	8.24e-07	0.0205	ACTCCACGTGGCTC	Photoperiod
unknown	Unknown	BZR1	MA0550.1	AT4G11880	AGL14	56	69	+	14.1852	1.13e-05	0.087	ATGGCACGTGTCAT	Vernalization
unknown	Unknown	BZR1	MA0550.1	AT5G57380	VIN3	913	926	+	12.8148	2.22e-05	0.111	AAAGCACGTGAAGA	Vernalization
unknown	Unknown	BZR1	MA0550.1	AT5G59570	PCLL	910	923	-	14.4815	9.45e-06	0.087	GTGACACGTGTGTA	Photoperiod
OG5_170758	unknown	unknown	M0138_1.02	AT5G61380	TOC1	157	166	-	10.4875	8.27e-06	0.194	AAATATTTAC	Photoperiod
OG5_190237	unknown	unknown	M0138_1.02	AT3G24440	VRN5	519	528	-	10.4875	8.27e-06	0.194	AAATATTTAC	Vernalization
OG5_190237	unknown	unknown	M0138_1.02	AT3G24440	VRN5	521	530	+	10.4875	8.27e-06	0.194	AAATATTTAC	Vernalization
unknown	unknown	unknown	M0138_1.02	AT5G51230	EMF2	415	424	+	10.4875	8.27e-06	0.194	AAATATTTAC	Vernalization
OG5_128971	unknown	unknown	M0327_1.02	AT2G21660	ATGRP7	274	284	+	12.0882	4.42e-05	0.116	TGTCACGTGAT	Photoperiod
OG5_136555	unknown	unknown	M0327_1.02	AT2G18790	PHYB	727	737	+	14.2206	1.03e-05	0.0721	AACCACGTGTG	Photoperiod
OG5_136555	unknown	unknown	M0327_1.02	AT2G18790	PHYB	763	773	-	11.3824	6.66e-05	0.151	GATCACGTGGG	Photoperiod
OG5_136555	unknown	unknown	M0327_1.02	AT5G35840	PHYC	947	957	+	10.6618	0.0001	0.197	CGCCACGTAGT	Photoperiod
OG5_139532	unknown	unknown	M0327_1.02	AT5G10140	FLC	853	863	-	15.8971	1.58e-06	0.0297	TGCCACGTGTA	Vernalization
OG5_139532	unknown	unknown	M0327_1.02	AT5G65060	MAF3	59	69	-	11.1029	7.92e-05	0.168	CGTCACGTGCA	Vernalization
OG5_139532	unknown	unknown	M0327_1.02	AT5G65060	MAF3	64	74	-	14.8529	5.41e-06	0.0491	TGCCACGTCAC	Vernalization
OG5_143093	unknown	unknown	M0327_1.02	AT2G46340	SPA1	516	526	-	12.0441	4.56e-05	0.117	GGTCACGTGAA	Photoperiod
OG5_143093	unknown	unknown	M0327_1.02	AT2G46340	SPA1	556	566	+	11.4853	6.38e-05	0.151	GTCGACGTGTT	Photoperiod
OG5_150244	unknown	unknown	M0327_1.02	AT1G68050	ADO3	745	755	-	12.1912	4.12e-05	0.116	TTCCACGTCAT	Photoperiod
OG5_150265	unknown	unknown	M0327_1.02	AT1G51140	BHLH122	857	867	-	16.9706	2.53e-07	0.0253	GGCCACGTGGG	Photoperiod
OG5_150265	unknown	unknown	M0327_1.02	AT1G51140	BHLH122	867	877	+	13.4853	1.74e-05	0.0809	CTACACGTGTC	Photoperiod
OG5_150317	unknown	unknown	M0327_1.02	AT5G39660	CDF2	920	930	+	12.7206	2.88e-05	0.0928	CCTCACGTGTG	Photoperiod
OG5_150317	unknown	unknown	M0327_1.02	AT5G39660	CDF2	931	941	-	13.8529	1.4e-05	0.0809	TGCCACGTCAT	Photoperiod
OG5_153294	unknown	unknown	M0327_1.02	AT2G25930	ELF3	913	923	+	13.1029	2.27e-05	0.0809	GTCCACGTCGT	Photoperiod
OG5_153420	unknown	unknown	M0327_1.02	AT2G46830	CCA1	255	265	-	15.1471	4.22e-06	0.0491	CGACACGTGTC	Photoperiod
OG5_156319	unknown	unknown	M0327_1.02	AT3G02380	COL2	7	17	+	16.3382	9.16e-07	0.0297	CGCCACGTGTA	Photoperiod
OG5_156319	unknown	unknown	M0327_1.02	AT5G15840	CO	360	370	+	15.8971	1.58e-06	0.0297	TGCCACGTGTA	Photoperiod
OG5_164233	unknown	unknown	M0327_1.02	AT1G01060	LHY	798	808	+	15.7059	2.08e-06	0.0297	CACCACGTGTC	Photoperiod
OG5_170357	unknown	unknown	M0327_1.02	AT1G53160	SPL4	360	370	+	10.6765	9.95e-05	0.197	ATACACGTGAT	PI
OG5_170648	unknown	unknown	M0327_1.02	AT4G30200	VEL1	438	448	+	11.5882	6.03e-05	0.147	TAACACGTGTT	Vernalization
OG5_170758	unknown	unknown	M0327_1.02	AT5G61380	TOC1	765	775	-	14.2941	9.52e-06	0.0721	GGCCACGTCAT	Photoperiod
OG5_170758	unknown	unknown	M0327_1.02	AT5G61380	TOC1	839	849	+	12.6324	3.13e-05	0.0947	GTCCACGTCAT	Photoperiod
OG5_190130	unknown	unknown	M0327_1.02	AT2G45660	AGL20	339	349	-	13.1618	2.21e-05	0.0809	AGCGACGTGTC	Vernalization
OG5_190237	unknown	unknown	M0327_1.02	AT3G24440	VRN5	742	752	-	13.4853	1.74e-05	0.0809	GTACACGTGTC	Vernalization
OG5_190987	unknown	unknown	M0327_1.02	AT4G00650	FRI	130	140	-	13.2353	2.09e-05	0.0809	AACCACGTGTA	Vernalization
unknown	unknown	unknown	M0327_1.02	AT3G46640	PCL1	389	399	+	15.8088	1.79e-06	0.0297	CTCCACGTGGC	Photoperiod
unknown	unknown	unknown	M0327_1.02	AT4G11880	AGL14	57	67	+	13.4559	1.77e-05	0.0809	TGGCACGTGTC	Vernalization
unknown	unknown	unknown	M0327_1.02	AT5G59570	PCLL	881	891	-	13.3088	2.06e-05	0.0809	AGCCACGTCAT	Photoperiod
unknown	unknown	unknown	M0327_1.02	AT5G59570	PCLL	912	922	-	14.2059	1.04e-05	0.0721	TGACACGTGTG	Photoperiod
unknown	unknown	unknown	M0327_1.02	AT5G59570	PCLL	985	995	+	11.1618	7.77e-05	0.168	GGCCACGTTGG	Photoperiod
OG5_150244	unknown	unknown	M0592_1.02	AT5G57360	ZTL	958	967	+	8.57983	1.35e-06	0.0675	CGTTCGAATG	Photoperiod
OG5_146543	unknown	unknown	M1621_1.02	AT1G65480	FT	937	945	+	9.36264	3.55e-06	0.0889	ACCGACCCG	PI
OG5_150244	unknown	unknown	M1621_1.02	AT5G57360	ZTL	935	943	+	9.76923	1.05e-06	0.0524	CCGGACCCG	Photoperiod
OG5_150244	unknown	unknown	M1621_1.02	AT5G57360	ZTL	951	959	+	9.37363	3.14e-06	0.0889	TCCGACCCG	Photoperiod
OG5_150317	unknown	unknown	M1621_1.02	AT3G47500	CDF3	872	880	+	10.2308	2.09e-07	0.0209	CCCGACCCG	Photoperiod
OG5_150244	WRKY	WRKY11	M1693_1.02	AT1G68050	ADO3	612	621	+	12.9592	1.23e-06	0.123	GAGTCAACGG	Photoperiod
OG5_139532	WRKY	ZAP1	MA0589.1	AT5G65070	MAF4	395	405	-	16.9286	1.18e-06	0.118	TTGACCGAGTG	Vernalization
unknown	WRKY	ZAP1	MA0589.1	AT4G24540	AGL24	611	621	+	16.1786	2.42e-06	0.121	TTGACCTAGCC	PI

## Sheet: Brachypodium
OG ID	TF family	TF name	PWM ID	Gene ID	Gene name	Start	End	Strand	Raw_score	P_value	Q_value	Motif sequence	Gene_pathway
unknown	AP2	ANT	MA0571.1	BRADI3G57667	BRADI3G57667	935	955	+	15.8276	1.8e-06	0.197	GCACACACATCCCCACGCATC	Photoperiod
OG5_127186	AP2	AT1G22985	M0007_1.02	BRADI3G49204	BRADI3G49204	469	477	-	8.6	0.00024	0.191	CCGCCGGGG	NA
OG5_139246	AP2	AT1G22985	M0007_1.02	BRADI1G65910	BRADI1G65910	656	664	-	8.92857	0.000157	0.161	CCGCCGGGA	NA
OG5_170388	AP2	AT1G22985	M0007_1.02	BRADI1G59250	FUL2a	265	273	-	8.55714	0.000256	0.194	ACGCCGCGC	Vernalization
OG5_170758	AP2	AT1G22985	M0007_1.02	BRADI3G48880	BRADI3G48880	520	528	+	8.55714	0.000256	0.194	GCGCCGGGC	NA
OG5_178368	AP2	AT1G22985	M0007_1.02	BRADI4G36077	BRADI4G36077	438	446	-	9.54286	6.24e-05	0.114	GCGCCGCGC	NA
unknown	AP2	AT1G22985	M0007_1.02	BRADI1G45807	BRADI1G45807	508	516	-	8.92857	0.000157	0.161	CCGCCGGGA	PI
unknown	AP2	AT1G22985	M0007_1.02	BRADI2G59187	BRADI2G59187	176	184	+	8.75714	0.000188	0.173	CCGCCGTGA	Vernalization
OG5_127186	AP2	AT2G33710	M0018_1.02	BRADI3G49204	BRADI3G49204	542	551	+	11.0263	7.25e-05	0.121	GGAGCCGACA	NA
OG5_128971	AP2	AT2G33710	M0018_1.02	BRADI1G12787	BRADI1G12787	855	864	-	9.97368	0.000167	0.179	GGGGCCGTCG	Photoperiod
OG5_143093	AP2	AT2G33710	M0018_1.02	BRADI2G48657	BRADI2G48657	647	656	-	11.1316	6.72e-05	0.116	GGAGCCGCAA	Photoperiod
OG5_150244	AP2	AT2G33710	M0018_1.02	BRADI1G33610	BRADI1G33610	664	673	-	11.6316	3.99e-05	0.0822	TGCGCCGTCA	NA
OG5_150244	AP2	AT2G33710	M0018_1.02	BRADI3G04040	BRADI3G04040	953	962	-	10.5921	0.000106	0.148	GCCGCCGAAG	NA
OG5_150265	AP2	AT2G33710	M0018_1.02	BRADI3G39927	BRADI3G39927	813	822	+	9.63158	0.000216	0.2	GCCGCCGAAT	Photoperiod
OG5_150265	AP2	AT2G33710	M0018_1.02	BRADI3G39927	BRADI3G39927	991	1000	+	14.25	1.58e-06	0.0121	GCCGCCGCCG	Photoperiod
OG5_150317	AP2	AT2G33710	M0018_1.02	BRADI2G10640	BRADI2G10640	957	966	-	12.0789	2.38e-05	0.0688	GTCGCCGCCG	NA
OG5_153294	AP2	AT2G33710	M0018_1.02	BRADI2G14290	BRADI2G14290	977	986	-	9.78947	0.000191	0.188	AGAGCCGCAA	NA
OG5_168410	AP2	AT2G33710	M0018_1.02	BRADI3G23167	BRADI3G23167	545	554	+	9.77632	0.000195	0.188	GGCGCCGGAG	Photoperiod
OG5_168410	AP2	AT2G33710	M0018_1.02	BRADI3G23167	BRADI3G23167	951	960	-	9.97368	0.000167	0.179	GGCTCCGCCG	Photoperiod
OG5_170388	AP2	AT2G33710	M0018_1.02	BRADI1G59250	FUL2a	292	301	-	10.0658	0.000156	0.176	ACCGCCGACT	Vernalization
OG5_170758	AP2	AT2G33710	M0018_1.02	BRADI3G48880	BRADI3G48880	219	228	-	11.3289	5.61e-05	0.106	ACCGCCGTCG	NA
OG5_170758	AP2	AT2G33710	M0018_1.02	BRADI3G48880	BRADI3G48880	376	385	-	9.60526	0.000221	0.2	CGAGCCGACG	NA
OG5_190130	AP2	AT2G33710	M0018_1.02	BRADI3G32090	BRADI3G32090	841	850	-	10.5	0.000111	0.148	GTCGCCGTCG	Vernalization
OG5_190237	AP2	AT2G33710	M0018_1.02	BRADI4G05950	BRADI4G05950	977	986	-	14.25	1.58e-06	0.0121	GCCGCCGCCG	NA
unknown	AP2	AT2G33710	M0018_1.02	BRADI1G45807	BRADI1G45807	491	500	+	10.4868	0.000113	0.148	GGCGCCGGAA	PI
unknown	AP2	AT2G33710	M0018_1.02	BRADI2G62067	BRADI2G62067	42	51	-	10.4211	0.000118	0.148	GGAGCCGCAG	Photoperiod
OG5_128845	AP2	AT3G23230	M0024_1.02	BRADI3G12240	BRADI3G12240	582	589	-	8.54795	0.000222	0.195	CCGCCACC	Vernalization
OG5_128845	AP2	AT4G13620	MA0123.1	BRADI3G12240	BRADI3G12240	40	49	-	9.71429	0.000235	0.179	CGCTGGTCCC	Vernalization
OG5_128845	AP2	AT4G13620	MA0123.1	BRADI3G12240	BRADI3G12240	289	298	-	12.1429	3.48e-05	0.0993	CGGTGCTTCC	Vernalization
OG5_128845	AP2	AT4G13620	MA0123.1	BRADI3G12240	BRADI3G12240	413	422	-	10.4643	0.000131	0.145	CGCTGCCCGG	Vernalization
OG5_128845	AP2	AT4G13620	MA0123.1	BRADI3G12240	BRADI3G12240	606	615	-	11.3571	7.17e-05	0.128	CACCGCCCCG	Vernalization
OG5_128845	AP2	AT4G13620	MA0123.1	BRADI3G12240	BRADI3G12240	917	926	+	12.0357	3.9e-05	0.101	CGGCGCTCCG	Vernalization
OG5_128845	AP2	AT4G13620	MA0123.1	BRADI3G12240	BRADI3G12240	956	965	+	10.2143	0.000164	0.151	CGCTGCTCCA	Vernalization
OG5_128971	AP2	AT4G13620	MA0123.1	BRADI1G12787	BRADI1G12787	870	879	+	10.2857	0.000153	0.151	CGCCGCGCGC	Photoperiod
OG5_129276	AP2	AT4G13620	MA0123.1	BRADI2G47100	BRADI2G47100	69	78	-	9.21429	0.00031	0.197	CAGTGCTGCT	Photoperiod
OG5_129431	AP2	AT4G13620	MA0123.1	BRADI1G59300	BRADI1G59300	981	990	-	10.9643	9.28e-05	0.132	CAGTGCCCGC	Vernalization
OG5_129545	AP2	AT4G13620	MA0123.1	BRADI3G24710	BRADI3G24710	623	632	+	12.3929	2.55e-05	0.0982	CGCCGCACCC	NA
OG5_136555	AP2	AT4G13620	MA0123.1	BRADI1G08400	BRADI1G08400	610	619	-	10.75	0.000109	0.14	CGCCGCTCGC	NA
OG5_136555	AP2	AT4G13620	MA0123.1	BRADI1G08400	BRADI1G08400	621	630	+	11	9.18e-05	0.132	CGCCGCGCTC	NA
OG5_136555	AP2	AT4G13620	MA0123.1	BRADI1G08400	BRADI1G08400	970	979	-	11.4643	6.86e-05	0.128	CACCGCTCCC	NA
OG5_136555	AP2	AT4G13620	MA0123.1	BRADI1G10520	BRADI1G10520	944	953	+	9.92857	0.000201	0.168	CGCCGCGCCA	NA
OG5_139246	AP2	AT4G13620	MA0123.1	BRADI1G65910	BRADI1G65910	623	632	-	12.0357	3.9e-05	0.101	CGGCGCGCCT	NA
OG5_143093	AP2	AT4G13620	MA0123.1	BRADI2G48657	BRADI2G48657	300	309	-	9.78571	0.000221	0.172	CGGTGGGCCC	Photoperiod
OG5_143093	AP2	AT4G13620	MA0123.1	BRADI2G48657	BRADI2G48657	796	805	-	12.1786	3.37e-05	0.0993	CAGTGCCCCT	Photoperiod
OG5_143093	AP2	AT4G13620	MA0123.1	BRADI2G48657	BRADI2G48657	982	991	+	9.39286	0.000285	0.191	CGCTGCTGGC	Photoperiod
OG5_146543	AP2	AT4G13620	MA0123.1	BRADI1G48830	BRADI1G48830	341	350	+	11.4643	6.86e-05	0.128	CGCTGCCTTC	NA
OG5_146543	AP2	AT4G13620	MA0123.1	BRADI1G48830	BRADI1G48830	386	395	-	9.32143	0.000292	0.193	CACCCCCCCC	NA
OG5_146543	AP2	AT4G13620	MA0123.1	BRADI1G48830	BRADI1G48830	579	588	-	10.3571	0.000144	0.148	CAGCGCGGCC	NA
OG5_146543	AP2	AT4G13620	MA0123.1	BRADI1G48830	BRADI1G48830	777	786	+	9.39286	0.000285	0.191	CACCGCGTCC	NA
OG5_146543	AP2	AT4G13620	MA0123.1	BRADI2G07070	BRADI2G07070	359	368	-	10.2143	0.000164	0.151	CGGTGCTTTC	NA
OG5_150244	AP2	AT4G13620	MA0123.1	BRADI1G33610	BRADI1G33610	59	68	-	9.92857	0.000201	0.168	CGGTGCTGGC	NA
OG5_150244	AP2	AT4G13620	MA0123.1	BRADI1G33610	BRADI1G33610	696	705	+	11	9.18e-05	0.132	CGGTGCCGTT	NA
OG5_150244	AP2	AT4G13620	MA0123.1	BRADI1G33610	BRADI1G33610	924	933	-	9.60714	0.000248	0.185	CGGTGCGCAC	NA
OG5_150244	AP2	AT4G13620	MA0123.1	BRADI3G04040	BRADI3G04040	890	899	-	10.6071	0.000121	0.142	CGCTGCTGCT	NA
OG5_150244	AP2	AT4G13620	MA0123.1	BRADI4G16630	BRADI4G16630	686	695	-	11.5	6.54e-05	0.128	CGGCGCACCT	NA
OG5_150244	AP2	AT4G13620	MA0123.1	BRADI4G16630	BRADI4G16630	779	788	-	12.9286	1.65e-05	0.0777	CGGTGCCGCT	NA
OG5_150244	AP2	AT4G13620	MA0123.1	BRADI4G16630	BRADI4G16630	852	861	+	10.2857	0.000153	0.151	CGCCGCGCGC	NA
OG5_150244	AP2	AT4G13620	MA0123.1	BRADI4G16630	BRADI4G16630	962	971	-	9.67857	0.00024	0.182	CGGTGCTCGT	NA
OG5_150317	AP2	AT4G13620	MA0123.1	BRADI1G17410	BRADI1G17410	13	22	+	12.1786	3.37e-05	0.0993	CGGTGCCACC	NA
OG5_150317	AP2	AT4G13620	MA0123.1	BRADI1G17410	BRADI1G17410	936	945	-	11.2857	7.79e-05	0.132	CGGCGCTCGC	NA
OG5_150317	AP2	AT4G13620	MA0123.1	BRADI2G09720	BRADI2G09720	950	959	-	11.7857	5.2e-05	0.114	CGCTGCTCCT	NA
OG5_150317	AP2	AT4G13620	MA0123.1	BRADI2G09720	BRADI2G09720	974	983	+	9.21429	0.00031	0.197	CGCTGCGTTC	NA
OG5_153294	AP2	AT4G13620	MA0123.1	BRADI2G14290	BRADI2G14290	482	491	-	9.57143	0.000258	0.185	CACCGCTCCG	NA
OG5_153294	AP2	AT4G13620	MA0123.1	BRADI2G14290	BRADI2G14290	633	642	+	11.25	7.82e-05	0.132	CGCCCCCCCC	NA
OG5_153294	AP2	AT4G13620	MA0123.1	BRADI2G14290	BRADI2G14290	837	846	-	11.1786	8.17e-05	0.132	CGCTGCCCTG	NA
OG5_168410	AP2	AT4G13620	MA0123.1	BRADI3G23167	BRADI3G23167	19	28	-	12.1786	3.37e-05	0.0993	CAGCGCCTCC	Photoperiod
OG5_168410	AP2	AT4G13620	MA0123.1	BRADI3G23167	BRADI3G23167	462	471	-	10.0714	0.000184	0.162	CGGCGCCCGA	Photoperiod
OG5_168410	AP2	AT4G13620	MA0123.1	BRADI3G23167	BRADI3G23167	524	533	-	9.78571	0.000221	0.172	CGGTGGGCCC	Photoperiod
OG5_168410	AP2	AT4G13620	MA0123.1	BRADI3G23167	BRADI3G23167	542	551	-	12.2143	3.05e-05	0.0993	CGGCGCCTCG	Photoperiod
OG5_168410	AP2	AT4G13620	MA0123.1	BRADI3G23167	BRADI3G23167	589	598	-	15.7143	3.4e-07	0.0272	CGGCGCCCCC	Photoperiod
OG5_169591	AP2	AT4G13620	MA0123.1	BRADI3G03106	BRADI3G03106	411	420	+	9.25	0.000302	0.197	CGCTGGGCCC	Vernalization
OG5_169591	AP2	AT4G13620	MA0123.1	BRADI3G03106	BRADI3G03106	485	494	+	10.25	0.00016	0.151	CACCGCCCCA	Vernalization
OG5_169591	AP2	AT4G13620	MA0123.1	BRADI3G03106	BRADI3G03106	515	524	+	10.5714	0.000125	0.145	CAGCGCTCCT	Vernalization
OG5_169591	AP2	AT4G13620	MA0123.1	BRADI3G03106	BRADI3G03106	950	959	+	13.75	7.36e-06	0.0424	CGCCGCCCCT	Vernalization
OG5_170357	AP2	AT4G13620	MA0123.1	BRADI1G26720	BRADI1G26720	803	812	+	10.5357	0.000126	0.145	CAGTGCCGCG	PI
OG5_170388	AP2	AT4G13620	MA0123.1	BRADI1G08340	FUL1	84	93	-	10.6071	0.000121	0.142	CACCGCCCGC	Vernalization
OG5_170388	AP2	AT4G13620	MA0123.1	BRADI1G08340	FUL1	218	227	+	9.89286	0.000208	0.17	CAGTGCTCTC	Vernalization
OG5_170388	AP2	AT4G13620	MA0123.1	BRADI1G59250	FUL2a	140	149	+	12.2143	3.05e-05	0.0993	CGCCGCTGCC	Vernalization
OG5_170388	AP2	AT4G13620	MA0123.1	BRADI1G59250	FUL2a	696	705	-	9.78571	0.000221	0.172	CGGTGGGCCC	Vernalization
OG5_170388	AP2	AT4G13620	MA0123.1	BRADI1G59250	FUL2a	822	831	+	9.78571	0.000221	0.172	CGCCGGCCCG	Vernalization
OG5_170388	AP2	AT4G13620	MA0123.1	BRADI1G59250	FUL2a	949	958	-	9.25	0.000302	0.197	CGGCGCACAC	Vernalization
OG5_170648	AP2	AT4G13620	MA0123.1	BRADI3G04140	BRADI3G04140	137	146	+	10.4643	0.000131	0.145	CACTGCCGCT	NA
OG5_170648	AP2	AT4G13620	MA0123.1	BRADI3G04140	BRADI3G04140	220	229	+	10.3571	0.000144	0.148	CGCCGCTTCT	NA
OG5_170648	AP2	AT4G13620	MA0123.1	BRADI3G04140	BRADI3G04140	867	876	-	14.2857	2.68e-06	0.0272	CGGCGCCCCT	NA
OG5_170758	AP2	AT4G13620	MA0123.1	BRADI3G48880	BRADI3G48880	398	407	+	11.2857	7.79e-05	0.132	CGCTGCTCTC	NA
OG5_170758	AP2	AT4G13620	MA0123.1	BRADI3G48880	BRADI3G48880	474	483	+	11.75	5.28e-05	0.114	CGCCGCGGCC	NA
OG5_170758	AP2	AT4G13620	MA0123.1	BRADI3G48880	BRADI3G48880	564	573	+	11.0357	8.79e-05	0.132	CGCCGCGCCG	NA
OG5_170758	AP2	AT4G13620	MA0123.1	BRADI3G48880	BRADI3G48880	714	723	-	10.4286	0.000137	0.148	CGGTGGCTCC	NA
OG5_170758	AP2	AT4G13620	MA0123.1	BRADI3G48880	BRADI3G48880	719	728	+	9.42857	0.000272	0.186	CACCGCCCTG	NA
OG5_170758	AP2	AT4G13620	MA0123.1	BRADI3G48880	BRADI3G48880	799	808	+	10.7857	0.000106	0.139	CGCCGCTGCT	NA
OG5_178368	AP2	AT4G13620	MA0123.1	BRADI4G36077	BRADI4G36077	441	450	+	10.2857	0.000153	0.151	CGGCGCACGC	NA
OG5_178368	AP2	AT4G13620	MA0123.1	BRADI4G36077	BRADI4G36077	657	666	+	10.3929	0.000142	0.148	CGCCGCTCCA	NA
OG5_178368	AP2	AT4G13620	MA0123.1	BRADI4G36077	BRADI4G36077	692	701	+	11.8929	4.55e-05	0.11	CGGCGCCCTG	NA
OG5_178368	AP2	AT4G13620	MA0123.1	BRADI4G36077	BRADI4G36077	820	829	+	9.39286	0.000285	0.191	CGCTGCGACC	NA
OG5_189468	AP2	AT4G13620	MA0123.1	BRADI4G32934	BRADI4G32934	197	206	+	10.1071	0.000179	0.16	CAGTGCCTCG	Photoperiod
OG5_190130	AP2	AT4G13620	MA0123.1	BRADI3G32090	BRADI3G32090	416	425	+	9.89286	0.000208	0.17	CAGTGCTCTC	Vernalization
OG5_190821	AP2	AT4G13620	MA0123.1	BRADI2G05226	BRADI2G05226	18	27	+	9.71429	0.000235	0.179	CGGCGCCAGC	Photoperiod
unknown	AP2	AT4G13620	MA0123.1	BRADI1G21980	BRADI1G21980	535	544	-	9.21429	0.00031	0.197	CGCGGCCCCT	Vernalization
unknown	AP2	AT4G13620	MA0123.1	BRADI1G21980	BRADI1G21980	903	912	+	10.8214	0.000103	0.138	CAGCGCTGCC	Vernalization
unknown	AP2	AT4G13620	MA0123.1	BRADI1G21980	BRADI1G21980	937	946	+	9.89286	0.000208	0.17	CACCGCCCTT	Vernalization
unknown	AP2	AT4G13620	MA0123.1	BRADI1G45807	BRADI1G45807	798	807	-	13.9286	4.85e-06	0.0315	CGGCGCTCCC	PI
unknown	AP2	AT4G13620	MA0123.1	BRADI2G25090	BRADI2G25090	256	265	+	9.60714	0.000248	0.185	CGCTGCAGCT	Vernalization
unknown	AP2	AT4G13620	MA0123.1	BRADI2G57800	BRADI2G57800	301	310	-	13.6071	8.78e-06	0.048	CGGTGCCCTC	Photoperiod
unknown	AP2	AT4G13620	MA0123.1	BRADI2G57800	BRADI2G57800	492	501	-	9.32143	0.000292	0.193	CACCCCCCCC	Photoperiod
unknown	AP2	AT4G13620	MA0123.1	BRADI2G59120	BRADI2G59120	947	956	-	10.8214	0.000103	0.138	CGCTGCGCTC	Vernalization
unknown	AP2	AT4G13620	MA0123.1	BRADI2G59187	BRADI2G59187	571	580	-	12	4.18e-05	0.106	CGCTGCCCCA	Vernalization
unknown	AP2	AT4G13620	MA0123.1	BRADI2G62067	BRADI2G62067	840	849	+	10.5	0.000127	0.145	CGCCGCACCG	Photoperiod
unknown	AP2	AT4G13620	MA0123.1	BRADI3G10010	BRADI3G10010	746	755	+	9.46429	0.000266	0.185	CGCCCCTCCC	NA
unknown	AP2	AT4G13620	MA0123.1	BRADI3G57667	BRADI3G57667	756	765	-	14.3571	2.26e-06	0.0272	CGGTGCCGCC	Photoperiod
unknown	AP2	AT4G13620	MA0123.1	BRADI4G24967	BRADI4G24967	101	110	-	10	0.000191	0.165	CGGGGCCGCC	NA
unknown	AP2	AT4G13620	MA0123.1	BRADI4G24967	BRADI4G24967	179	188	-	9.46429	0.000266	0.185	CGGTGCGGGC	NA
unknown	AP2	AT4G13620	MA0123.1	BRADI4G24967	BRADI4G24967	859	868	+	9.75	0.000228	0.176	CGCTGCGCCA	NA
unknown	AP2	AT4G13620	MA0123.1	BRADI4G34680	BRADI4G34680	86	95	-	10.25	0.00016	0.151	CGGTGCGTCT	Vernalization
OG5_143093	AP2	AT4G16750	M0026_1.02	BRADI2G48657	BRADI2G48657	304	313	-	12.7143	1.73e-06	0.184	CTGTCGGTGG	Photoperiod
OG5_127186	AP2	AT5G07310	M0044_1.02	BRADI3G49204	BRADI3G49204	823	832	+	8.96364	0.00021	0.165	CGTGCCGCAA	NA
OG5_128223	AP2	AT5G07310	M0044_1.02	BRADI3G44580	BRADI3G44580	156	165	+	9.10909	0.000157	0.147	CTCGCCGCAC	Photoperiod
OG5_128971	AP2	AT5G07310	M0044_1.02	BRADI1G12787	BRADI1G12787	868	877	+	8.89091	0.000239	0.18	GGCGCCGCGC	Photoperiod
OG5_128986	AP2	AT5G07310	M0044_1.02	BRADI3G01970	BRADI3G01970	109	118	-	8.96364	0.00021	0.165	TGGGCCGCTA	Photoperiod
OG5_129431	AP2	AT5G07310	M0044_1.02	BRADI1G59300	BRADI1G59300	976	985	-	10.4909	3.35e-06	0.018	CCCGCCGCCG	Vernalization
OG5_129545	AP2	AT5G07310	M0044_1.02	BRADI3G24710	BRADI3G24710	492	501	-	8.92727	0.000228	0.176	CAGGCCGCAA	NA
OG5_136555	AP2	AT5G07310	M0044_1.02	BRADI1G08400	BRADI1G08400	783	792	-	9.32727	0.000102	0.124	TCCGCCGCGG	NA
OG5_139246	AP2	AT5G07310	M0044_1.02	BRADI1G65910	BRADI1G65910	827	836	-	9.29091	0.000111	0.125	CGCGCCGCTG	NA
OG5_139246	AP2	AT5G07310	M0044_1.02	BRADI1G65910	BRADI1G65910	891	900	-	8.92727	0.000228	0.176	CCAGCCGCGA	NA
OG5_143093	AP2	AT5G07310	M0044_1.02	BRADI2G48657	BRADI2G48657	354	363	+	9.30909	0.000107	0.125	TCGGCCGCTA	Photoperiod
OG5_143093	AP2	AT5G07310	M0044_1.02	BRADI2G48657	BRADI2G48657	862	871	-	9.2	0.000133	0.137	CCCGCCGCGC	Photoperiod
OG5_143093	AP2	AT5G07310	M0044_1.02	BRADI2G48657	BRADI2G48657	880	889	-	8.96364	0.00021	0.165	CCAGCCGCAC	Photoperiod
OG5_146543	AP2	AT5G07310	M0044_1.02	BRADI1G48830	BRADI1G48830	558	567	-	8.96364	0.00021	0.165	CCTGCCGCAG	NA
OG5_146543	AP2	AT5G07310	M0044_1.02	BRADI2G07070	BRADI2G07070	960	969	-	10.3455	5.69e-06	0.0255	TCCGCCGCCG	NA
OG5_150244	AP2	AT5G07310	M0044_1.02	BRADI1G33610	BRADI1G33610	256	265	-	9.74545	3.64e-05	0.0799	ACCGCCGCAG	NA
OG5_150244	AP2	AT5G07310	M0044_1.02	BRADI1G33610	BRADI1G33610	984	993	-	9.98182	1.9e-05	0.0519	GCGGCCGCAA	NA
OG5_150244	AP2	AT5G07310	M0044_1.02	BRADI3G04040	BRADI3G04040	895	904	-	9.49091	6.99e-05	0.107	TCCGCCGCTG	NA
OG5_150244	AP2	AT5G07310	M0044_1.02	BRADI4G16630	BRADI4G16630	649	658	+	9.09091	0.000165	0.148	GTCGGCGCCA	NA
OG5_150244	AP2	AT5G07310	M0044_1.02	BRADI4G16630	BRADI4G16630	850	859	+	8.85455	0.000255	0.186	CGCGCCGCGC	NA
OG5_150244	AP2	AT5G07310	M0044_1.02	BRADI4G16630	BRADI4G16630	921	930	-	9.36364	9.13e-05	0.12	GCTGCCGCCG	NA
OG5_150265	AP2	AT5G07310	M0044_1.02	BRADI3G39927	BRADI3G39927	808	817	-	10.3455	5.69e-06	0.0255	GCGGCCGCCA	Photoperiod
OG5_150317	AP2	AT5G07310	M0044_1.02	BRADI1G17410	BRADI1G17410	7	16	-	9.05455	0.000174	0.153	ACCGGCGCAA	NA
OG5_153294	AP2	AT5G07310	M0044_1.02	BRADI2G14290	BRADI2G14290	944	953	-	9.32727	0.000102	0.124	GCGGCCGCGA	NA
OG5_168410	AP2	AT5G07310	M0044_1.02	BRADI3G23167	BRADI3G23167	948	957	-	10.3455	5.69e-06	0.0255	TCCGCCGCCG	Photoperiod
OG5_170758	AP2	AT5G07310	M0044_1.02	BRADI3G48880	BRADI3G48880	446	455	-	8.98182	0.000198	0.163	GGGGCCGCGA	NA
OG5_170760	AP2	AT5G07310	M0044_1.02	BRADI5G20340	BRADI5G20340	852	861	+	9.09091	0.000165	0.148	CCAGCCGCTA	NA
OG5_178368	AP2	AT5G07310	M0044_1.02	BRADI4G36077	BRADI4G36077	990	999	-	9.27273	0.000114	0.125	CCGGGCGCCA	NA
OG5_190821	AP2	AT5G07310	M0044_1.02	BRADI2G05226	BRADI2G05226	16	25	+	9.09091	0.000165	0.148	GTCGGCGCCA	Photoperiod
OG5_190987	AP2	AT5G07310	M0044_1.02	BRADI1G01520	BRADI1G01520	408	417	-	9.09091	0.000165	0.148	CTCGCCGCAT	NA
unknown	AP2	AT5G07310	M0044_1.02	BRADI1G45807	BRADI1G45807	53	62	-	9	0.000191	0.16	GCTGCCGCAG	PI
unknown	AP2	AT5G07310	M0044_1.02	BRADI1G45807	BRADI1G45807	511	520	-	10	1.64e-05	0.0464	GCGGCCGCCG	PI
unknown	AP2	AT5G07310	M0044_1.02	BRADI2G57800	BRADI2G57800	888	897	-	8.85455	0.000255	0.186	CGCGCCGCGC	Photoperiod
unknown	AP2	AT5G07310	M0044_1.02	BRADI2G59120	BRADI2G59120	952	961	-	9.10909	0.000157	0.147	CCGGCCGCTG	Vernalization
unknown	AP2	AT5G07310	M0044_1.02	BRADI2G59120	BRADI2G59120	969	978	-	8.96364	0.00021	0.165	CGTGCCGCAA	Vernalization
unknown	AP2	AT5G07310	M0044_1.02	BRADI2G59187	BRADI2G59187	479	488	-	8.96364	0.00021	0.165	GGGGGCGCCA	Vernalization
unknown	AP2	AT5G07310	M0044_1.02	BRADI2G59187	BRADI2G59187	946	955	-	9.45455	7.86e-05	0.114	CCGGCCGCTA	Vernalization
unknown	AP2	AT5G07310	M0044_1.02	BRADI2G62067	BRADI2G62067	600	609	-	9.67273	4.48e-05	0.0877	CCGGCCGCCT	Photoperiod
unknown	AP2	AT5G07310	M0044_1.02	BRADI2G62067	BRADI2G62067	653	662	+	8.90909	0.000233	0.178	ACGGCCGCGA	Photoperiod
unknown	AP2	AT5G07310	M0044_1.02	BRADI3G51800	AGL6	623	632	-	9.10909	0.000157	0.147	CCGGCCGCTG	Vernalization
unknown	AP2	AT5G07310	M0044_1.02	BRADI3G57667	BRADI3G57667	752	761	-	9.67273	4.48e-05	0.0877	GCCGCCGCTG	Photoperiod
OG5_153294	AP2	AT5G07580	M0035_1.02	BRADI2G14290	BRADI2G14290	60	68	-	7.51908	0.000141	0.18	TGGCGGTCC	NA
OG5_168410	AP2	AT5G07580	M0035_1.02	BRADI3G23167	BRADI3G23167	444	452	-	7.45038	0.000158	0.185	TGGCGGTCG	Photoperiod
unknown	AP2	AT5G07580	M0035_1.02	BRADI4G24967	BRADI4G24967	166	174	-	7.55725	0.000129	0.175	TGGCGCCCC	NA
unknown	AP2	AT5G07580	M0035_1.02	BRADI4G24967	BRADI4G24967	531	539	+	7.48855	0.000149	0.183	TGCCGGTCC	NA
OG5_136555	AP2	AT5G43410	M0037_1.02	BRADI1G64360	BRADI1G64360	958	967	+	10.695	9.44e-05	0.15	CGGCCGCCTA	NA
unknown	AP2	AT5G43410	M0037_1.02	BRADI2G59120	BRADI2G59120	367	376	+	10.695	9.44e-05	0.15	CGGCCGCCTA	Vernalization
OG5_128845	AP2	AT5G51190	M0040_1.02	BRADI3G12240	BRADI3G12240	406	413	+	8.86517	0.000189	0.173	TGCGGGCC	Vernalization
OG5_128845	AP2	AT5G51190	M0040_1.02	BRADI3G12240	BRADI3G12240	479	486	+	7.55056	0.000278	0.173	GGCGGGCA	Vernalization
OG5_128971	AP2	AT5G51190	M0040_1.02	BRADI1G12787	BRADI1G12787	631	638	+	10.6292	0.000109	0.146	GGCGGGCG	Photoperiod
OG5_128986	AP2	AT5G51190	M0040_1.02	BRADI3G01970	BRADI3G01970	84	91	-	6.01124	0.000344	0.192	TGCGGCCT	Photoperiod
OG5_128986	AP2	AT5G51190	M0040_1.02	BRADI3G01970	BRADI3G01970	237	244	-	11.6629	7.25e-05	0.146	TGCGGGCG	Photoperiod
OG5_129431	AP2	AT5G51190	M0040_1.02	BRADI1G59300	BRADI1G59300	838	845	+	8.86517	0.000189	0.173	TGCGGGCC	Vernalization
OG5_129431	AP2	AT5G51190	M0040_1.02	BRADI1G59300	BRADI1G59300	847	854	+	6.5618	0.000308	0.182	CGCGGGCA	Vernalization
OG5_129545	AP2	AT5G51190	M0040_1.02	BRADI3G24710	BRADI3G24710	843	850	-	10.6292	0.000109	0.146	GGCGGGCG	NA
OG5_139246	AP2	AT5G51190	M0040_1.02	BRADI1G65910	BRADI1G65910	689	696	-	7.83146	0.000246	0.173	GGCGGGCC	NA
OG5_139246	AP2	AT5G51190	M0040_1.02	BRADI1G65910	BRADI1G65910	858	865	-	5	0.000359	0.192	TCCCGGCG	NA
OG5_143093	AP2	AT5G51190	M0040_1.02	BRADI2G48657	BRADI2G48657	133	140	+	6.01124	0.000344	0.192	TGCGGCCT	Photoperiod
OG5_143093	AP2	AT5G51190	M0040_1.02	BRADI2G48657	BRADI2G48657	192	199	+	10.6292	0.000109	0.146	GGCGGGCG	Photoperiod
OG5_143093	AP2	AT5G51190	M0040_1.02	BRADI2G48657	BRADI2G48657	606	613	+	7.55056	0.000278	0.173	GGCGGGCT	Photoperiod
OG5_150244	AP2	AT5G51190	M0040_1.02	BRADI1G33610	BRADI1G33610	204	211	+	7.83146	0.000246	0.173	GGCGGGCC	NA
OG5_150244	AP2	AT5G51190	M0040_1.02	BRADI1G33610	BRADI1G33610	321	328	-	8.58427	0.000226	0.173	TGCGGGCT	NA
OG5_150244	AP2	AT5G51190	M0040_1.02	BRADI1G33610	BRADI1G33610	950	957	+	9.64045	0.000166	0.173	CGCGGGCG	NA
OG5_150244	AP2	AT5G51190	M0040_1.02	BRADI3G04040	BRADI3G04040	763	770	+	5	0.000359	0.192	TCCCGGCG	NA
OG5_150244	AP2	AT5G51190	M0040_1.02	BRADI3G04040	BRADI3G04040	987	994	+	11.6629	7.25e-05	0.146	TGCGGGCG	NA
OG5_150317	AP2	AT5G51190	M0040_1.02	BRADI2G09720	BRADI2G09720	928	935	-	9.64045	0.000166	0.173	CGCGGGCG	NA
OG5_168410	AP2	AT5G51190	M0040_1.02	BRADI3G23167	BRADI3G23167	521	528	+	7.83146	0.000246	0.173	GGCGGGCC	Photoperiod
OG5_169591	AP2	AT5G51190	M0040_1.02	BRADI3G03106	BRADI3G03106	946	953	-	7.55056	0.000278	0.173	GGCGGGCT	Vernalization
OG5_170388	AP2	AT5G51190	M0040_1.02	BRADI1G08340	FUL1	548	555	-	7.55056	0.000278	0.173	GGCGGGCT	Vernalization
OG5_170758	AP2	AT5G51190	M0040_1.02	BRADI3G48880	BRADI3G48880	841	848	-	5	0.000359	0.192	TCCCGGCG	NA
OG5_178368	AP2	AT5G51190	M0040_1.02	BRADI4G36077	BRADI4G36077	373	380	-	6.01124	0.000344	0.192	TGCGGCCA	NA
OG5_178368	AP2	AT5G51190	M0040_1.02	BRADI4G36077	BRADI4G36077	535	542	+	9.64045	0.000166	0.173	CGCGGGCG	NA
OG5_178368	AP2	AT5G51190	M0040_1.02	BRADI4G36077	BRADI4G36077	567	574	-	9.64045	0.000166	0.173	CGCGGGCG	NA
OG5_178368	AP2	AT5G51190	M0040_1.02	BRADI4G36077	BRADI4G36077	621	628	+	6.5618	0.000308	0.182	CGCGGGCT	NA
OG5_178368	AP2	AT5G51190	M0040_1.02	BRADI4G36077	BRADI4G36077	653	660	-	7.83146	0.000246	0.173	GGCGGGCC	NA
OG5_178368	AP2	AT5G51190	M0040_1.02	BRADI4G36077	BRADI4G36077	744	751	+	8.86517	0.000189	0.173	TGCGGGCC	NA
OG5_189468	AP2	AT5G51190	M0040_1.02	BRADI4G32934	BRADI4G32934	409	416	-	6.5618	0.000308	0.182	CGCGGGCA	Photoperiod
OG5_189468	AP2	AT5G51190	M0040_1.02	BRADI4G32934	BRADI4G32934	977	984	+	7.55056	0.000278	0.173	GGCGGGCA	Photoperiod
OG5_190130	AP2	AT5G51190	M0040_1.02	BRADI3G32090	BRADI3G32090	807	814	+	11.6629	7.25e-05	0.146	TGCGGGCG	Vernalization
unknown	AP2	AT5G51190	M0040_1.02	BRADI1G21980	BRADI1G21980	742	749	+	5	0.000359	0.192	TCCCGGCG	Vernalization
unknown	AP2	AT5G51190	M0040_1.02	BRADI1G21980	BRADI1G21980	909	916	-	8.58427	0.000226	0.173	TGCGGGCA	Vernalization
unknown	AP2	AT5G51190	M0040_1.02	BRADI1G45807	BRADI1G45807	724	731	+	6.01124	0.000344	0.192	TGCGGCCA	PI
unknown	AP2	AT5G51190	M0040_1.02	BRADI2G59120	BRADI2G59120	229	236	-	8.58427	0.000226	0.173	TGCGGGCT	Vernalization
unknown	AP2	AT5G51190	M0040_1.02	BRADI4G24967	BRADI4G24967	193	200	-	7.55056	0.000278	0.173	GGCGGGCA	NA
unknown	AP2	AT5G51190	M0040_1.02	BRADI4G24967	BRADI4G24967	823	830	-	9.64045	0.000166	0.173	CGCGGGCG	NA
unknown	AP2	AT5G51190	M0040_1.02	BRADI4G34680	BRADI4G34680	808	815	+	10.6292	0.000109	0.146	GGCGGGCG	Vernalization
OG5_128845	AP2	ATERF15	M0017_1.02	BRADI3G12240	BRADI3G12240	238	245	-	8.41818	0.000429	0.197	CGCCGGGC	Vernalization
OG5_128971	AP2	ATERF15	M0017_1.02	BRADI1G12787	BRADI1G12787	694	701	+	9.46061	0.000212	0.143	CCCCGGCC	Photoperiod
OG5_128971	AP2	ATERF15	M0017_1.02	BRADI1G12787	BRADI1G12787	859	866	-	8.59394	0.000382	0.191	CGGGGGCC	Photoperiod
OG5_136555	AP2	ATERF15	M0017_1.02	BRADI1G08400	BRADI1G08400	636	643	-	9.46061	0.000212	0.143	CCCCGGCC	NA
OG5_146543	AP2	ATERF15	M0017_1.02	BRADI1G48830	BRADI1G48830	128	135	-	9.46061	0.000212	0.143	CCCCGGCC	NA
OG5_146543	AP2	ATERF15	M0017_1.02	BRADI1G48830	BRADI1G48830	665	672	+	9.46061	0.000212	0.143	CCCCGGCC	NA
OG5_146543	AP2	ATERF15	M0017_1.02	BRADI1G48830	BRADI1G48830	857	864	-	9.46061	0.000212	0.143	CCCCGGCC	NA
OG5_150244	AP2	ATERF15	M0017_1.02	BRADI1G33610	BRADI1G33610	308	315	-	9.21818	0.000268	0.163	CGCCTGCC	NA
OG5_150244	AP2	ATERF15	M0017_1.02	BRADI3G04040	BRADI3G04040	656	663	+	9.46061	0.000212	0.143	CCCCGGCC	NA
OG5_150265	AP2	ATERF15	M0017_1.02	BRADI3G39927	BRADI3G39927	300	307	+	8.63636	0.000375	0.191	CCGCGGCC	Photoperiod
OG5_150317	AP2	ATERF15	M0017_1.02	BRADI1G17410	BRADI1G17410	38	45	-	8.59394	0.000382	0.191	CGGGGGCC	NA
OG5_160330	AP2	ATERF15	M0017_1.02	BRADI3G01440	BRADI3G01440	776	783	-	9.21818	0.000268	0.163	CGCCTGCC	Photoperiod
OG5_168410	AP2	ATERF15	M0017_1.02	BRADI3G23167	BRADI3G23167	247	254	-	9.21818	0.000268	0.163	CGCCTGCC	Photoperiod
OG5_169591	AP2	ATERF15	M0017_1.02	BRADI3G03106	BRADI3G03106	780	787	+	9.46061	0.000212	0.143	CCCCGGCC	Vernalization
OG5_170388	AP2	ATERF15	M0017_1.02	BRADI1G08340	FUL1	444	451	+	9.8	0.000179	0.133	CGCCAGCC	Vernalization
OG5_170758	AP2	ATERF15	M0017_1.02	BRADI3G48880	BRADI3G48880	538	545	-	8.59394	0.000382	0.191	CGGGGGCC	NA
OG5_170758	AP2	ATERF15	M0017_1.02	BRADI3G48880	BRADI3G48880	786	793	+	8.41818	0.000429	0.197	CGCCGGGC	NA
OG5_178368	AP2	ATERF15	M0017_1.02	BRADI4G36077	BRADI4G36077	468	475	+	9.46061	0.000212	0.143	CCCCGGCC	NA
OG5_178368	AP2	ATERF15	M0017_1.02	BRADI4G36077	BRADI4G36077	748	755	-	9.41818	0.000219	0.147	CGCGGGCC	NA
OG5_190130	AP2	ATERF15	M0017_1.02	BRADI3G32090	BRADI3G32090	435	442	+	9.46061	0.000212	0.143	CCCCGGCC	Vernalization
unknown	AP2	ATERF15	M0017_1.02	BRADI1G45807	BRADI1G45807	613	620	-	8.63636	0.000375	0.191	CCGCGGCC	PI
unknown	AP2	ATERF15	M0017_1.02	BRADI1G45807	BRADI1G45807	747	754	+	9.46061	0.000212	0.143	CCCCGGCC	PI
unknown	AP2	ATERF15	M0017_1.02	BRADI2G57800	BRADI2G57800	407	414	-	9.46061	0.000212	0.143	CCCCGGCC	Photoperiod
unknown	AP2	ATERF15	M0017_1.02	BRADI3G51800	AGL6	297	304	+	9.46061	0.000212	0.143	CCCCGGCC	Vernalization
unknown	AP2	ATERF15	M0017_1.02	BRADI3G57667	BRADI3G57667	737	744	+	9.21818	0.000268	0.163	CGCCTGCC	Photoperiod
unknown	AP2	ATERF15	M0017_1.02	BRADI3G57667	BRADI3G57667	767	774	-	8.59394	0.000382	0.191	CGGGGGCC	Photoperiod
OG5_136555	AP2	ATERF-4	M0022_1.02	BRADI1G08400	BRADI1G08400	853	860	+	8.86364	0.000337	0.193	CCCCCGCC	NA
OG5_153294	AP2	ATERF-4	M0022_1.02	BRADI2G14290	BRADI2G14290	652	659	+	8.86364	0.000337	0.193	CCCCCGCC	NA
OG5_190130	AP2	ATERF-4	M0022_1.02	BRADI3G32090	BRADI3G32090	811	818	-	8.86364	0.000337	0.193	CCCCCGCC	Vernalization
OG5_136555	AP2	ATERF6	M0027_1.02	BRADI1G08400	BRADI1G08400	750	759	-	12.9143	3.4e-05	0.163	GTGCCGGCCT	NA
OG5_136555	AP2	ATERF6	M0027_1.02	BRADI1G08400	BRADI1G08400	861	870	+	11.8714	7.04e-05	0.163	TTGCCGGCCA	NA
OG5_146543	AP2	ATERF6	M0027_1.02	BRADI1G48830	BRADI1G48830	852	861	-	14.4571	7.23e-06	0.163	CGGCCGGCGC	NA
OG5_150244	AP2	ATERF6	M0027_1.02	BRADI1G33610	BRADI1G33610	155	164	-	11.7286	7.67e-05	0.163	AGGCCGGCTG	NA
OG5_169591	AP2	ATERF6	M0027_1.02	BRADI3G03106	BRADI3G03106	92	101	-	13.1143	2.82e-05	0.163	GTGCCGGCCC	Vernalization
OG5_190237	AP2	ATERF6	M0027_1.02	BRADI4G05950	BRADI4G05950	919	928	-	14.2571	9.63e-06	0.163	CGGCCGGCGT	NA
unknown	AP2	ATERF6	M0027_1.02	BRADI2G62067	BRADI2G62067	603	612	+	11.7286	7.67e-05	0.163	CGGCCGGCCA	Photoperiod
OG5_129276	AP2	ATERF-7	M0023_1.02	BRADI2G47100	BRADI2G47100	275	284	+	9.59036	0.000119	0.191	AGCCGCCCGT	Photoperiod
OG5_146543	AP2	ATERF-7	M0023_1.02	BRADI1G48830	BRADI1G48830	415	424	+	11.2651	8.23e-06	0.0883	CGCCGCCGTT	NA
OG5_146543	AP2	ATERF-7	M0023_1.02	BRADI2G07070	BRADI2G07070	677	686	+	10.0482	5.99e-05	0.141	GGCCGCCATC	NA
OG5_150317	AP2	ATERF-7	M0023_1.02	BRADI1G17410	BRADI1G17410	941	950	+	11.6747	2.85e-06	0.0883	CGCCGCCACT	NA
unknown	AP2	ATERF-7	M0023_1.02	BRADI2G59120	BRADI2G59120	839	848	+	9.66265	0.000109	0.184	AGCCGCCCCT	Vernalization
unknown	AP2	ATERF-7	M0023_1.02	BRADI4G24967	BRADI4G24967	587	596	+	9.98795	6.42e-05	0.141	GGCCGCCAAA	NA
OG5_128971	AP2	ATERF-8	M0012_1.02	BRADI1G12787	BRADI1G12787	837	846	+	10.9342	3.53e-05	0.121	CGCCGTCAGA	Photoperiod
OG5_129431	AP2	ATERF-8	M0012_1.02	BRADI1G59300	BRADI1G59300	918	927	+	9.97368	0.000103	0.191	CGCCGTCTCT	Vernalization
OG5_136555	AP2	ATERF-8	M0012_1.02	BRADI1G08400	BRADI1G08400	518	527	+	10.2763	7.58e-05	0.175	CGCCGCAAAC	NA
OG5_150244	AP2	ATERF-8	M0012_1.02	BRADI3G04040	BRADI3G04040	669	678	+	10.7237	4.67e-05	0.121	CGCCGCCCGG	NA
OG5_150265	AP2	ATERF-8	M0012_1.02	BRADI3G39927	BRADI3G39927	638	647	+	10.1842	8.43e-05	0.177	CGCCGCAAAG	Photoperiod
OG5_150317	AP2	ATERF-8	M0012_1.02	BRADI2G10640	BRADI2G10640	844	853	+	10.0263	9.62e-05	0.187	CGCCGGCCTA	NA
OG5_150317	AP2	ATERF-8	M0012_1.02	BRADI2G10640	BRADI2G10640	919	928	+	11.4079	1.43e-05	0.113	CGCCGCCCAT	NA
OG5_160330	AP2	ATERF-8	M0012_1.02	BRADI3G01440	BRADI3G01440	955	964	+	10.7237	4.67e-05	0.121	CGCCGCCCGG	Photoperiod
OG5_168410	AP2	ATERF-8	M0012_1.02	BRADI3G23167	BRADI3G23167	11	20	+	10.2237	8.05e-05	0.175	CGCCGGCAGG	Photoperiod
OG5_168410	AP2	ATERF-8	M0012_1.02	BRADI3G23167	BRADI3G23167	235	244	+	10.2368	7.96e-05	0.175	CGCCGTCCAT	Photoperiod
OG5_169591	AP2	ATERF-8	M0012_1.02	BRADI3G03106	BRADI3G03106	803	812	+	10.0789	9.28e-05	0.187	CGCCGTCTTC	Vernalization
OG5_170648	AP2	ATERF-8	M0012_1.02	BRADI3G04140	BRADI3G04140	875	884	+	10.4868	6.18e-05	0.153	CGCCGCAAAA	NA
OG5_190130	AP2	ATERF-8	M0012_1.02	BRADI3G32090	BRADI3G32090	787	796	+	10.4868	6.18e-05	0.153	CGCCGCAAAA	Vernalization
OG5_190987	AP2	ATERF-8	M0012_1.02	BRADI1G01520	BRADI1G01520	970	979	+	9.97368	0.000103	0.191	CGCCGTCTCT	NA
unknown	AP2	ATERF-8	M0012_1.02	BRADI2G59187	BRADI2G59187	453	462	+	10.7237	4.67e-05	0.121	CGCCGCCCGG	Vernalization
OG5_143093	AP2	CRF2	M0029_1.02	BRADI2G48657	BRADI2G48657	41	48	-	8.51316	0.000278	0.195	GGGCCGCA	Photoperiod
OG5_170758	AP2	CRF2	M0029_1.02	BRADI3G48880	BRADI3G48880	369	376	-	8.23684	0.000322	0.199	GAGCCGCT	NA
OG5_170758	AP2	CRF2	M0029_1.02	BRADI3G48880	BRADI3G48880	531	538	-	8.69737	0.000242	0.18	CAGCCGCT	NA
unknown	AP2	CRF2	M0029_1.02	BRADI1G21980	BRADI1G21980	620	627	+	8.39474	0.000296	0.195	CAGCCGCG	Vernalization
unknown	AP2	CRF2	M0029_1.02	BRADI2G57800	BRADI2G57800	947	954	+	8.69737	0.000242	0.18	CAGCCGCT	Photoperiod
unknown	AP2	CRF2	M0029_1.02	BRADI3G51800	AGL6	705	712	-	8.23684	0.000322	0.199	GAGCCGCT	Vernalization
unknown	AP2	CRF2	M0029_1.02	BRADI4G24967	BRADI4G24967	811	818	+	8.69737	0.000242	0.18	CAGCCGCT	NA
OG5_128845	AP2	CRF4	M0033_1.02	BRADI3G12240	BRADI3G12240	915	922	-	8.7	0.000247	0.174	GCGCCGTA	Vernalization
OG5_170388	AP2	CRF4	M0033_1.02	BRADI1G59250	FUL2a	953	960	+	8.7	0.000247	0.174	GCGCCGTA	Vernalization
OG5_170758	AP2	CRF4	M0033_1.02	BRADI3G48880	BRADI3G48880	568	575	+	8.4	0.000309	0.198	GCGCCGTG	NA
OG5_190130	AP2	CRF4	M0033_1.02	BRADI3G32090	BRADI3G32090	848	855	-	8.9	0.000191	0.151	GAGCCGTC	Vernalization
unknown	AP2	CRF4	M0033_1.02	BRADI3G41297	BRADI3G41297	714	721	+	8.9	0.000191	0.151	GAGCCGTC	Vernalization
unknown	AP2	CRF4	M0033_1.02	BRADI3G51800	AGL6	809	816	-	8.82857	0.000198	0.151	GCGCCCCC	Vernalization
OG5_128845	AP2	ERF1	M0025_1.02	BRADI3G12240	BRADI3G12240	26	35	+	3.27632	0.000144	0.16	CCTCCGCCGT	Vernalization
OG5_128845	AP2	ERF1	M0025_1.02	BRADI3G12240	BRADI3G12240	150	159	-	2.07895	0.000246	0.184	CCGCTGCCGA	Vernalization
OG5_128986	AP2	ERF1	M0025_1.02	BRADI3G01970	BRADI3G01970	53	62	+	9.28947	0.000119	0.16	AGGCCGCCTC	Photoperiod
OG5_128986	AP2	ERF1	M0025_1.02	BRADI3G01970	BRADI3G01970	156	165	+	2.78947	0.00017	0.164	GCGTCGCCGT	Photoperiod
OG5_129545	AP2	ERF1	M0025_1.02	BRADI3G24710	BRADI3G24710	259	268	+	8.27632	0.000129	0.16	ATGCCGCCCA	NA
OG5_129545	AP2	ERF1	M0025_1.02	BRADI3G24710	BRADI3G24710	277	286	-	3.28947	0.000138	0.16	CCCCCGCCGG	NA
OG5_129545	AP2	ERF1	M0025_1.02	BRADI3G24710	BRADI3G24710	918	927	+	2.55263	0.00018	0.164	CCGCCCCCAG	NA
OG5_136555	AP2	ERF1	M0025_1.02	BRADI1G08400	BRADI1G08400	393	402	-	2.36842	0.000204	0.172	CCGCTGCCAC	NA
OG5_136555	AP2	ERF1	M0025_1.02	BRADI1G08400	BRADI1G08400	511	520	+	3.38158	0.000136	0.16	CCCCCGCCGC	NA
OG5_139246	AP2	ERF1	M0025_1.02	BRADI1G65910	BRADI1G65910	541	550	-	2	0.000265	0.188	CAGCCTCCGG	NA
OG5_139246	AP2	ERF1	M0025_1.02	BRADI1G65910	BRADI1G65910	955	964	+	2.15789	0.000234	0.184	TCGCCCCCGT	NA
OG5_143093	AP2	ERF1	M0025_1.02	BRADI2G48657	BRADI2G48657	864	873	-	1.98684	0.00027	0.188	ACCCCGCCGC	Photoperiod
OG5_146543	AP2	ERF1	M0025_1.02	BRADI1G48830	BRADI1G48830	287	296	+	2.55263	0.00018	0.164	CCGCGGCCAG	NA
OG5_146543	AP2	ERF1	M0025_1.02	BRADI1G48830	BRADI1G48830	577	586	-	2.80263	0.000164	0.162	GCGCGGCCGG	NA
OG5_146543	AP2	ERF1	M0025_1.02	BRADI2G07070	BRADI2G07070	962	971	-	2.61842	0.000177	0.164	GCTCCGCCGC	NA
OG5_150244	AP2	ERF1	M0025_1.02	BRADI1G33610	BRADI1G33610	175	184	-	2.27632	0.000218	0.177	CCGTCGCCAG	NA
OG5_150244	AP2	ERF1	M0025_1.02	BRADI1G33610	BRADI1G33610	227	236	-	3.55263	0.000134	0.16	CCGCCCCCGT	NA
OG5_150244	AP2	ERF1	M0025_1.02	BRADI1G33610	BRADI1G33610	986	995	-	2.89474	0.000159	0.16	GCGCGGCCGC	NA
OG5_150244	AP2	ERF1	M0025_1.02	BRADI3G04040	BRADI3G04040	897	906	-	2.61842	0.000177	0.164	GCTCCGCCGC	NA
OG5_150244	AP2	ERF1	M0025_1.02	BRADI3G04040	BRADI3G04040	955	964	-	11.0132	8.43e-05	0.137	ATGCCGCCGA	NA
OG5_150244	AP2	ERF1	M0025_1.02	BRADI4G16630	BRADI4G16630	700	709	+	8.27632	0.000129	0.16	ATGCCGCCCA	NA
OG5_150244	AP2	ERF1	M0025_1.02	BRADI4G16630	BRADI4G16630	774	783	-	3.10526	0.000149	0.16	CCGCTGCCGC	NA
OG5_150265	AP2	ERF1	M0025_1.02	BRADI3G39927	BRADI3G39927	811	820	+	12.6842	4.19e-05	0.0907	CGGCCGCCGA	Photoperiod
OG5_150317	AP2	ERF1	M0025_1.02	BRADI1G17410	BRADI1G17410	955	964	+	2.07895	0.000246	0.184	CCGCTGCCGA	NA
OG5_150317	AP2	ERF1	M0025_1.02	BRADI2G10640	BRADI2G10640	854	863	+	2.07895	0.000246	0.184	CCGACGCCGA	NA
OG5_150317	AP2	ERF1	M0025_1.02	BRADI2G10640	BRADI2G10640	915	924	+	13.4342	2.62e-05	0.0681	CTGCCGCCGC	NA
OG5_153294	AP2	ERF1	M0025_1.02	BRADI2G14290	BRADI2G14290	946	955	-	3.38158	0.000136	0.16	CCGCGGCCGC	NA
OG5_168410	AP2	ERF1	M0025_1.02	BRADI3G23167	BRADI3G23167	108	117	+	11.9474	6.1e-05	0.111	ATGCCGCCGG	Photoperiod
OG5_168410	AP2	ERF1	M0025_1.02	BRADI3G23167	BRADI3G23167	231	240	+	2.78947	0.00017	0.164	GCGACGCCGT	Photoperiod
OG5_168410	AP2	ERF1	M0025_1.02	BRADI3G23167	BRADI3G23167	402	411	-	2.89474	0.000159	0.16	GCGCCCCCGC	Photoperiod
OG5_168410	AP2	ERF1	M0025_1.02	BRADI3G23167	BRADI3G23167	408	417	+	2.89474	0.000159	0.16	GCGCGGCCGC	Photoperiod
OG5_168410	AP2	ERF1	M0025_1.02	BRADI3G23167	BRADI3G23167	410	419	-	1.98684	0.00027	0.188	ACGCGGCCGC	Photoperiod
OG5_168410	AP2	ERF1	M0025_1.02	BRADI3G23167	BRADI3G23167	898	907	+	3.55263	0.000134	0.16	CCGCCCCCGT	Photoperiod
OG5_170357	AP2	ERF1	M0025_1.02	BRADI1G26720	BRADI1G26720	827	836	+	10.4079	0.0001	0.149	CTGCCGCCTC	PI
OG5_170357	AP2	ERF1	M0025_1.02	BRADI1G26720	BRADI1G26720	830	839	+	2.36842	0.000204	0.172	CCGCCTCCAC	PI
OG5_170388	AP2	ERF1	M0025_1.02	BRADI1G59250	FUL2a	145	154	+	10.8684	8.75e-05	0.138	CTGCCGCCCT	Vernalization
OG5_170388	AP2	ERF1	M0025_1.02	BRADI1G59250	FUL2a	941	950	+	13.8816	1.69e-05	0.0517	CGGCCGCCGT	Vernalization
OG5_170648	AP2	ERF1	M0025_1.02	BRADI3G04140	BRADI3G04140	752	761	-	9.21053	0.00012	0.16	ATGCCGCCCG	NA
OG5_170758	AP2	ERF1	M0025_1.02	BRADI3G48880	BRADI3G48880	795	804	+	13.7105	2.1e-05	0.0606	CGGCCGCCGC	NA
OG5_178368	AP2	ERF1	M0025_1.02	BRADI4G36077	BRADI4G36077	685	694	+	1.89474	0.000275	0.19	TCGCCCCCGG	NA
OG5_178368	AP2	ERF1	M0025_1.02	BRADI4G36077	BRADI4G36077	972	981	+	2	0.000265	0.188	CAGCCTCCGG	NA
OG5_190130	AP2	ERF1	M0025_1.02	BRADI3G32090	BRADI3G32090	783	792	+	13.7105	2.1e-05	0.0606	CGGCCGCCGC	Vernalization
OG5_190130	AP2	ERF1	M0025_1.02	BRADI3G32090	BRADI3G32090	843	852	-	3.27632	0.000144	0.16	CCGTCGCCGT	Vernalization
OG5_190130	AP2	ERF1	M0025_1.02	BRADI3G32090	BRADI3G32090	858	867	+	2.80263	0.000164	0.162	GCGCGGCCGG	Vernalization
OG5_190987	AP2	ERF1	M0025_1.02	BRADI1G01520	BRADI1G01520	604	613	+	2.05263	0.000259	0.188	GCGCTGCCAT	NA
unknown	AP2	ERF1	M0025_1.02	BRADI1G21980	BRADI1G21980	574	583	-	2.52632	0.000195	0.172	GCGTCGCCGG	Vernalization
unknown	AP2	ERF1	M0025_1.02	BRADI1G45807	BRADI1G45807	513	522	-	2.89474	0.000159	0.16	GCGCGGCCGC	PI
unknown	AP2	ERF1	M0025_1.02	BRADI1G45807	BRADI1G45807	564	573	+	3.10526	0.000149	0.16	CCTCCGCCGC	PI
unknown	AP2	ERF1	M0025_1.02	BRADI1G45807	BRADI1G45807	570	579	+	2.36842	0.000204	0.172	CCGCCTCCAC	PI
unknown	AP2	ERF1	M0025_1.02	BRADI1G45807	BRADI1G45807	854	863	+	2.26316	0.000225	0.181	CAGTCGCCGT	PI
unknown	AP2	ERF1	M0025_1.02	BRADI3G57667	BRADI3G57667	557	566	-	2	0.000265	0.188	CAGCCGCTGG	Photoperiod
unknown	AP2	ERF1	M0025_1.02	BRADI4G24967	BRADI4G24967	196	205	+	2.27632	0.000218	0.177	CCGCCTCCAG	NA
unknown	AP2	ERF1	M0025_1.02	BRADI4G24967	BRADI4G24967	705	714	+	2.55263	0.00018	0.164	CCGCCCCCAG	NA
unknown	AP2	ERF1	M0025_1.02	BRADI4G34680	BRADI4G34680	746	755	-	2.07895	0.000246	0.184	CCGCCTCCGA	Vernalization
OG5_127186	AP2	ERF11	M0043_1.02	BRADI3G49204	BRADI3G49204	472	479	-	6.99083	0.000282	0.192	CACCGCCG	NA
OG5_128845	AP2	ERF11	M0043_1.02	BRADI3G12240	BRADI3G12240	469	476	-	6.99083	0.000282	0.192	CGCCACCG	Vernalization
OG5_139246	AP2	ERF11	M0043_1.02	BRADI1G65910	BRADI1G65910	659	666	-	6.99083	0.000282	0.192	CTCCGCCG	NA
OG5_150317	AP2	ERF11	M0043_1.02	BRADI1G17410	BRADI1G17410	28	35	+	6.99083	0.000282	0.192	CGCCTCCG	NA
OG5_168410	AP2	ERF11	M0043_1.02	BRADI3G23167	BRADI3G23167	95	102	-	7.27523	0.000136	0.154	CGCGGCCG	Photoperiod
OG5_170388	AP2	ERF11	M0043_1.02	BRADI1G08340	FUL1	319	326	+	6.99083	0.000282	0.192	CGCTGCCG	Vernalization
OG5_170388	AP2	ERF11	M0043_1.02	BRADI1G59250	FUL2a	171	178	-	6.99083	0.000282	0.192	CACCGCCG	Vernalization
unknown	AP2	ERF11	M0043_1.02	BRADI1G21980	BRADI1G21980	481	488	+	6.99083	0.000282	0.192	CGCCCCCA	Vernalization
unknown	AP2	ERF11	M0043_1.02	BRADI1G21980	BRADI1G21980	578	585	+	7.29358	9.55e-05	0.154	CGACGCCA	Vernalization
unknown	AP2	ERF11	M0043_1.02	BRADI2G57800	BRADI2G57800	819	826	+	6.99083	0.000282	0.192	CCCCGCCA	Photoperiod
unknown	AP2	ERF11	M0043_1.02	BRADI3G57667	BRADI3G57667	721	728	-	7.29358	9.55e-05	0.154	CGACGCCA	Photoperiod
OG5_128971	AP2	ERF2	M0038_1.02	BRADI1G12787	BRADI1G12787	627	636	-	10.6416	4.14e-07	0.043	CCCGCCGCCA	Photoperiod
OG5_128971	AP2	ERF2	M0038_1.02	BRADI1G12787	BRADI1G12787	786	795	-	9.36416	6.06e-05	0.106	TCGGCCGCCT	Photoperiod
OG5_129431	AP2	ERF2	M0038_1.02	BRADI1G59300	BRADI1G59300	989	998	-	10.474	1.33e-06	0.043	TCCGCCGCCA	Vernalization
OG5_150244	AP2	ERF2	M0038_1.02	BRADI1G33610	BRADI1G33610	289	298	-	9.86127	2.21e-05	0.0644	CCAGCCGCCG	NA
OG5_150244	AP2	ERF2	M0038_1.02	BRADI1G33610	BRADI1G33610	311	320	-	8.73988	0.000113	0.169	GAGGCCGCCT	NA
OG5_160330	AP2	ERF2	M0038_1.02	BRADI3G01440	BRADI3G01440	779	788	-	8.99422	9.29e-05	0.147	CTAGCCGCCT	Photoperiod
OG5_170388	AP2	ERF2	M0038_1.02	BRADI1G59250	FUL2a	913	922	-	9.68786	3.11e-05	0.0734	TCGGCCGCCG	Vernalization
OG5_178368	AP2	ERF2	M0038_1.02	BRADI4G36077	BRADI4G36077	644	653	-	10.1618	6.87e-06	0.043	CGGGCCGCCA	NA
OG5_190237	AP2	ERF2	M0038_1.02	BRADI4G05950	BRADI4G05950	464	473	-	8.57803	0.000137	0.187	TTTGCCGCCA	NA
OG5_190237	AP2	ERF2	M0038_1.02	BRADI4G05950	BRADI4G05950	980	989	-	8.93642	9.73e-05	0.15	CCTGCCGCCG	NA
unknown	AP2	ERF2	M0038_1.02	BRADI1G45807	BRADI1G45807	957	966	-	9.74566	2.88e-05	0.0713	CTCGCCGCCG	PI
OG5_128845	AP2	ERF3	M0011_1.02	BRADI3G12240	BRADI3G12240	429	436	+	8.98684	0.000261	0.194	CGGCGTCA	Vernalization
OG5_136555	AP2	ERF3	M0011_1.02	BRADI1G10520	BRADI1G10520	335	342	-	8.98684	0.000261	0.194	CGGCGTCA	NA
OG5_189468	AP2	ERF3	M0011_1.02	BRADI4G32934	BRADI4G32934	775	782	+	9.13158	0.000252	0.194	CGCCGGAA	Photoperiod
OG5_129431	AP2	ERF5	M0039_1.02	BRADI1G59300	BRADI1G59300	916	925	+	7.72986	0.000182	0.176	CACGCCGTCT	Vernalization
OG5_143093	AP2	ERF5	M0039_1.02	BRADI2G48657	BRADI2G48657	450	459	-	7.9763	0.000123	0.162	TTCGCCGGCA	Photoperiod
OG5_143093	AP2	ERF5	M0039_1.02	BRADI2G48657	BRADI2G48657	515	524	-	7.78199	0.000169	0.176	CACGCCGGCT	Photoperiod
OG5_146543	AP2	ERF5	M0039_1.02	BRADI1G48830	BRADI1G48830	500	509	-	7.54028	0.000234	0.192	TCGGCCGGCA	NA
OG5_146543	AP2	ERF5	M0039_1.02	BRADI1G48830	BRADI1G48830	571	580	-	7.93839	0.000129	0.162	CCGGCCGGCA	NA
OG5_146543	AP2	ERF5	M0039_1.02	BRADI1G48830	BRADI1G48830	575	584	-	7.64455	0.000201	0.176	GCGGCCGGCC	NA
OG5_146543	AP2	ERF5	M0039_1.02	BRADI2G07070	BRADI2G07070	645	654	-	8.09479	9.81e-05	0.14	CCGGCCGGCC	NA
OG5_150244	AP2	ERF5	M0039_1.02	BRADI1G33610	BRADI1G33610	231	240	-	9.09479	9.36e-06	0.0743	CGAGCCGCCC	NA
OG5_150244	AP2	ERF5	M0039_1.02	BRADI3G04040	BRADI3G04040	691	700	+	7.7109	0.000188	0.176	AGGGCCGTCC	NA
OG5_153294	AP2	ERF5	M0039_1.02	BRADI2G14290	BRADI2G14290	654	663	+	7.53555	0.000235	0.192	CCCGCCCCCC	NA
OG5_168410	AP2	ERF5	M0039_1.02	BRADI3G23167	BRADI3G23167	464	473	-	7.49289	0.000248	0.199	CTCGGCGCCC	Photoperiod
OG5_168410	AP2	ERF5	M0039_1.02	BRADI3G23167	BRADI3G23167	934	943	-	7.72512	0.000185	0.176	CTCGCCGTCG	Photoperiod
OG5_169591	AP2	ERF5	M0039_1.02	BRADI3G03106	BRADI3G03106	144	153	+	7.69194	0.000191	0.176	CGGGCCGACC	Vernalization
OG5_169591	AP2	ERF5	M0039_1.02	BRADI3G03106	BRADI3G03106	990	999	-	7.72512	0.000185	0.176	CTCGCCGTCG	Vernalization
OG5_170357	AP2	ERF5	M0039_1.02	BRADI1G26720	BRADI1G26720	957	966	+	8.47867	4.98e-05	0.105	CTCGCCGTCC	PI
OG5_170388	AP2	ERF5	M0039_1.02	BRADI1G08340	FUL1	572	581	-	8.61137	3.74e-05	0.0916	TCCGCCGTCC	Vernalization
OG5_170758	AP2	ERF5	M0039_1.02	BRADI3G48880	BRADI3G48880	591	600	-	7.6872	0.000194	0.176	CAAGCCGGCA	NA
OG5_170758	AP2	ERF5	M0039_1.02	BRADI3G48880	BRADI3G48880	619	628	-	7.56398	0.000228	0.189	CTGGCCGGCC	NA
OG5_178368	AP2	ERF5	M0039_1.02	BRADI4G36077	BRADI4G36077	707	716	+	7.48341	0.000252	0.2	TGCGCCACCA	NA
OG5_189468	AP2	ERF5	M0039_1.02	BRADI4G32934	BRADI4G32934	973	982	-	7.92891	0.000132	0.164	CCCGCCACCA	Photoperiod
OG5_190987	AP2	ERF5	M0039_1.02	BRADI1G01520	BRADI1G01520	968	977	+	7.72986	0.000182	0.176	CTCGCCGTCT	NA
unknown	AP2	ERF5	M0039_1.02	BRADI1G21980	BRADI1G21980	572	581	-	8.08057	0.000102	0.144	GTCGCCGGCC	Vernalization
unknown	AP2	ERF5	M0039_1.02	BRADI1G45807	BRADI1G45807	947	956	-	9.38389	3.67e-06	0.0636	TGCGCCGCCC	PI
unknown	AP2	ERF5	M0039_1.02	BRADI2G62067	BRADI2G62067	651	660	-	7.59242	0.000213	0.181	GCGGCCGTCC	Photoperiod
unknown	AP2	ERF5	M0039_1.02	BRADI3G41297	BRADI3G41297	73	82	-	7.97156	0.000124	0.162	CGAGCCGACC	Vernalization
unknown	AP2	ERF5	M0039_1.02	BRADI3G51800	AGL6	693	702	-	8.1327	9.19e-05	0.14	TACGCCGGCC	Vernalization
unknown	AP2	ERF5	M0039_1.02	BRADI4G24967	BRADI4G24967	987	996	-	8.61137	3.74e-05	0.0916	TCCGCCGTCC	NA
OG5_128845	AP2	LEP	M0076_1.02	BRADI3G12240	BRADI3G12240	539	546	+	8.97368	0.000256	0.182	GGGCGCCA	Vernalization
OG5_128986	AP2	LEP	M0076_1.02	BRADI3G01970	BRADI3G01970	166	173	-	9.09211	0.000248	0.182	CGCGGCCA	Photoperiod
OG5_150244	AP2	LEP	M0076_1.02	BRADI1G33610	BRADI1G33610	86	93	+	8.97368	0.000256	0.182	GGGCGCCA	NA
OG5_178368	AP2	LEP	M0076_1.02	BRADI4G36077	BRADI4G36077	58	65	+	8.97368	0.000256	0.182	GGGCGCCA	NA
OG5_150317	AP2	ORA59	M0005_1.02	BRADI2G10640	BRADI2G10640	735	742	-	10.3289	0.000128	0.187	GGCAGCCG	NA
OG5_153294	AP2	ORA59	M0005_1.02	BRADI2G14290	BRADI2G14290	596	603	+	11.5789	9.69e-05	0.152	CGCAGCCG	NA
unknown	AP2	ORA59	M0005_1.02	BRADI2G57800	BRADI2G57800	945	952	+	11.5789	9.69e-05	0.152	CGCAGCCG	Photoperiod
unknown	AP2	ORA59	M0005_1.02	BRADI3G57667	BRADI3G57667	911	918	-	10.8816	0.000114	0.17	AGCAGCCG	Photoperiod
OG5_128971	AP2	RAP2unknown6	M0010_1.02	BRADI1G12787	BRADI1G12787	259	266	+	8.8	9.55e-05	0.168	GTGCCGTC	Photoperiod
OG5_136555	AP2	RAP2unknown6	M0010_1.02	BRADI1G10520	BRADI1G10520	911	918	+	8.57778	0.000143	0.184	GCGCCGGT	NA
OG5_168410	AP2	RAP2unknown6	M0010_1.02	BRADI3G23167	BRADI3G23167	28	35	+	8.57778	0.000143	0.184	GCGCCGGT	Photoperiod
OG5_169591	AP2	RAP2unknown6	M0010_1.02	BRADI3G03106	BRADI3G03106	768	775	+	8.48889	0.000153	0.194	CTGCCGTC	Vernalization
OG5_170388	AP2	RAP2unknown6	M0010_1.02	BRADI1G59250	FUL2a	230	237	+	8.8	9.55e-05	0.168	GTGCCGTC	Vernalization
OG5_128986	AP2	Rap2unknown6L	M0036_1.02	BRADI3G01970	BRADI3G01970	193	202	+	9.4965	6.02e-05	0.126	CGGCCGCCCT	Photoperiod
OG5_146543	AP2	Rap2unknown6L	M0036_1.02	BRADI2G07070	BRADI2G07070	782	791	+	9.11189	0.000116	0.163	GAGCCGTCAA	NA
OG5_150244	AP2	Rap2unknown6L	M0036_1.02	BRADI1G33610	BRADI1G33610	634	643	+	8.84615	0.000163	0.191	CAGCCGTCCA	NA
OG5_150265	AP2	Rap2unknown6L	M0036_1.02	BRADI3G39927	BRADI3G39927	420	429	+	9.1049	0.000118	0.163	CGGCCGCAAT	Photoperiod
OG5_169591	AP2	Rap2unknown6L	M0036_1.02	BRADI3G03106	BRADI3G03106	669	678	+	8.71329	0.000189	0.196	CCGCCGTTAC	Vernalization
OG5_169591	AP2	Rap2unknown6L	M0036_1.02	BRADI3G03106	BRADI3G03106	741	750	+	9.51049	5.93e-05	0.126	CCGCCGTCTC	Vernalization
unknown	AP2	Rap2unknown6L	M0036_1.02	BRADI1G21980	BRADI1G21980	817	826	+	8.76224	0.000181	0.193	GGGCCGCAAT	Vernalization
unknown	AP2	Rap2unknown6L	M0036_1.02	BRADI1G45807	BRADI1G45807	802	811	+	9.42657	6.78e-05	0.134	GCGCCGTCCC	PI
OG5_128845	AP2	WIN1	M0006_1.02	BRADI3G12240	BRADI3G12240	446	455	-	9.4	0.000188	0.187	CCACCGACGC	Vernalization
OG5_128845	AP2	WIN1	M0006_1.02	BRADI3G12240	BRADI3G12240	465	474	-	10.0222	9.84e-05	0.139	CCACCGCCTC	Vernalization
OG5_128845	AP2	WIN1	M0006_1.02	BRADI3G12240	BRADI3G12240	567	576	-	9.36667	0.000193	0.187	CCACCGCCTA	Vernalization
OG5_136555	AP2	WIN1	M0006_1.02	BRADI1G08400	BRADI1G08400	833	842	+	9.9	0.000111	0.146	CCGCCGCTTT	NA
OG5_136555	AP2	WIN1	M0006_1.02	BRADI1G08400	BRADI1G08400	924	933	+	9.27778	0.000212	0.192	TCGCCGCTGT	NA
OG5_136555	AP2	WIN1	M0006_1.02	BRADI1G64360	BRADI1G64360	771	780	+	9.72222	0.000135	0.163	CCACCGCATC	NA
OG5_146543	AP2	WIN1	M0006_1.02	BRADI2G07070	BRADI2G07070	412	421	-	9.27778	0.000212	0.192	GCGGCGCAGG	NA
OG5_146543	AP2	WIN1	M0006_1.02	BRADI2G07070	BRADI2G07070	415	424	+	10	0.000102	0.142	GCGCCGCACG	NA
OG5_150244	AP2	WIN1	M0006_1.02	BRADI1G33610	BRADI1G33610	63	72	+	9.45556	0.00018	0.187	GCACCGCGAT	NA
OG5_150244	AP2	WIN1	M0006_1.02	BRADI1G33610	BRADI1G33610	258	267	-	9.28889	0.000206	0.189	CGACCGCCGC	NA
OG5_150244	AP2	WIN1	M0006_1.02	BRADI1G33610	BRADI1G33610	451	460	+	9.34444	0.000199	0.189	GCGCCACGGT	NA
OG5_150244	AP2	WIN1	M0006_1.02	BRADI1G33610	BRADI1G33610	928	937	+	10.6444	4.75e-05	0.0955	GCACCGCCAT	NA
OG5_150244	AP2	WIN1	M0006_1.02	BRADI1G33610	BRADI1G33610	946	955	+	11.0333	2.76e-05	0.0844	CCGCCGCGGG	NA
OG5_150244	AP2	WIN1	M0006_1.02	BRADI4G16630	BRADI4G16630	769	778	+	10.9556	3.2e-05	0.0891	GCGCCGCGGC	NA
OG5_150265	AP2	WIN1	M0006_1.02	BRADI3G39927	BRADI3G39927	548	557	+	9.63333	0.000148	0.169	CCACCACCGC	Photoperiod
OG5_150265	AP2	WIN1	M0006_1.02	BRADI3G39927	BRADI3G39927	551	560	+	9.7	0.000139	0.164	CCACCGCTGG	Photoperiod
OG5_153294	AP2	WIN1	M0006_1.02	BRADI2G14290	BRADI2G14290	63	72	+	9.74444	0.000132	0.162	CCGCCACAAT	NA
OG5_168410	AP2	WIN1	M0006_1.02	BRADI3G23167	BRADI3G23167	168	177	+	10.7778	4.12e-05	0.0917	CCGGCGCAGT	Photoperiod
OG5_168410	AP2	WIN1	M0006_1.02	BRADI3G23167	BRADI3G23167	528	537	+	9.74444	0.000132	0.162	CCACCGCAAA	Photoperiod
OG5_169591	AP2	WIN1	M0006_1.02	BRADI3G03106	BRADI3G03106	666	675	+	12.2222	3.94e-06	0.0214	CCACCGCCGT	Vernalization
OG5_169591	AP2	WIN1	M0006_1.02	BRADI3G03106	BRADI3G03106	783	792	+	9.94444	0.000105	0.145	CGGCCGCAGC	Vernalization
OG5_170388	AP2	WIN1	M0006_1.02	BRADI1G08340	FUL1	435	444	+	9.33333	0.0002	0.189	CCAGCGCAGC	Vernalization
OG5_170388	AP2	WIN1	M0006_1.02	BRADI1G08340	FUL1	643	652	+	10.0444	9.54e-05	0.139	CCGCCACCAT	Vernalization
OG5_170388	AP2	WIN1	M0006_1.02	BRADI1G59250	FUL2a	198	207	-	10.1222	8.56e-05	0.137	CCAGCGCCGT	Vernalization
OG5_170388	AP2	WIN1	M0006_1.02	BRADI1G59250	FUL2a	294	303	-	11.0778	2.58e-05	0.0822	CCACCGCCGA	Vernalization
OG5_170388	AP2	WIN1	M0006_1.02	BRADI1G59250	FUL2a	297	306	-	10.5889	4.93e-05	0.0956	CCGCCACCGC	Vernalization
OG5_170758	AP2	WIN1	M0006_1.02	BRADI3G48880	BRADI3G48880	517	526	-	9.4	0.000188	0.187	CCGGCGCGGC	NA
OG5_178368	AP2	WIN1	M0006_1.02	BRADI4G36077	BRADI4G36077	426	435	+	10.0444	9.54e-05	0.139	GCGCCACCGC	NA
OG5_178368	AP2	WIN1	M0006_1.02	BRADI4G36077	BRADI4G36077	471	480	+	9.28889	0.000206	0.189	CGGCCGCAGA	NA
OG5_178368	AP2	WIN1	M0006_1.02	BRADI4G36077	BRADI4G36077	668	677	+	9.28889	0.000206	0.189	CGGCCGCAGA	NA
OG5_178368	AP2	WIN1	M0006_1.02	BRADI4G36077	BRADI4G36077	816	825	+	9.23333	0.000219	0.195	ACACCGCTGC	NA
OG5_189468	AP2	WIN1	M0006_1.02	BRADI4G32934	BRADI4G32934	597	606	-	9.88889	0.000115	0.15	CCGCCACGGT	Photoperiod
unknown	AP2	WIN1	M0006_1.02	BRADI2G57800	BRADI2G57800	305	314	+	9.66667	0.000142	0.166	GCACCGCATT	Photoperiod
unknown	AP2	WIN1	M0006_1.02	BRADI2G57800	BRADI2G57800	738	747	-	9.42222	0.000182	0.187	ACGCCGACGC	Photoperiod
unknown	AP2	WIN1	M0006_1.02	BRADI2G59187	BRADI2G59187	173	182	+	11.2889	1.9e-05	0.0783	ACACCGCCGT	Vernalization
unknown	AP2	WIN1	M0006_1.02	BRADI3G10010	BRADI3G10010	529	538	-	9.18889	0.000227	0.198	ACGCCGCGCC	NA
unknown	AP2	WIN1	M0006_1.02	BRADI4G24967	BRADI4G24967	749	758	+	9.4	0.000188	0.187	CCACCGCACA	NA
unknown	AP2	WIN1	M0006_1.02	BRADI4G24967	BRADI4G24967	762	771	+	10.5	5.82e-05	0.111	ACACCGCAGC	NA
unknown	AP2	WIN1	M0006_1.02	BRADI4G34680	BRADI4G34680	803	812	-	9.36667	0.000193	0.187	CCGCCACCTT	Vernalization
OG5_146543	AP2,B3	RAV1	M0077_1.02	BRADI1G48830	BRADI1G48830	862	871	+	8.99	7.47e-07	0.0824	GGGCAACAGA	NA
OG5_164233	AP2,B3	RAV1	M0077_1.02	BRADI3G16515	BRADI3G16515	407	416	+	8.88	3.31e-06	0.122	GTGCAACAGA	NA
unknown	AP2,B3	RAV1	M0077_1.02	BRADI5G21700	BRADI5G21700	610	619	-	8.88	3.31e-06	0.122	GTGCAACAGA	NA
OG5_190130	AP2,B3	RAV1	MA0582.1	BRADI3G32090	BRADI3G32090	627	638	-	13.4286	3.69e-06	0.198	ATGCAACAGAAT	Vernalization
unknown	AP2,B3	RAV1	MA0582.1	BRADI4G13227	BRADI4G13227	409	420	-	13.4643	3.5e-06	0.198	AAGCAACATAAA	Photoperiod
OG5_127186	AT hook	AT4G21895	M0121_1.02	BRADI3G49204	BRADI3G49204	59	67	+	6.09129	1.79e-05	0.174	GGAAAATAA	NA
OG5_129431	AT hook	AT4G21895	M0121_1.02	BRADI1G59300	BRADI1G59300	794	802	+	6.06224	2.39e-05	0.174	GGAAAAAAA	Vernalization
OG5_146543	AT hook	AT4G21895	M0121_1.02	BRADI1G48830	BRADI1G48830	260	268	+	6.00415	2.98e-05	0.192	GCAAATTAA	NA
OG5_146543	AT hook	AT4G21895	M0121_1.02	BRADI2G07070	BRADI2G07070	607	615	+	6.06224	2.39e-05	0.174	GGAAAAAAA	NA
OG5_150244	AT hook	AT4G21895	M0121_1.02	BRADI4G16630	BRADI4G16630	489	497	-	6.23651	5.97e-06	0.174	GCAAAATAA	NA
OG5_150244	AT hook	AT4G21895	M0121_1.02	BRADI4G16630	BRADI4G16630	513	521	+	6.20747	1.19e-05	0.174	GCAAAAAAA	NA
OG5_153294	AT hook	AT4G21895	M0121_1.02	BRADI2G14290	BRADI2G14290	181	189	+	6.06224	2.39e-05	0.174	GGAAAAAAA	NA
OG5_153294	AT hook	AT4G21895	M0121_1.02	BRADI2G14290	BRADI2G14290	416	424	+	6.06224	2.39e-05	0.174	GGAAAAAAA	NA
OG5_160330	AT hook	AT4G21895	M0121_1.02	BRADI3G01440	BRADI3G01440	348	356	-	6.06224	2.39e-05	0.174	GGAAAAAAA	Photoperiod
OG5_164233	AT hook	AT4G21895	M0121_1.02	BRADI3G16515	BRADI3G16515	632	640	-	6.23651	5.97e-06	0.174	GCAAAATAA	NA
OG5_168410	AT hook	AT4G21895	M0121_1.02	BRADI3G23167	BRADI3G23167	762	770	+	6.06224	2.39e-05	0.174	GGAAAAAAA	Photoperiod
OG5_170388	AT hook	AT4G21895	M0121_1.02	BRADI1G08340	FUL1	288	296	+	6.23651	5.97e-06	0.174	GCAAAATAA	Vernalization
unknown	AT hook	AT4G21895	M0121_1.02	BRADI1G21980	BRADI1G21980	341	349	-	6.09129	1.79e-05	0.174	GGAAAATAA	Vernalization
unknown	AT hook	AT4G21895	M0121_1.02	BRADI2G25090	BRADI2G25090	395	403	-	6.00415	2.98e-05	0.192	GCAAATTAA	Vernalization
unknown	AT hook	AT4G21895	M0121_1.02	BRADI2G57800	BRADI2G57800	629	637	+	6.20747	1.19e-05	0.174	GCAAAAAAA	Photoperiod
unknown	AT hook	AT4G21895	M0121_1.02	BRADI3G41297	BRADI3G41297	313	321	-	6.06224	2.39e-05	0.174	GGAAAAAAA	Vernalization
unknown	AT hook	AT4G21895	M0121_1.02	BRADI3G41297	BRADI3G41297	449	457	-	6.06224	2.39e-05	0.174	GGAAAAAAA	Vernalization
OG5_146543	AT hook	HMGA	MA0045.1	BRADI2G07070	BRADI2G07070	442	457	-	13.7333	4.66e-06	0.167	CTAGGAAAGGAGAAAC	NA
OG5_150244	AT hook	HMGA	MA0045.1	BRADI4G16630	BRADI4G16630	536	551	-	12.7	1.48e-05	0.167	CAACATAAGAAAAAAC	NA
OG5_170388	AT hook	HMGA	MA0045.1	BRADI1G08340	FUL1	46	61	+	12.8	1.34e-05	0.167	AAAAAAATAAAAAAAT	Vernalization
OG5_170760	AT hook	HMGA	MA0045.1	BRADI5G20340	BRADI5G20340	376	391	-	13.1	9.69e-06	0.167	CAAAAAACACAGAAAT	NA
OG5_190130	AT hook	HMGA	MA0045.1	BRADI3G32090	BRADI3G32090	900	915	+	12.3333	2.16e-05	0.167	AAAAAAAAGGAGAAAA	Vernalization
OG5_190237	AT hook	HMGA	MA0045.1	BRADI2G36237	BRADI2G36237	205	220	-	14.0667	3.1e-06	0.167	CAACAAACGCAGTAAT	Vernalization
OG5_190237	AT hook	HMGA	MA0045.1	BRADI4G05950	BRADI4G05950	87	102	-	11.9	3.3e-05	0.198	CGACAAAAAAAAAAAA	NA
OG5_190237	AT hook	HMGA	MA0045.1	BRADI4G05950	BRADI4G05950	315	330	+	12.1667	2.55e-05	0.184	GAAGAAAGAGAGAAAA	NA
OG5_190821	AT hook	HMGA	MA0045.1	BRADI2G05226	BRADI2G05226	940	955	-	12.6667	1.54e-05	0.167	CAGAGAATGGAAAAAC	Photoperiod
OG5_190987	AT hook	HMGA	MA0045.1	BRADI1G01520	BRADI1G01520	370	385	-	12.6	1.65e-05	0.167	AAAGAGACGGAAACAT	NA
OG5_190987	AT hook	HMGA	MA0045.1	BRADI1G01520	BRADI1G01520	787	802	+	13.2667	8.06e-06	0.167	CAAGGAAAAGAGAAAC	NA
unknown	AT hook	HMGA	MA0045.1	BRADI2G57800	BRADI2G57800	193	208	-	12.4333	1.96e-05	0.167	GAAGAAAAGCGAAAAT	Photoperiod
unknown	AT hook	HMGA	MA0045.1	BRADI2G62067	BRADI2G62067	356	371	-	12.9667	1.12e-05	0.167	CAAGAAAAAAAAACAT	Photoperiod
unknown	AT hook	HMGA	MA0045.1	BRADI3G17950	BRADI3G17950	927	942	-	12.4	2.02e-05	0.167	TAAAAAATACAGACAC	NA
unknown	AT hook	HMGA	MA0045.1	BRADI3G41297	BRADI3G41297	143	158	-	12.4	2.02e-05	0.167	ATACAAACGCAAACGT	Vernalization
unknown	AT hook	HMGA	MA0045.1	BRADI3G57667	BRADI3G57667	180	195	+	11.9333	3.19e-05	0.198	CAAGAAAAAGAATAAA	Photoperiod
unknown	AT hook	HMGA	MA0045.1	BRADI4G13227	BRADI4G13227	579	594	-	12.1	2.71e-05	0.184	CTAGGAAGGAAAAAAT	Photoperiod
unknown	AT hook	HMGA	MA0045.1	BRADI4G24967	BRADI4G24967	640	655	+	12.3333	2.16e-05	0.167	AAAAAGAAGCAAAAAC	NA
OG5_170760	B3	LEC2	M0146_1.02	BRADI5G20340	BRADI5G20340	818	825	+	15.3761	1.47e-05	0.179	ATGCATGC	NA
OG5_170760	B3	LEC2	M0146_1.02	BRADI5G20340	BRADI5G20340	820	827	-	15.3761	1.47e-05	0.179	ATGCATGC	NA
OG5_170760	B3	LEC2	M0146_1.02	BRADI5G20340	BRADI5G20340	822	829	+	15.3761	1.47e-05	0.179	ATGCATGC	NA
OG5_170760	B3	LEC2	M0146_1.02	BRADI5G20340	BRADI5G20340	824	831	-	15.3761	1.47e-05	0.179	ATGCATGC	NA
OG5_190130	B3	LEC2	M0146_1.02	BRADI3G32090	BRADI3G32090	635	642	-	15.3761	1.47e-05	0.179	ATGCATGC	Vernalization
unknown	B3	LEC2	M0146_1.02	BRADI2G57800	BRADI2G57800	581	588	+	15.3761	1.47e-05	0.179	ATGCATGC	Photoperiod
unknown	B3	LEC2	M0146_1.02	BRADI2G57800	BRADI2G57800	583	590	-	15.3761	1.47e-05	0.179	ATGCATGC	Photoperiod
unknown	B3	LEC2	M0146_1.02	BRADI3G17950	BRADI3G17950	129	136	-	15.3761	1.47e-05	0.179	ATGCATGC	NA
unknown	B3	LEC2	M0146_1.02	BRADI4G34680	BRADI4G34680	654	661	+	15.3761	1.47e-05	0.179	ATGCATGC	Vernalization
OG5_178368	bHLH	PIL5	MA0552.1	BRADI4G36077	BRADI4G36077	454	467	-	15.963	1.58e-06	0.0834	CGCGGGACACGTGG	NA
unknown	bHLH	PIL5	MA0552.1	BRADI2G62067	BRADI2G62067	699	712	-	16.5926	5.7e-07	0.06	GGAAGGCCACGTGG	Photoperiod
OG5_129431	bZIP	ABF1	MA0570.1	BRADI1G59300	BRADI1G59300	893	911	-	13.75	4.51e-06	0.0631	GGTCGCGTGGCGTTCCGGA	Vernalization
OG5_139246	bZIP	ABF1	MA0570.1	BRADI1G65910	BRADI1G65910	809	827	+	11.4643	9.57e-06	0.0979	CTCCACGTGTCGGCAGGCC	NA
OG5_143093	bZIP	ABF1	MA0570.1	BRADI2G48657	BRADI2G48657	184	202	+	7.96429	2.14e-05	0.182	GGATGCGTGGCGGGCGCAT	Photoperiod
OG5_143093	bZIP	ABF1	MA0570.1	BRADI2G48657	BRADI2G48657	237	255	-	14.8214	2.94e-06	0.054	GCCTACGTGGCGCGACGAC	Photoperiod
OG5_168410	bZIP	ABF1	MA0570.1	BRADI3G23167	BRADI3G23167	412	430	+	15.1071	2.6e-06	0.054	GGCCGCGTGGCAACCGGCG	Photoperiod
OG5_170388	bZIP	ABF1	MA0570.1	BRADI1G08340	FUL1	809	827	-	8.53571	1.92e-05	0.179	GTTGACGTGTCGACCGATC	Vernalization
OG5_170758	bZIP	ABF1	MA0570.1	BRADI3G48880	BRADI3G48880	628	646	+	13.1786	5.55e-06	0.0631	GGCCGCGTGTCCCCCCACC	NA
OG5_178368	bZIP	ABF1	MA0570.1	BRADI4G36077	BRADI4G36077	452	470	+	14.6429	3.17e-06	0.054	CACCACGTGTCCCGCGCCC	NA
OG5_178368	bZIP	ABF1	MA0570.1	BRADI4G36077	BRADI4G36077	637	655	+	15.5357	2.14e-06	0.054	CGTGACGTGGCGGCCCGGC	NA
unknown	bZIP	ABF1	MA0570.1	BRADI2G62067	BRADI2G62067	697	715	+	17.6429	7.11e-07	0.0466	GTCCACGTGGCCTTCCCGA	Photoperiod
unknown	bZIP	ABF1	MA0570.1	BRADI4G24967	BRADI4G24967	849	867	+	13.3214	5.28e-06	0.0631	GCTGACGTGGCGCTGCGCC	NA
OG5_178368	bZIP	ATAREB1	M0256_1.02	BRADI4G36077	BRADI4G36077	502	514	+	13.5395	4.91e-06	0.18	CCTAACACGTGTA	NA
OG5_178368	bZIP	AtbZIP63	M0272_1.02	BRADI4G36077	BRADI4G36077	593	604	-	14.9697	1.08e-06	0.0575	GGGTGACGTGGC	NA
OG5_139246	bZIP	BZIP17	M0263_1.02	BRADI1G65910	BRADI1G65910	944	953	-	10.7283	3.47e-06	0.128	CGTGACGTGG	NA
OG5_143093	bZIP	BZIP17	M0263_1.02	BRADI2G48657	BRADI2G48657	292	301	+	10.4348	8.8e-06	0.162	TATGACGTGG	Photoperiod
unknown	bZIP	BZIP17	M0263_1.02	BRADI1G21980	BRADI1G21980	863	872	-	10.5	7.9e-06	0.162	GGCGACGTGG	Vernalization
OG5_128845	C2H2 ZF	AtIDD7	MA0120.1	BRADI3G12240	BRADI3G12240	655	666	-	12.3448	5.61e-06	0.15	TTTCTCCTTTCG	Vernalization
OG5_136555	C2H2 ZF	AtIDD7	MA0120.1	BRADI1G08400	BRADI1G08400	475	486	+	12.8276	2.72e-06	0.148	TTTCCCCTCTCG	NA
OG5_170388	C2H2 ZF	AtIDD7	MA0120.1	BRADI1G08340	FUL1	688	699	-	12.7586	3.15e-06	0.148	TTTCCTTTTTCG	Vernalization
unknown	C2H2 ZF	AtIDD7	MA0120.1	BRADI1G45807	BRADI1G45807	688	699	+	12.5517	4.13e-06	0.148	TTTTCTTTTGCG	PI
OG5_127186	CSD	ATGRP2B	M0583_1.02	BRADI3G49204	BRADI3G49204	856	863	+	12.9196	5.87e-05	0.0882	GTTTTATT	NA
OG5_128845	CSD	ATGRP2B	M0583_1.02	BRADI3G12240	BRADI3G12240	897	904	-	6.25893	0.000197	0.12	TTTTTCTT	Vernalization
OG5_128971	CSD	ATGRP2B	M0583_1.02	BRADI1G12787	BRADI1G12787	228	235	+	6.25893	0.000197	0.12	TTTTTGTT	Photoperiod
OG5_129276	CSD	ATGRP2B	M0583_1.02	BRADI2G47100	BRADI2G47100	141	148	-	6.25893	0.000197	0.12	TTTTTGTT	Photoperiod
OG5_129431	CSD	ATGRP2B	M0583_1.02	BRADI1G59300	BRADI1G59300	468	475	+	12.6339	9.09e-05	0.0882	TTTTTTTT	Vernalization
OG5_129431	CSD	ATGRP2B	M0583_1.02	BRADI1G59300	BRADI1G59300	796	803	-	12.6339	9.09e-05	0.0882	TTTTTTTT	Vernalization
OG5_129545	CSD	ATGRP2B	M0583_1.02	BRADI3G24710	BRADI3G24710	662	669	+	12.9196	5.87e-05	0.0882	GTTTTATT	NA
OG5_136555	CSD	ATGRP2B	M0583_1.02	BRADI1G08400	BRADI1G08400	154	161	+	5.97321	0.000314	0.163	TTTTTATA	NA
OG5_136555	CSD	ATGRP2B	M0583_1.02	BRADI1G10520	BRADI1G10520	134	141	+	12.6339	9.09e-05	0.0882	TTTTTTTT	NA
OG5_136555	CSD	ATGRP2B	M0583_1.02	BRADI1G10520	BRADI1G10520	304	311	+	13.625	3.22e-05	0.0882	TTTTTATT	NA
OG5_136555	CSD	ATGRP2B	M0583_1.02	BRADI1G10520	BRADI1G10520	499	506	-	5.97321	0.000314	0.163	TTTTTATA	NA
OG5_136555	CSD	ATGRP2B	M0583_1.02	BRADI1G10520	BRADI1G10520	568	575	+	12.6339	9.09e-05	0.0882	TTTTTTTT	NA
OG5_136555	CSD	ATGRP2B	M0583_1.02	BRADI1G10520	BRADI1G10520	588	595	+	12.6339	9.09e-05	0.0882	TTTTTTTT	NA
OG5_136555	CSD	ATGRP2B	M0583_1.02	BRADI1G10520	BRADI1G10520	603	610	-	5.97321	0.000314	0.163	TTTTTATA	NA
OG5_136555	CSD	ATGRP2B	M0583_1.02	BRADI1G10520	BRADI1G10520	641	648	+	11.9286	0.000117	0.0966	GTTTTTTT	NA
OG5_136555	CSD	ATGRP2B	M0583_1.02	BRADI1G10520	BRADI1G10520	718	725	-	6.25893	0.000197	0.12	TTTTTCTT	NA
OG5_136555	CSD	ATGRP2B	M0583_1.02	BRADI1G64360	BRADI1G64360	850	857	+	6.25	0.00025	0.14	TTTTTATC	NA
OG5_139246	CSD	ATGRP2B	M0583_1.02	BRADI1G65910	BRADI1G65910	434	441	-	12.6339	9.09e-05	0.0882	TTTTTTTT	NA
OG5_139246	CSD	ATGRP2B	M0583_1.02	BRADI1G65910	BRADI1G65910	437	444	-	11.9286	0.000117	0.0966	GTTTTTTT	NA
OG5_139246	CSD	ATGRP2B	M0583_1.02	BRADI1G65910	BRADI1G65910	532	539	-	11.9286	0.000117	0.0966	GTTTTTTT	NA
OG5_150244	CSD	ATGRP2B	M0583_1.02	BRADI3G04040	BRADI3G04040	49	56	+	6.25	0.00025	0.14	TTTTTATG	NA
OG5_150244	CSD	ATGRP2B	M0583_1.02	BRADI4G16630	BRADI4G16630	351	358	-	5.97321	0.000314	0.163	ATTTTATT	NA
OG5_150244	CSD	ATGRP2B	M0583_1.02	BRADI4G16630	BRADI4G16630	515	522	-	12.6339	9.09e-05	0.0882	TTTTTTTT	NA
OG5_150244	CSD	ATGRP2B	M0583_1.02	BRADI4G16630	BRADI4G16630	538	545	+	6.25893	0.000197	0.12	TTTTTCTT	NA
OG5_150265	CSD	ATGRP2B	M0583_1.02	BRADI3G39927	BRADI3G39927	614	621	+	12.6339	9.09e-05	0.0882	TTTTTTTT	Photoperiod
OG5_150317	CSD	ATGRP2B	M0583_1.02	BRADI1G17410	BRADI1G17410	198	205	+	6.25893	0.000197	0.12	TTTTTCTT	NA
OG5_150317	CSD	ATGRP2B	M0583_1.02	BRADI1G17410	BRADI1G17410	637	644	+	12.6339	9.09e-05	0.0882	TTTTTTTT	NA
OG5_150317	CSD	ATGRP2B	M0583_1.02	BRADI1G17410	BRADI1G17410	783	790	-	6.25893	0.000197	0.12	TTTTTCTT	NA
OG5_150317	CSD	ATGRP2B	M0583_1.02	BRADI1G17410	BRADI1G17410	848	855	-	6.25893	0.000197	0.12	TTTTTCTT	NA
OG5_150317	CSD	ATGRP2B	M0583_1.02	BRADI1G17410	BRADI1G17410	851	858	-	12.6339	9.09e-05	0.0882	TTTTTTTT	NA
OG5_150317	CSD	ATGRP2B	M0583_1.02	BRADI2G09720	BRADI2G09720	20	27	+	6.25	0.00025	0.14	TTTTTATC	NA
OG5_150317	CSD	ATGRP2B	M0583_1.02	BRADI2G09720	BRADI2G09720	196	203	+	13.625	3.22e-05	0.0882	TTTTTATT	NA
OG5_150317	CSD	ATGRP2B	M0583_1.02	BRADI2G09720	BRADI2G09720	300	307	+	5.97321	0.000314	0.163	ATTTTATT	NA
OG5_150317	CSD	ATGRP2B	M0583_1.02	BRADI2G09720	BRADI2G09720	337	344	-	5.97321	0.000314	0.163	TTTTTATA	NA
OG5_150317	CSD	ATGRP2B	M0583_1.02	BRADI2G09720	BRADI2G09720	523	530	+	12.6339	9.09e-05	0.0882	TTTTTTTT	NA
OG5_150317	CSD	ATGRP2B	M0583_1.02	BRADI2G09720	BRADI2G09720	551	558	-	13.625	3.22e-05	0.0882	TTTTTATT	NA
OG5_150317	CSD	ATGRP2B	M0583_1.02	BRADI2G10640	BRADI2G10640	521	528	-	13.625	3.22e-05	0.0882	TTTTTATT	NA
OG5_153294	CSD	ATGRP2B	M0583_1.02	BRADI2G14290	BRADI2G14290	183	190	-	12.6339	9.09e-05	0.0882	TTTTTTTT	NA
OG5_153294	CSD	ATGRP2B	M0583_1.02	BRADI2G14290	BRADI2G14290	418	425	-	12.6339	9.09e-05	0.0882	TTTTTTTT	NA
OG5_153294	CSD	ATGRP2B	M0583_1.02	BRADI2G14290	BRADI2G14290	454	461	+	12.6339	9.09e-05	0.0882	TTTTTTTT	NA
OG5_153294	CSD	ATGRP2B	M0583_1.02	BRADI2G14290	BRADI2G14290	573	580	-	12.9196	5.87e-05	0.0882	GTTTTATT	NA
OG5_153294	CSD	ATGRP2B	M0583_1.02	BRADI2G14290	BRADI2G14290	578	585	-	6.25893	0.000197	0.12	TTTTTGTT	NA
OG5_153294	CSD	ATGRP2B	M0583_1.02	BRADI2G14290	BRADI2G14290	861	868	+	6.25893	0.000197	0.12	TTTTTGTT	NA
OG5_156319	CSD	ATGRP2B	M0583_1.02	BRADI1G43670	BRADI1G43670	116	123	-	6.25893	0.000197	0.12	TTTTTGTT	NA
OG5_156319	CSD	ATGRP2B	M0583_1.02	BRADI1G43670	BRADI1G43670	741	748	-	6.25893	0.000197	0.12	TTTTTCTT	NA
OG5_156319	CSD	ATGRP2B	M0583_1.02	BRADI1G43670	BRADI1G43670	744	751	-	12.6339	9.09e-05	0.0882	TTTTTTTT	NA
OG5_160330	CSD	ATGRP2B	M0583_1.02	BRADI3G01440	BRADI3G01440	8	15	+	12.6339	9.09e-05	0.0882	TTTTTTTT	Photoperiod
OG5_160330	CSD	ATGRP2B	M0583_1.02	BRADI3G01440	BRADI3G01440	11	18	+	6.25893	0.000197	0.12	TTTTTCTT	Photoperiod
OG5_160330	CSD	ATGRP2B	M0583_1.02	BRADI3G01440	BRADI3G01440	341	348	+	5.97321	0.000314	0.163	ATTTTATT	Photoperiod
OG5_160330	CSD	ATGRP2B	M0583_1.02	BRADI3G01440	BRADI3G01440	347	354	+	12.6339	9.09e-05	0.0882	TTTTTTTT	Photoperiod
OG5_160330	CSD	ATGRP2B	M0583_1.02	BRADI3G01440	BRADI3G01440	866	873	-	12.9196	5.87e-05	0.0882	GTTTTATT	Photoperiod
OG5_164233	CSD	ATGRP2B	M0583_1.02	BRADI3G16515	BRADI3G16515	279	286	+	6.25893	0.000197	0.12	TTTTTGTT	NA
OG5_164233	CSD	ATGRP2B	M0583_1.02	BRADI3G16515	BRADI3G16515	736	743	+	6.25893	0.000197	0.12	TTTTTCTT	NA
OG5_164233	CSD	ATGRP2B	M0583_1.02	BRADI3G16515	BRADI3G16515	785	792	+	13.625	3.22e-05	0.0882	TTTTTATT	NA
OG5_164233	CSD	ATGRP2B	M0583_1.02	BRADI3G16515	BRADI3G16515	970	977	+	6.25893	0.000197	0.12	TTTTTGTT	NA
OG5_168410	CSD	ATGRP2B	M0583_1.02	BRADI3G23167	BRADI3G23167	337	344	+	5.97321	0.000314	0.163	TTTTTATA	Photoperiod
OG5_168410	CSD	ATGRP2B	M0583_1.02	BRADI3G23167	BRADI3G23167	624	631	-	11.9286	0.000117	0.0966	GTTTTTTT	Photoperiod
OG5_168410	CSD	ATGRP2B	M0583_1.02	BRADI3G23167	BRADI3G23167	764	771	-	12.6339	9.09e-05	0.0882	TTTTTTTT	Photoperiod
OG5_169591	CSD	ATGRP2B	M0583_1.02	BRADI3G03106	BRADI3G03106	217	224	-	13.625	3.22e-05	0.0882	TTTTTATT	Vernalization
OG5_169591	CSD	ATGRP2B	M0583_1.02	BRADI3G03106	BRADI3G03106	315	322	+	12.6339	9.09e-05	0.0882	TTTTTTTT	Vernalization
OG5_169591	CSD	ATGRP2B	M0583_1.02	BRADI3G03106	BRADI3G03106	360	367	-	12.6339	9.09e-05	0.0882	TTTTTTTT	Vernalization
OG5_170357	CSD	ATGRP2B	M0583_1.02	BRADI1G26720	BRADI1G26720	211	218	-	6.25	0.00025	0.14	TTTTTATG	PI
OG5_170357	CSD	ATGRP2B	M0583_1.02	BRADI1G26720	BRADI1G26720	272	279	+	6.25	0.00025	0.14	TTTTTATG	PI
OG5_170357	CSD	ATGRP2B	M0583_1.02	BRADI1G26720	BRADI1G26720	591	598	-	12.6339	9.09e-05	0.0882	TTTTTTTT	PI
OG5_170388	CSD	ATGRP2B	M0583_1.02	BRADI1G08340	FUL1	44	51	-	12.6339	9.09e-05	0.0882	TTTTTTTT	Vernalization
OG5_170388	CSD	ATGRP2B	M0583_1.02	BRADI1G08340	FUL1	51	58	-	13.625	3.22e-05	0.0882	TTTTTATT	Vernalization
OG5_170388	CSD	ATGRP2B	M0583_1.02	BRADI1G08340	FUL1	698	705	-	6.25893	0.000197	0.12	TTTTTCTT	Vernalization
OG5_170388	CSD	ATGRP2B	M0583_1.02	BRADI1G59250	FUL2a	595	602	-	6.25893	0.000197	0.12	TTTTTCTT	Vernalization
OG5_170648	CSD	ATGRP2B	M0583_1.02	BRADI3G04140	BRADI3G04140	293	300	-	5.97321	0.000314	0.163	ATTTTATT	NA
OG5_170648	CSD	ATGRP2B	M0583_1.02	BRADI3G04140	BRADI3G04140	359	366	+	11.9286	0.000117	0.0966	GTTTTTTT	NA
OG5_170648	CSD	ATGRP2B	M0583_1.02	BRADI3G04140	BRADI3G04140	533	540	+	6.25893	0.000197	0.12	TTTTTCTT	NA
OG5_170648	CSD	ATGRP2B	M0583_1.02	BRADI3G04140	BRADI3G04140	629	636	-	12.9196	5.87e-05	0.0882	GTTTTATT	NA
OG5_170758	CSD	ATGRP2B	M0583_1.02	BRADI3G48880	BRADI3G48880	17	24	+	12.6339	9.09e-05	0.0882	TTTTTTTT	NA
OG5_170758	CSD	ATGRP2B	M0583_1.02	BRADI3G48880	BRADI3G48880	22	29	+	6.25893	0.000197	0.12	TTTTTGTT	NA
OG5_170760	CSD	ATGRP2B	M0583_1.02	BRADI5G20340	BRADI5G20340	26	33	-	6.25893	0.000197	0.12	CTTTTATT	NA
OG5_170760	CSD	ATGRP2B	M0583_1.02	BRADI5G20340	BRADI5G20340	157	164	-	6.25893	0.000197	0.12	TTTTTGTT	NA
OG5_170760	CSD	ATGRP2B	M0583_1.02	BRADI5G20340	BRADI5G20340	210	217	-	12.6339	9.09e-05	0.0882	TTTTTTTT	NA
OG5_170760	CSD	ATGRP2B	M0583_1.02	BRADI5G20340	BRADI5G20340	371	378	+	12.9196	5.87e-05	0.0882	GTTTTATT	NA
OG5_170760	CSD	ATGRP2B	M0583_1.02	BRADI5G20340	BRADI5G20340	590	597	+	6.25	0.00025	0.14	TTTTTATG	NA
OG5_178368	CSD	ATGRP2B	M0583_1.02	BRADI4G36077	BRADI4G36077	835	842	+	5.97321	0.000314	0.163	ATTTTATT	NA
OG5_189468	CSD	ATGRP2B	M0583_1.02	BRADI4G32934	BRADI4G32934	236	243	+	6.25893	0.000197	0.12	TTTTTCTT	Photoperiod
OG5_190130	CSD	ATGRP2B	M0583_1.02	BRADI3G32090	BRADI3G32090	78	85	-	5.97321	0.000314	0.163	ATTTTATT	Vernalization
OG5_190130	CSD	ATGRP2B	M0583_1.02	BRADI3G32090	BRADI3G32090	96	103	+	6.25	0.00025	0.14	TTTTTATG	Vernalization
OG5_190130	CSD	ATGRP2B	M0583_1.02	BRADI3G32090	BRADI3G32090	900	907	-	12.6339	9.09e-05	0.0882	TTTTTTTT	Vernalization
OG5_190237	CSD	ATGRP2B	M0583_1.02	BRADI2G36237	BRADI2G36237	86	93	+	12.6339	9.09e-05	0.0882	TTTTTTTT	Vernalization
OG5_190237	CSD	ATGRP2B	M0583_1.02	BRADI2G36237	BRADI2G36237	324	331	-	6.25	0.00025	0.14	TTTTTATG	Vernalization
OG5_190237	CSD	ATGRP2B	M0583_1.02	BRADI2G36237	BRADI2G36237	635	642	+	6.25	0.00025	0.14	TTTTTATG	Vernalization
OG5_190237	CSD	ATGRP2B	M0583_1.02	BRADI4G05950	BRADI4G05950	87	94	+	12.6339	9.09e-05	0.0882	TTTTTTTT	NA
OG5_190237	CSD	ATGRP2B	M0583_1.02	BRADI4G05950	BRADI4G05950	808	815	-	12.9196	5.87e-05	0.0882	GTTTTATT	NA
OG5_190821	CSD	ATGRP2B	M0583_1.02	BRADI2G05226	BRADI2G05226	70	77	-	13.625	3.22e-05	0.0882	TTTTTATT	Photoperiod
OG5_190821	CSD	ATGRP2B	M0583_1.02	BRADI2G05226	BRADI2G05226	197	204	-	6.25893	0.000197	0.12	CTTTTATT	Photoperiod
OG5_190821	CSD	ATGRP2B	M0583_1.02	BRADI2G05226	BRADI2G05226	497	504	+	6.25893	0.000197	0.12	TTTTTCTT	Photoperiod
OG5_190821	CSD	ATGRP2B	M0583_1.02	BRADI2G05226	BRADI2G05226	585	592	+	6.25893	0.000197	0.12	TTTTTGTT	Photoperiod
OG5_190987	CSD	ATGRP2B	M0583_1.02	BRADI1G01520	BRADI1G01520	6	13	-	5.97321	0.000314	0.163	TTTTTATA	NA
OG5_190987	CSD	ATGRP2B	M0583_1.02	BRADI1G01520	BRADI1G01520	949	956	-	5.97321	0.000314	0.163	ATTTTATT	NA
unknown	CSD	ATGRP2B	M0583_1.02	BRADI1G21980	BRADI1G21980	1	8	+	12.6339	9.09e-05	0.0882	TTTTTTTT	Vernalization
unknown	CSD	ATGRP2B	M0583_1.02	BRADI1G21980	BRADI1G21980	62	69	+	6.25893	0.000197	0.12	TTTTTCTT	Vernalization
unknown	CSD	ATGRP2B	M0583_1.02	BRADI1G21980	BRADI1G21980	142	149	+	11.9286	0.000117	0.0966	GTTTTTTT	Vernalization
unknown	CSD	ATGRP2B	M0583_1.02	BRADI1G21980	BRADI1G21980	227	234	+	6.25893	0.000197	0.12	TTTTTCTT	Vernalization
unknown	CSD	ATGRP2B	M0583_1.02	BRADI1G21980	BRADI1G21980	267	274	+	6.25893	0.000197	0.12	TTTTTCTT	Vernalization
unknown	CSD	ATGRP2B	M0583_1.02	BRADI1G21980	BRADI1G21980	283	290	+	12.6339	9.09e-05	0.0882	TTTTTTTT	Vernalization
unknown	CSD	ATGRP2B	M0583_1.02	BRADI1G45807	BRADI1G45807	296	303	+	6.25893	0.000197	0.12	CTTTTATT	PI
unknown	CSD	ATGRP2B	M0583_1.02	BRADI2G25090	BRADI2G25090	525	532	+	6.25	0.00025	0.14	TTTTTATC	Vernalization
unknown	CSD	ATGRP2B	M0583_1.02	BRADI2G57800	BRADI2G57800	91	98	+	12.6339	9.09e-05	0.0882	TTTTTTTT	Photoperiod
unknown	CSD	ATGRP2B	M0583_1.02	BRADI2G57800	BRADI2G57800	97	104	+	6.25	0.00025	0.14	TTTTTATG	Photoperiod
unknown	CSD	ATGRP2B	M0583_1.02	BRADI2G57800	BRADI2G57800	912	919	-	6.25	0.00025	0.14	TTTTTATC	Photoperiod
unknown	CSD	ATGRP2B	M0583_1.02	BRADI2G59120	BRADI2G59120	306	313	+	6.25893	0.000197	0.12	TTTTTGTT	Vernalization
unknown	CSD	ATGRP2B	M0583_1.02	BRADI2G59187	BRADI2G59187	8	15	-	6.25893	0.000197	0.12	CTTTTATT	Vernalization
unknown	CSD	ATGRP2B	M0583_1.02	BRADI2G59187	BRADI2G59187	47	54	+	6.25	0.00025	0.14	TTTTTATC	Vernalization
unknown	CSD	ATGRP2B	M0583_1.02	BRADI2G59187	BRADI2G59187	224	231	+	12.6339	9.09e-05	0.0882	TTTTTTTT	Vernalization
unknown	CSD	ATGRP2B	M0583_1.02	BRADI2G59187	BRADI2G59187	355	362	-	12.6339	9.09e-05	0.0882	TTTTTTTT	Vernalization
unknown	CSD	ATGRP2B	M0583_1.02	BRADI2G59187	BRADI2G59187	528	535	+	13.625	3.22e-05	0.0882	TTTTTATT	Vernalization
unknown	CSD	ATGRP2B	M0583_1.02	BRADI2G59187	BRADI2G59187	651	658	+	6.25893	0.000197	0.12	TTTTTCTT	Vernalization
unknown	CSD	ATGRP2B	M0583_1.02	BRADI2G62067	BRADI2G62067	12	19	-	6.25893	0.000197	0.12	TTTTTCTT	Photoperiod
unknown	CSD	ATGRP2B	M0583_1.02	BRADI2G62067	BRADI2G62067	15	22	-	11.9286	0.000117	0.0966	GTTTTTTT	Photoperiod
unknown	CSD	ATGRP2B	M0583_1.02	BRADI2G62067	BRADI2G62067	359	366	+	12.6339	9.09e-05	0.0882	TTTTTTTT	Photoperiod
unknown	CSD	ATGRP2B	M0583_1.02	BRADI2G62067	BRADI2G62067	363	370	+	6.25893	0.000197	0.12	TTTTTCTT	Photoperiod
unknown	CSD	ATGRP2B	M0583_1.02	BRADI3G10010	BRADI3G10010	87	94	+	6.25893	0.000197	0.12	TTTTTCTT	NA
unknown	CSD	ATGRP2B	M0583_1.02	BRADI3G10010	BRADI3G10010	331	338	-	6.25893	0.000197	0.12	TTTTTCTT	NA
unknown	CSD	ATGRP2B	M0583_1.02	BRADI3G10010	BRADI3G10010	416	423	-	11.9286	0.000117	0.0966	GTTTTTTT	NA
unknown	CSD	ATGRP2B	M0583_1.02	BRADI3G10010	BRADI3G10010	512	519	-	12.6339	9.09e-05	0.0882	TTTTTTTT	NA
unknown	CSD	ATGRP2B	M0583_1.02	BRADI3G10010	BRADI3G10010	516	523	-	11.9286	0.000117	0.0966	GTTTTTTT	NA
unknown	CSD	ATGRP2B	M0583_1.02	BRADI3G17950	BRADI3G17950	235	242	-	12.6339	9.09e-05	0.0882	TTTTTTTT	NA
unknown	CSD	ATGRP2B	M0583_1.02	BRADI3G17950	BRADI3G17950	329	336	-	13.625	3.22e-05	0.0882	TTTTTATT	NA
unknown	CSD	ATGRP2B	M0583_1.02	BRADI3G17950	BRADI3G17950	383	390	-	12.9196	5.87e-05	0.0882	GTTTTATT	NA
unknown	CSD	ATGRP2B	M0583_1.02	BRADI3G17950	BRADI3G17950	879	886	+	5.97321	0.000314	0.163	TTTTTATA	NA
unknown	CSD	ATGRP2B	M0583_1.02	BRADI3G41297	BRADI3G41297	167	174	-	12.6339	9.09e-05	0.0882	TTTTTTTT	Vernalization
unknown	CSD	ATGRP2B	M0583_1.02	BRADI3G41297	BRADI3G41297	271	278	+	6.25	0.00025	0.14	TTTTTATG	Vernalization
unknown	CSD	ATGRP2B	M0583_1.02	BRADI3G41297	BRADI3G41297	285	292	-	6.25893	0.000197	0.12	CTTTTATT	Vernalization
unknown	CSD	ATGRP2B	M0583_1.02	BRADI3G41297	BRADI3G41297	311	318	+	12.6339	9.09e-05	0.0882	TTTTTTTT	Vernalization
unknown	CSD	ATGRP2B	M0583_1.02	BRADI3G41297	BRADI3G41297	342	349	+	11.9286	0.000117	0.0966	GTTTTTTT	Vernalization
unknown	CSD	ATGRP2B	M0583_1.02	BRADI3G41297	BRADI3G41297	345	352	+	6.25893	0.000197	0.12	TTTTTCTT	Vernalization
unknown	CSD	ATGRP2B	M0583_1.02	BRADI3G41297	BRADI3G41297	400	407	+	6.25	0.00025	0.14	TTTTTATG	Vernalization
unknown	CSD	ATGRP2B	M0583_1.02	BRADI3G41297	BRADI3G41297	414	421	-	6.25893	0.000197	0.12	CTTTTATT	Vernalization
unknown	CSD	ATGRP2B	M0583_1.02	BRADI3G41297	BRADI3G41297	446	453	+	12.6339	9.09e-05	0.0882	TTTTTTTT	Vernalization
unknown	CSD	ATGRP2B	M0583_1.02	BRADI3G41297	BRADI3G41297	478	485	+	11.9286	0.000117	0.0966	GTTTTTTT	Vernalization
unknown	CSD	ATGRP2B	M0583_1.02	BRADI3G41297	BRADI3G41297	481	488	+	6.25893	0.000197	0.12	TTTTTCTT	Vernalization
unknown	CSD	ATGRP2B	M0583_1.02	BRADI3G41297	BRADI3G41297	556	563	+	12.6339	9.09e-05	0.0882	TTTTTTTT	Vernalization
unknown	CSD	ATGRP2B	M0583_1.02	BRADI3G51800	AGL6	157	164	+	6.25893	0.000197	0.12	TTTTTGTT	Vernalization
unknown	CSD	ATGRP2B	M0583_1.02	BRADI3G51800	AGL6	469	476	-	6.25893	0.000197	0.12	TTTTTCTT	Vernalization
unknown	CSD	ATGRP2B	M0583_1.02	BRADI3G56260	BRADI3G56260	764	771	-	5.97321	0.000314	0.163	TTTTTATA	Vernalization
unknown	CSD	ATGRP2B	M0583_1.02	BRADI3G57667	BRADI3G57667	181	188	-	6.25893	0.000197	0.12	TTTTTCTT	Photoperiod
unknown	CSD	ATGRP2B	M0583_1.02	BRADI3G57667	BRADI3G57667	602	609	+	12.6339	9.09e-05	0.0882	TTTTTTTT	Photoperiod
unknown	CSD	ATGRP2B	M0583_1.02	BRADI3G57667	BRADI3G57667	641	648	+	12.6339	9.09e-05	0.0882	TTTTTTTT	Photoperiod
unknown	CSD	ATGRP2B	M0583_1.02	BRADI4G13227	BRADI4G13227	407	414	+	6.25	0.00025	0.14	TTTTTATG	Photoperiod
unknown	CSD	ATGRP2B	M0583_1.02	BRADI4G24967	BRADI4G24967	508	515	-	12.6339	9.09e-05	0.0882	TTTTTTTT	NA
unknown	CSD	ATGRP2B	M0583_1.02	BRADI5G21700	BRADI5G21700	253	260	-	6.25893	0.000197	0.12	CTTTTATT	NA
unknown	CSD	ATGRP2B	M0583_1.02	BRADI5G21700	BRADI5G21700	705	712	+	6.25893	0.000197	0.12	TTTTTCTT	NA
OG5_189468	Dof	CDF2	M0653_1.02	BRADI4G32934	BRADI4G32934	305	314	+	12.1927	2.45e-06	0.135	AAAAAAGTGC	Photoperiod
unknown	Dof	CDF2	M0653_1.02	BRADI5G21700	BRADI5G21700	650	659	-	12.2385	1.11e-06	0.122	CAAAAAGTGC	NA
OG5_150265	EIN3	EIN3	M0683_1.02	BRADI3G39927	BRADI3G39927	94	104	-	14.4714	1.48e-06	0.123	GAATGTATCTA	Photoperiod
OG5_190821	EIN3	EIN3	M0683_1.02	BRADI2G05226	BRADI2G05226	345	355	-	14.3	2.23e-06	0.123	GGATGTACCTG	Photoperiod
unknown	Homeodomain	ATHB22	M0844_1.02	BRADI2G59120	BRADI2G59120	586	598	-	12.3766	4.01e-07	0.0442	TAATAATTTAAAT	Vernalization
OG5_170758	Homeodomain	ATHB7	M1108_1.02	BRADI3G48880	BRADI3G48880	855	864	-	11.7222	1.08e-05	0.198	CCCCAATCAA	NA
unknown	Homeodomain	ATHB7	M1108_1.02	BRADI3G41297	BRADI3G41297	612	621	-	11.7222	1.08e-05	0.198	CGCCAATCAA	Vernalization
unknown	Homeodomain	ATHB7	M1108_1.02	BRADI3G51800	AGL6	308	317	-	11.8444	6.48e-06	0.179	AACCAATCAA	Vernalization
unknown	Homeodomain	ATHB7	M1108_1.02	BRADI3G57667	BRADI3G57667	138	147	-	11.9333	1.82e-06	0.161	GGCCAATCAA	Photoperiod
unknown	Homeodomain	ATHB7	M1108_1.02	BRADI4G13227	BRADI4G13227	621	630	+	11.8778	5.14e-06	0.179	AGCCAATCAA	Photoperiod
unknown	Homeodomain	ATHB7	M1108_1.02	BRADI4G34680	BRADI4G34680	765	774	-	11.9	2.92e-06	0.161	GACCAATCAA	Vernalization
unknown	Homeodomain	HAT5	MA0572.1	BRADI3G17950	BRADI3G17950	779	790	+	16.2069	1.63e-06	0.179	TACAATTATTGG	NA
OG5_128971	Homeodomain	KNAT1	M1210_1.02	BRADI1G12787	BRADI1G12787	260	269	-	13.3158	7.47e-07	0.0825	AGTGACGGCA	Photoperiod
unknown	LOB	LBD4	M1274_1.02	BRADI2G59187	BRADI2G59187	485	494	-	9.27907	1.84e-06	0.185	GACGCGGGGG	Vernalization
OG5_143093	MADS box	AP3	MA0556.1	BRADI2G48657	BRADI2G48657	64	78	-	15.3462	3.06e-06	0.168	AACCATAAGTGGTAA	Photoperiod
OG5_164233	MADS box	AP3	MA0556.1	BRADI3G16515	BRADI3G16515	233	247	-	13.9231	9.08e-06	0.168	TACCACAAGAAGCAA	NA
OG5_127186	MADS box	FLC	MA0558.1	BRADI3G49204	BRADI3G49204	256	276	+	13.1923	1.43e-05	0.147	CCAATCCGAATATGGCAACAT	NA
OG5_129545	MADS box	FLC	MA0558.1	BRADI3G24710	BRADI3G24710	720	740	+	16	2.14e-06	0.0591	TACTGTTCAAAATAGAAAGAA	NA
OG5_136555	MADS box	FLC	MA0558.1	BRADI1G64360	BRADI1G64360	663	683	+	12.5769	2.06e-05	0.147	CAGTTTCAAAAAGAGAAAAAT	NA
OG5_150244	MADS box	FLC	MA0558.1	BRADI4G16630	BRADI4G16630	468	488	-	12.5769	2.06e-05	0.147	TCATTCAGGAAATGGAAAACT	NA
OG5_150244	MADS box	FLC	MA0558.1	BRADI4G16630	BRADI4G16630	499	519	+	17.7308	5.23e-07	0.0559	ATTTACCAAAATTGGCAAAAA	NA
OG5_170388	MADS box	FLC	MA0558.1	BRADI1G08340	FUL1	705	725	+	13.0385	1.57e-05	0.147	ACGTTCCTGAAAAAGAAAAGA	Vernalization
OG5_170648	MADS box	FLC	MA0558.1	BRADI3G04140	BRADI3G04140	234	254	+	12.3846	2.3e-05	0.154	TGCCTCCGAAAATAGAAGATC	NA
OG5_170760	MADS box	FLC	MA0558.1	BRADI5G20340	BRADI5G20340	216	236	+	12.1538	2.62e-05	0.156	AAAACCATAAAATAGAAATTA	NA
OG5_190237	MADS box	FLC	MA0558.1	BRADI2G36237	BRADI2G36237	956	976	+	15	4.41e-06	0.0785	GGGAAACCAAAAAAGAAAGCT	Vernalization
unknown	MADS box	FLC	MA0558.1	BRADI1G45807	BRADI1G45807	590	610	-	11.7308	3.32e-05	0.169	GGCTTCCTGATAAGGAAAGGT	PI
unknown	MADS box	FLC	MA0558.1	BRADI2G25090	BRADI2G25090	202	222	+	12.0385	2.8e-05	0.157	TCCTTCTTTAAAAGGAAACCT	Vernalization
unknown	MADS box	FLC	MA0558.1	BRADI2G59187	BRADI2G59187	333	353	+	13.5	1.18e-05	0.14	GCTAACCCAAAAAAGAAGAAG	Vernalization
unknown	MADS box	FLC	MA0558.1	BRADI3G41297	BRADI3G41297	522	542	+	13.5769	1.13e-05	0.14	ATTTGATTAAAAAAGCAAGTT	Vernalization
unknown	MADS box	FLC	MA0558.1	BRADI3G51800	AGL6	453	473	+	15.7308	2.62e-06	0.0591	GTTTAGCAAAAGTGGAAAGAA	Vernalization
unknown	MADS box	FLC	MA0558.1	BRADI4G34680	BRADI4G34680	69	89	+	12.9231	1.68e-05	0.147	ATATCTTAAAAAGGGAAAGAC	Vernalization
unknown	MADS box	FLC	MA0558.1	BRADI4G34680	BRADI4G34680	916	936	+	12.1538	2.62e-05	0.156	CCTTGCCGGAAATGGCAACGA	Vernalization
unknown	MADS box	FLC	MA0558.1	BRADI5G21700	BRADI5G21700	138	158	-	13.5769	1.13e-05	0.14	GATGTCCGAAAATGGTAACGT	NA
OG5_128845	MADS box	PI	MA0559.1	BRADI3G12240	BRADI3G12240	654	667	+	15.4615	2.79e-06	0.0549	CCGAAAGGAGAAAG	Vernalization
OG5_129276	MADS box	PI	MA0559.1	BRADI2G47100	BRADI2G47100	218	231	+	8.42308	0.000223	0.188	AAAAAAGAGGGAAC	Photoperiod
OG5_129545	MADS box	PI	MA0559.1	BRADI3G24710	BRADI3G24710	684	697	-	9.88462	0.000106	0.158	ACAAAAAAAGACAT	NA
OG5_136555	MADS box	PI	MA0559.1	BRADI1G08400	BRADI1G08400	52	65	-	9.07692	0.000162	0.171	AAAAAAGGGGTAAC	NA
OG5_136555	MADS box	PI	MA0559.1	BRADI1G08400	BRADI1G08400	474	487	-	9.46154	0.000133	0.169	CCGAGAGGGGAAAG	NA
OG5_136555	MADS box	PI	MA0559.1	BRADI1G10520	BRADI1G10520	398	411	+	8.84615	0.000181	0.176	CATAAAATAGATAG	NA
OG5_139246	MADS box	PI	MA0559.1	BRADI1G65910	BRADI1G65910	449	462	+	8.96154	0.000171	0.171	TTCGAAGAGGAAAG	NA
OG5_146543	MADS box	PI	MA0559.1	BRADI1G48830	BRADI1G48830	87	100	-	10.0385	9.81e-05	0.154	ACGAAAAGGGAATG	NA
OG5_146543	MADS box	PI	MA0559.1	BRADI2G07070	BRADI2G07070	442	455	-	9.15385	0.000156	0.171	AGGAAAGGAGAAAC	NA
OG5_150244	MADS box	PI	MA0559.1	BRADI3G04040	BRADI3G04040	43	56	-	11.3462	4.73e-05	0.13	CATAAAAAAGAAAT	NA
OG5_150244	MADS box	PI	MA0559.1	BRADI3G04040	BRADI3G04040	266	279	-	8.15385	0.000254	0.188	CCAGATGAAGAGAC	NA
OG5_150244	MADS box	PI	MA0559.1	BRADI4G16630	BRADI4G16630	323	336	+	9.38462	0.000138	0.169	CTAAAAATGGTTAG	NA
OG5_150265	MADS box	PI	MA0559.1	BRADI3G39927	BRADI3G39927	529	542	+	8.11538	0.000259	0.188	GCAAAAGCAGAAGC	Photoperiod
OG5_150317	MADS box	PI	MA0559.1	BRADI1G17410	BRADI1G17410	199	212	-	8.5	0.000215	0.188	CCGGGAGAAGAAAA	NA
OG5_156319	MADS box	PI	MA0559.1	BRADI1G43670	BRADI1G43670	413	426	-	8.30769	0.000236	0.188	GCAAAAGAGAAAGG	NA
OG5_156319	MADS box	PI	MA0559.1	BRADI1G43670	BRADI1G43670	517	530	-	8.80769	0.000185	0.178	CTAAAGGTAGAAAC	NA
OG5_160330	MADS box	PI	MA0559.1	BRADI3G01440	BRADI3G01440	150	163	+	8.19231	0.00025	0.188	CTTAAAATAGAATA	Photoperiod
OG5_160330	MADS box	PI	MA0559.1	BRADI3G01440	BRADI3G01440	834	847	+	8.07692	0.000264	0.188	ACCAAAACAGAGAA	Photoperiod
OG5_160330	MADS box	PI	MA0559.1	BRADI3G01440	BRADI3G01440	882	895	-	10.1538	9.22e-05	0.149	AGTGAAGAAGAAAG	Photoperiod
OG5_164233	MADS box	PI	MA0559.1	BRADI3G16515	BRADI3G16515	174	187	-	8.19231	0.00025	0.188	CCAAAACAACAAAA	NA
OG5_169591	MADS box	PI	MA0559.1	BRADI3G03106	BRADI3G03106	315	328	-	8.61538	0.000204	0.185	TCAAAAAAAAAAAA	Vernalization
OG5_170388	MADS box	PI	MA0559.1	BRADI1G08340	FUL1	517	530	+	16.8462	7.98e-07	0.0522	CCAAAAGAAGCAAA	Vernalization
OG5_170388	MADS box	PI	MA0559.1	BRADI1G08340	FUL1	715	728	+	8.26923	0.000241	0.188	AAAAGAAAAGAAAG	Vernalization
OG5_170648	MADS box	PI	MA0559.1	BRADI3G04140	BRADI3G04140	317	330	+	8.65385	0.0002	0.183	CTGAAAGAGGAATC	NA
OG5_170648	MADS box	PI	MA0559.1	BRADI3G04140	BRADI3G04140	353	366	-	9.03846	0.000165	0.171	AAAAAAACGGAAGG	NA
OG5_170648	MADS box	PI	MA0559.1	BRADI3G04140	BRADI3G04140	770	783	-	9.23077	0.00015	0.171	ACTGAAAAAGAGAG	NA
OG5_170648	MADS box	PI	MA0559.1	BRADI3G04140	BRADI3G04140	980	993	+	9.03846	0.000165	0.171	CCAGAGGAGGAGAG	NA
OG5_170758	MADS box	PI	MA0559.1	BRADI3G48880	BRADI3G48880	87	100	-	8.92308	0.000175	0.171	CAAAAAGAAGTAGC	NA
OG5_170758	MADS box	PI	MA0559.1	BRADI3G48880	BRADI3G48880	149	162	-	8.34615	0.000232	0.188	CTAAAAATGGGAAT	NA
OG5_178368	MADS box	PI	MA0559.1	BRADI4G36077	BRADI4G36077	312	325	+	12.1154	2.95e-05	0.115	GCTAAAATGGAAAC	NA
OG5_190130	MADS box	PI	MA0559.1	BRADI3G32090	BRADI3G32090	558	571	+	8.46154	0.000219	0.188	AGAAAAATGGATAT	Vernalization
OG5_190130	MADS box	PI	MA0559.1	BRADI3G32090	BRADI3G32090	960	973	-	13.5	1.2e-05	0.0805	CCAAATAAAGAAGG	Vernalization
OG5_190237	MADS box	PI	MA0559.1	BRADI2G36237	BRADI2G36237	10	23	-	11.1923	5.14e-05	0.134	ACAAGAGTGGAAAG	Vernalization
OG5_190237	MADS box	PI	MA0559.1	BRADI2G36237	BRADI2G36237	582	595	+	8.11538	0.000259	0.188	CAAGAAAGGGAAGT	Vernalization
OG5_190237	MADS box	PI	MA0559.1	BRADI4G05950	BRADI4G05950	87	100	-	11.6538	3.91e-05	0.118	ACAAAAAAAAAAAA	NA
OG5_190237	MADS box	PI	MA0559.1	BRADI4G05950	BRADI4G05950	169	182	-	10.0385	9.81e-05	0.154	TCAAAAGAAGAAGT	NA
OG5_190821	MADS box	PI	MA0559.1	BRADI2G05226	BRADI2G05226	259	272	-	8.30769	0.000236	0.188	CCAGAGGAAGAGAA	Photoperiod
OG5_190987	MADS box	PI	MA0559.1	BRADI1G01520	BRADI1G01520	674	687	-	9.11538	0.000159	0.171	TCAAAAAGAGAGAG	NA
unknown	MADS box	PI	MA0559.1	BRADI1G21980	BRADI1G21980	60	73	-	8.19231	0.00025	0.188	CCAAAAGAAAAATA	Vernalization
unknown	MADS box	PI	MA0559.1	BRADI1G21980	BRADI1G21980	680	693	-	11.5385	4.19e-05	0.118	GCGAAAAAAGTAAA	Vernalization
unknown	MADS box	PI	MA0559.1	BRADI1G45807	BRADI1G45807	438	451	-	9.76923	0.000113	0.159	CCTGAAATAGATAG	PI
unknown	MADS box	PI	MA0559.1	BRADI2G59187	BRADI2G59187	94	107	-	8.57692	0.000207	0.186	TCAAAAATGGATAT	Vernalization
unknown	MADS box	PI	MA0559.1	BRADI2G59187	BRADI2G59187	404	417	-	11.5769	4.09e-05	0.118	CCGGAAGTAGCAAA	Vernalization
unknown	MADS box	PI	MA0559.1	BRADI3G10010	BRADI3G10010	138	151	+	8.46154	0.000219	0.188	ATAGAAAAGGCAGG	NA
unknown	MADS box	PI	MA0559.1	BRADI3G10010	BRADI3G10010	164	177	+	9.34615	0.000141	0.169	TCAAAAAAGAAAAG	NA
unknown	MADS box	PI	MA0559.1	BRADI3G17950	BRADI3G17950	173	186	+	11.6923	3.82e-05	0.118	GAAAAAGAGGCAAG	NA
unknown	MADS box	PI	MA0559.1	BRADI3G51800	AGL6	150	163	-	8.26923	0.000241	0.188	ACAAAAATGGTTGG	Vernalization
unknown	MADS box	PI	MA0559.1	BRADI3G51800	AGL6	600	613	-	7.92308	0.000284	0.197	CCAAAAATAAAGAG	Vernalization
unknown	MADS box	PI	MA0559.1	BRADI3G51800	AGL6	826	839	-	8.03846	0.000268	0.19	CGAAATGAGGACAA	Vernalization
unknown	MADS box	PI	MA0559.1	BRADI3G56260	BRADI3G56260	383	396	+	10.8077	6.39e-05	0.134	ACAAATGAAGATAG	Vernalization
unknown	MADS box	PI	MA0559.1	BRADI4G34680	BRADI4G34680	272	285	-	7.92308	0.000284	0.197	CCAGAAAAAGGACA	Vernalization
unknown	MADS box	SHP1	MA0585.1	BRADI3G51800	AGL6	847	864	+	13.6071	9.71e-06	0.177	CTTCCCAGTTAGGGTAAA	Vernalization
OG5_127186	MADS box	SOC1	MA0554.1	BRADI3G49204	BRADI3G49204	93	113	-	11.04	5.21e-05	0.0314	TTCTTCTGTTCTTCATTTCAT	NA
OG5_127186	MADS box	SOC1	MA0554.1	BRADI3G49204	BRADI3G49204	170	190	+	8.6	0.000171	0.0597	GTACTAGTTTTCTTTTTTCTG	NA
OG5_127186	MADS box	SOC1	MA0554.1	BRADI3G49204	BRADI3G49204	357	377	-	2.8	0.00129	0.2	CGTTGTGATTTTGCTACTTTG	NA
OG5_127186	MADS box	SOC1	MA0554.1	BRADI3G49204	BRADI3G49204	744	764	+	4.6	0.000764	0.152	CCCCCCCATCTCTTGTTGCAG	NA
OG5_127186	MADS box	SOC1	MA0554.1	BRADI3G49204	BRADI3G49204	969	989	+	3.08	0.00119	0.192	CTCGGGTTTGTCCGTCCCTGA	NA
OG5_127186	MADS box	SOC1	MA0554.1	BRADI3G49204	BRADI3G49204	975	995	+	3.2	0.00115	0.189	TTTGTCCGTCCCTGAACTCCT	NA
OG5_128223	MADS box	SOC1	MA0554.1	BRADI3G44580	BRADI3G44580	106	126	+	6.56	0.000391	0.0969	TGACCTTTTTCTCGGCTCTTC	Photoperiod
OG5_128223	MADS box	SOC1	MA0554.1	BRADI3G44580	BRADI3G44580	171	191	+	6.48	0.000403	0.0995	TTTTCCCCTTTCCCTATCAAG	Photoperiod
OG5_128845	MADS box	SOC1	MA0554.1	BRADI3G12240	BRADI3G12240	17	37	+	4.04	0.000907	0.167	CCTCCTCCTCCTCCGCCGTGC	Vernalization
OG5_128845	MADS box	SOC1	MA0554.1	BRADI3G12240	BRADI3G12240	892	912	-	9.64	0.000106	0.0459	TCCCTTCCTTTTTCTTTCAAC	Vernalization
OG5_128971	MADS box	SOC1	MA0554.1	BRADI1G12787	BRADI1G12787	163	183	+	3.12	0.00118	0.191	TTCTCACCGTTCCGTCTCTCC	Photoperiod
OG5_128971	MADS box	SOC1	MA0554.1	BRADI1G12787	BRADI1G12787	177	197	+	5.64	0.000543	0.12	TCTCTCCATGGCTCGTTGTGA	Photoperiod
OG5_128971	MADS box	SOC1	MA0554.1	BRADI1G12787	BRADI1G12787	199	219	+	4.56	0.000773	0.153	TTCCATCATCTGTCAACTCCA	Photoperiod
OG5_129276	MADS box	SOC1	MA0554.1	BRADI2G47100	BRADI2G47100	7	27	+	5.72	0.000528	0.119	GGCTGTCCTTTTCTACTCTAC	Photoperiod
OG5_129431	MADS box	SOC1	MA0554.1	BRADI1G59300	BRADI1G59300	60	80	+	9	0.000143	0.0554	TCTTCCTTTTCCTCTCCACCA	Vernalization
OG5_129431	MADS box	SOC1	MA0554.1	BRADI1G59300	BRADI1G59300	89	109	+	13.56	1.14e-05	0.0135	TCCTTCTCATTCCTTCTCTTT	Vernalization
OG5_129431	MADS box	SOC1	MA0554.1	BRADI1G59300	BRADI1G59300	125	145	+	2.96	0.00123	0.196	TTTTGCTCGCCTCCATCTTTC	Vernalization
OG5_129431	MADS box	SOC1	MA0554.1	BRADI1G59300	BRADI1G59300	791	811	-	2.84	0.00127	0.199	GTACGCCTTTTTTTTTCCAAC	Vernalization
OG5_129431	MADS box	SOC1	MA0554.1	BRADI1G59300	BRADI1G59300	797	817	-	7.96	0.000225	0.0697	TTCTGTGTACGCCTTTTTTTT	Vernalization
OG5_129431	MADS box	SOC1	MA0554.1	BRADI1G59300	BRADI1G59300	919	939	+	5.44	0.000581	0.126	GCCGTCTCTCGCTCGCCTCTT	Vernalization
OG5_129431	MADS box	SOC1	MA0554.1	BRADI1G59300	BRADI1G59300	925	945	+	3.92	0.000939	0.17	TCTCGCTCGCCTCTTCTTCAC	Vernalization
OG5_129431	MADS box	SOC1	MA0554.1	BRADI1G59300	BRADI1G59300	945	965	-	6.56	0.000391	0.0969	GTTCAGTTTGAGTTTCCCCTG	Vernalization
OG5_129545	MADS box	SOC1	MA0554.1	BRADI3G24710	BRADI3G24710	95	115	-	8.52	0.000177	0.06	TCCTTTTGTTTGCGGTCCTTA	NA
OG5_129545	MADS box	SOC1	MA0554.1	BRADI3G24710	BRADI3G24710	211	231	-	6.24	0.00044	0.105	TCTTTCTTGTAGCCTACTTTT	NA
OG5_129545	MADS box	SOC1	MA0554.1	BRADI3G24710	BRADI3G24710	225	245	-	15.88	2.03e-06	0.00607	TGTCCATTTTCTTTTCTTTCT	NA
OG5_129545	MADS box	SOC1	MA0554.1	BRADI3G24710	BRADI3G24710	545	565	-	5.84	0.000507	0.116	CGCTCCTCTCCTCTTCCCTAG	NA
OG5_129545	MADS box	SOC1	MA0554.1	BRADI3G24710	BRADI3G24710	697	717	-	12.04	2.97e-05	0.022	TTTGTGTTTCTTTCTTTATGA	NA
OG5_129545	MADS box	SOC1	MA0554.1	BRADI3G24710	BRADI3G24710	814	834	-	4.36	0.000823	0.158	GGCGGATTTGTTCTTTCCCCT	NA
OG5_136555	MADS box	SOC1	MA0554.1	BRADI1G08400	BRADI1G08400	140	160	+	5.88	0.0005	0.116	TTTCGTGGAGATTCTTTTTAT	NA
OG5_136555	MADS box	SOC1	MA0554.1	BRADI1G08400	BRADI1G08400	245	265	-	7.8	0.000241	0.0723	TCCGCATCTGTCTTGCTCTCT	NA
OG5_136555	MADS box	SOC1	MA0554.1	BRADI1G08400	BRADI1G08400	369	389	+	5.24	0.000621	0.131	CTCCTACTTGCTCCTTTACCA	NA
OG5_136555	MADS box	SOC1	MA0554.1	BRADI1G08400	BRADI1G08400	677	697	+	4.48	0.000793	0.155	TGCTTGCTTCGTCTACCGTTT	NA
OG5_136555	MADS box	SOC1	MA0554.1	BRADI1G08400	BRADI1G08400	696	716	-	4.52	0.000783	0.154	CCCCACTCTTCCCTGCTCCAA	NA
OG5_136555	MADS box	SOC1	MA0554.1	BRADI1G08400	BRADI1G08400	801	821	+	7.56	0.000266	0.0769	CCCCCATCTCCCTCTCCTCTC	NA
OG5_136555	MADS box	SOC1	MA0554.1	BRADI1G08400	BRADI1G08400	834	854	+	4.2	0.000864	0.163	CGCCGCTTTTCGCCTATTACC	NA
OG5_136555	MADS box	SOC1	MA0554.1	BRADI1G08400	BRADI1G08400	890	910	+	3.88	0.000951	0.171	CGCCCATTTGCTCCTCCGCCT	NA
OG5_136555	MADS box	SOC1	MA0554.1	BRADI1G08400	BRADI1G08400	963	983	-	3.8	0.000973	0.173	TCCTCACCGCTCCCTTTTCTA	NA
OG5_136555	MADS box	SOC1	MA0554.1	BRADI1G10520	BRADI1G10520	123	143	+	3.4	0.00109	0.184	GGAGATTGACATTTTTTTTTT	NA
OG5_136555	MADS box	SOC1	MA0554.1	BRADI1G10520	BRADI1G10520	129	149	+	9.48	0.000115	0.0487	TGACATTTTTTTTTTTTACAT	NA
OG5_136555	MADS box	SOC1	MA0554.1	BRADI1G10520	BRADI1G10520	267	287	+	8.28	0.000197	0.0635	TTTCGCTTATTTGTGCTTTAT	NA
OG5_136555	MADS box	SOC1	MA0554.1	BRADI1G10520	BRADI1G10520	424	444	+	4.36	0.000823	0.158	TTTTGACCTTATTTTTTCAAA	NA
OG5_136555	MADS box	SOC1	MA0554.1	BRADI1G10520	BRADI1G10520	630	650	+	8.68	0.000165	0.0586	GTCCTAGCTTTGTTTTTTTGG	NA
OG5_136555	MADS box	SOC1	MA0554.1	BRADI1G10520	BRADI1G10520	636	656	+	7.44	0.000279	0.0785	GCTTTGTTTTTTTGGCTCAGT	NA
OG5_136555	MADS box	SOC1	MA0554.1	BRADI1G10520	BRADI1G10520	721	741	-	6.28	0.000433	0.104	CCAGTTTGACATTTTCTTTTT	NA
OG5_136555	MADS box	SOC1	MA0554.1	BRADI1G10520	BRADI1G10520	766	786	-	6.32	0.000427	0.103	TTTTCTCAATGGCTGCTCTTT	NA
OG5_136555	MADS box	SOC1	MA0554.1	BRADI1G64360	BRADI1G64360	419	439	-	4.4	0.000813	0.158	CTTGTCTTTTACTCTCTAAAT	NA
OG5_136555	MADS box	SOC1	MA0554.1	BRADI1G64360	BRADI1G64360	435	455	-	3.16	0.00117	0.191	GCACCATTTCTTTGGACTTGT	NA
OG5_136555	MADS box	SOC1	MA0554.1	BRADI1G64360	BRADI1G64360	747	767	+	9.72	0.000102	0.0443	TCTTTCTATCCCTTACCTTTC	NA
OG5_136555	MADS box	SOC1	MA0554.1	BRADI1G64360	BRADI1G64360	812	832	+	3.64	0.00102	0.175	TCCTCACCTCATCCTCTGTAA	NA
OG5_136555	MADS box	SOC1	MA0554.1	BRADI1G64360	BRADI1G64360	840	860	+	10.04	8.74e-05	0.0419	CGCTCCCATCTTTTTATCCTT	NA
OG5_139246	MADS box	SOC1	MA0554.1	BRADI1G65910	BRADI1G65910	76	96	+	6.4	0.000415	0.102	TGTGCACTTTACTCTCTCCAT	NA
OG5_139246	MADS box	SOC1	MA0554.1	BRADI1G65910	BRADI1G65910	434	454	-	7.12	0.000316	0.0847	TTCGAACATGGTTTTTTTTTT	NA
OG5_139246	MADS box	SOC1	MA0554.1	BRADI1G65910	BRADI1G65910	956	976	+	5.2	0.00063	0.132	CGCCCCCGTTATCTATTTCCT	NA
OG5_139246	MADS box	SOC1	MA0554.1	BRADI1G65910	BRADI1G65910	962	982	+	9.28	0.000126	0.0516	CGTTATCTATTTCCTCCCTCC	NA
OG5_143093	MADS box	SOC1	MA0554.1	BRADI2G48657	BRADI2G48657	462	482	+	2.88	0.00126	0.198	GTACACGCTCTTTTGTTCTAA	Photoperiod
OG5_143093	MADS box	SOC1	MA0554.1	BRADI2G48657	BRADI2G48657	467	487	+	5	0.000672	0.14	CGCTCTTTTGTTCTAATCCGG	Photoperiod
OG5_143093	MADS box	SOC1	MA0554.1	BRADI2G48657	BRADI2G48657	580	600	-	5.48	0.000573	0.125	CGTTCGTTAGCCCTTTTCCTC	Photoperiod
OG5_143093	MADS box	SOC1	MA0554.1	BRADI2G48657	BRADI2G48657	611	631	+	3.84	0.000962	0.172	GCTGCCTGTTTCCGTACTTGA	Photoperiod
OG5_143093	MADS box	SOC1	MA0554.1	BRADI2G48657	BRADI2G48657	756	776	+	7.72	0.000249	0.0737	CGTCCATCTCTCTGGTTATTT	Photoperiod
OG5_143093	MADS box	SOC1	MA0554.1	BRADI2G48657	BRADI2G48657	900	920	-	7	0.000331	0.0872	CCCCCCTCTCGCTTGCTTCGG	Photoperiod
OG5_143093	MADS box	SOC1	MA0554.1	BRADI2G48657	BRADI2G48657	916	936	-	7.12	0.000316	0.0847	GCTTTACTATTTCCTTCCCCC	Photoperiod
OG5_143093	MADS box	SOC1	MA0554.1	BRADI2G48657	BRADI2G48657	933	953	-	10.12	8.4e-05	0.0416	GCCCTCTTTCCTTTGCTGCTT	Photoperiod
OG5_143093	MADS box	SOC1	MA0554.1	BRADI2G48657	BRADI2G48657	969	989	+	5.72	0.000528	0.119	CGTTTGTGTGGCTCGCTGCTG	Photoperiod
OG5_146543	MADS box	SOC1	MA0554.1	BRADI1G48830	BRADI1G48830	94	114	+	7.8	0.000241	0.0723	TTTTCGTCATATTCTCCTTGG	NA
OG5_146543	MADS box	SOC1	MA0554.1	BRADI1G48830	BRADI1G48830	140	160	+	7.96	0.000225	0.0697	GGTCCTTTTTTCCTATCCTGG	NA
OG5_146543	MADS box	SOC1	MA0554.1	BRADI1G48830	BRADI1G48830	203	223	+	9.88	9.46e-05	0.043	CGTCTTCTTCATCCTTTCCGA	NA
OG5_146543	MADS box	SOC1	MA0554.1	BRADI1G48830	BRADI1G48830	331	351	+	3.68	0.00101	0.174	TGTGATCTTGCGCTGCCTTCC	NA
OG5_146543	MADS box	SOC1	MA0554.1	BRADI1G48830	BRADI1G48830	369	389	-	3.36	0.0011	0.185	CCCCCCCCACCCCCTTTTCAC	NA
OG5_146543	MADS box	SOC1	MA0554.1	BRADI1G48830	BRADI1G48830	648	668	+	8.52	0.000177	0.06	GCTTCCTGTCTGCCGCTCCCC	NA
OG5_146543	MADS box	SOC1	MA0554.1	BRADI2G07070	BRADI2G07070	151	171	-	5.2	0.00063	0.132	TGCCTCCTACTCCTACTCTAC	NA
OG5_146543	MADS box	SOC1	MA0554.1	BRADI2G07070	BRADI2G07070	395	415	+	6.64	0.00038	0.0949	TCTCTCTCGGCCTCTCTCCTG	NA
OG5_146543	MADS box	SOC1	MA0554.1	BRADI2G07070	BRADI2G07070	464	484	-	3.48	0.00107	0.181	TTCCTCCTGTGTTGTTTGCTA	NA
OG5_146543	MADS box	SOC1	MA0554.1	BRADI2G07070	BRADI2G07070	533	553	+	2.84	0.00127	0.199	TCTTCTCAATTCTCATTCACC	NA
OG5_146543	MADS box	SOC1	MA0554.1	BRADI2G07070	BRADI2G07070	543	563	+	8.56	0.000174	0.06	TCTCATTCACCTCCTCCTCCT	NA
OG5_146543	MADS box	SOC1	MA0554.1	BRADI2G07070	BRADI2G07070	549	569	+	5.56	0.000558	0.122	TCACCTCCTCCTCCTCCCTCA	NA
OG5_146543	MADS box	SOC1	MA0554.1	BRADI2G07070	BRADI2G07070	811	831	+	5.68	0.000536	0.12	TCTTCTTCTTCTTCTATAAGT	NA
OG5_150244	MADS box	SOC1	MA0554.1	BRADI1G33610	BRADI1G33610	342	362	-	9.04	0.000141	0.0551	TTCTCCCCTTCCCCTCCCTCC	NA
OG5_150244	MADS box	SOC1	MA0554.1	BRADI1G33610	BRADI1G33610	376	396	-	5.48	0.000573	0.125	CTCTGAGTTGTCTCTCTCCAG	NA
OG5_150244	MADS box	SOC1	MA0554.1	BRADI1G33610	BRADI1G33610	503	523	-	4.08	0.000896	0.166	CCTCATCCTCACCTGATTCGA	NA
OG5_150244	MADS box	SOC1	MA0554.1	BRADI1G33610	BRADI1G33610	757	777	+	7.84	0.000237	0.072	CTCGTTCGTCTCCCGTCTTCC	NA
OG5_150244	MADS box	SOC1	MA0554.1	BRADI1G33610	BRADI1G33610	764	784	+	8.88	0.000151	0.0563	GTCTCCCGTCTTCCTCCTCCC	NA
OG5_150244	MADS box	SOC1	MA0554.1	BRADI1G33610	BRADI1G33610	851	871	+	2.88	0.00126	0.198	CTCCTCTCAGGCTCTCTCACC	NA
OG5_150244	MADS box	SOC1	MA0554.1	BRADI3G04040	BRADI3G04040	194	214	+	3.68	0.00101	0.174	TTTGTTTGGTTGTGGATCTTG	NA
OG5_150244	MADS box	SOC1	MA0554.1	BRADI3G04040	BRADI3G04040	222	242	-	11	5.32e-05	0.0314	TTCCTCTTGCCTTTTCTCTCT	NA
OG5_150244	MADS box	SOC1	MA0554.1	BRADI3G04040	BRADI3G04040	360	380	-	3.72	0.000996	0.174	CGTCTATATGTTCGGATGTTG	NA
OG5_150244	MADS box	SOC1	MA0554.1	BRADI3G04040	BRADI3G04040	556	576	+	7.68	0.000253	0.0743	TCATTATTATTTTTTCCTTGA	NA
OG5_150244	MADS box	SOC1	MA0554.1	BRADI3G04040	BRADI3G04040	575	595	-	4.12	0.000885	0.166	TGAGCGCTAGTCTCTCTTTTC	NA
OG5_150244	MADS box	SOC1	MA0554.1	BRADI3G04040	BRADI3G04040	611	631	+	4.12	0.000885	0.166	CGAGCCTGTCCCTCTCCCTCT	NA
OG5_150244	MADS box	SOC1	MA0554.1	BRADI3G04040	BRADI3G04040	623	643	+	7.16	0.000311	0.0843	TCTCCCTCTTGCTGGTTGCTG	NA
OG5_150244	MADS box	SOC1	MA0554.1	BRADI3G04040	BRADI3G04040	781	801	+	8.52	0.000177	0.06	GTTCGTCTTCCTCGTTCCTCC	NA
OG5_150244	MADS box	SOC1	MA0554.1	BRADI3G04040	BRADI3G04040	791	811	+	6.72	0.000368	0.093	CTCGTTCCTCCTCCTCCTCCC	NA
OG5_150244	MADS box	SOC1	MA0554.1	BRADI3G04040	BRADI3G04040	861	881	+	6.16	0.000453	0.107	TCCCCACTTTGTTCGTTATCG	NA
OG5_150244	MADS box	SOC1	MA0554.1	BRADI4G16630	BRADI4G16630	7	27	+	4	0.000917	0.168	TTTGGATTATAGTTTTTTCAA	NA
OG5_150244	MADS box	SOC1	MA0554.1	BRADI4G16630	BRADI4G16630	49	69	-	3.12	0.00118	0.191	GCTGCTTGAGTTTGGCTCCCT	NA
OG5_150244	MADS box	SOC1	MA0554.1	BRADI4G16630	BRADI4G16630	513	533	-	3.8	0.000973	0.173	GGACTTTGAGGTTTTTTTTGC	NA
OG5_150244	MADS box	SOC1	MA0554.1	BRADI4G16630	BRADI4G16630	609	629	+	4.2	0.000864	0.163	GTTCCTGTTTTCTTTTTGAAA	NA
OG5_150244	MADS box	SOC1	MA0554.1	BRADI4G16630	BRADI4G16630	900	920	+	7.88	0.000233	0.0712	TTCCCACCTCTTCTTCTGCAT	NA
OG5_150244	MADS box	SOC1	MA0554.1	BRADI4G16630	BRADI4G16630	977	997	-	7.68	0.000253	0.0743	TCTCACTAGCCTTCTCTCTCT	NA
OG5_150265	MADS box	SOC1	MA0554.1	BRADI3G39927	BRADI3G39927	385	405	+	6.6	0.000385	0.0959	CCCTCGTCATTTCCTCCTCTC	Photoperiod
OG5_150265	MADS box	SOC1	MA0554.1	BRADI3G39927	BRADI3G39927	396	416	+	15.4	2.99e-06	0.00711	TCCTCCTCTCTCTCTTTTCTG	Photoperiod
OG5_150265	MADS box	SOC1	MA0554.1	BRADI3G39927	BRADI3G39927	402	422	+	7.56	0.000266	0.0769	TCTCTCTCTTTTCTGTCACGG	Photoperiod
OG5_150265	MADS box	SOC1	MA0554.1	BRADI3G39927	BRADI3G39927	559	579	+	5.12	0.000647	0.135	GGACTTCCTCCTCTTTCCTCC	Photoperiod
OG5_150265	MADS box	SOC1	MA0554.1	BRADI3G39927	BRADI3G39927	569	589	+	9.4	0.000119	0.0498	CTCTTTCCTCCTTGGTTTTGC	Photoperiod
OG5_150265	MADS box	SOC1	MA0554.1	BRADI3G39927	BRADI3G39927	574	594	+	3.72	0.000996	0.174	TCCTCCTTGGTTTTGCTGCTC	Photoperiod
OG5_150265	MADS box	SOC1	MA0554.1	BRADI3G39927	BRADI3G39927	609	629	+	3.28	0.00113	0.187	TCACCTTTTTTTTTTTCAAGC	Photoperiod
OG5_150265	MADS box	SOC1	MA0554.1	BRADI3G39927	BRADI3G39927	694	714	-	10.16	8.23e-05	0.041	TCTCTCTCTCTCGGTCTCTCC	Photoperiod
OG5_150265	MADS box	SOC1	MA0554.1	BRADI3G39927	BRADI3G39927	739	759	+	4.48	0.000793	0.155	CTTCGGCTAGCTTCTCCTCGG	Photoperiod
OG5_150265	MADS box	SOC1	MA0554.1	BRADI3G39927	BRADI3G39927	787	807	+	9.88	9.46e-05	0.043	CTTCTTCTTCGTCGTCCCCCT	Photoperiod
OG5_150265	MADS box	SOC1	MA0554.1	BRADI3G39927	BRADI3G39927	845	865	+	7.68	0.000253	0.0743	TCTCTTTGGCTTTCTCTGCGC	Photoperiod
OG5_150265	MADS box	SOC1	MA0554.1	BRADI3G39927	BRADI3G39927	922	942	-	6.2	0.000446	0.106	TTCCCCCCACCCCCTCTCCTC	Photoperiod
OG5_150317	MADS box	SOC1	MA0554.1	BRADI1G17410	BRADI1G17410	85	105	+	6.76	0.000363	0.0923	CCTCTTTCTCCCCTTTTCAGA	NA
OG5_150317	MADS box	SOC1	MA0554.1	BRADI1G17410	BRADI1G17410	633	653	+	5.24	0.000621	0.131	CCAGTTTTTTTTGGTTTTCTG	NA
OG5_150317	MADS box	SOC1	MA0554.1	BRADI1G17410	BRADI1G17410	783	803	-	2.92	0.00125	0.196	CTTCTAGCACTGGTTTTTCTT	NA
OG5_150317	MADS box	SOC1	MA0554.1	BRADI1G17410	BRADI1G17410	849	869	-	13.44	1.24e-05	0.0135	GTATAGCTTTTTTTTTTTTCT	NA
OG5_150317	MADS box	SOC1	MA0554.1	BRADI1G17410	BRADI1G17410	912	932	+	4.08	0.000896	0.166	TCCGTGGATCTTCTTCCTCCT	NA
OG5_150317	MADS box	SOC1	MA0554.1	BRADI1G17410	BRADI1G17410	978	998	+	3.44	0.00108	0.182	CTAGCTCGTCTTCCTCCTCGC	NA
OG5_150317	MADS box	SOC1	MA0554.1	BRADI2G09720	BRADI2G09720	204	224	-	3	0.00122	0.194	CGCCATCAACTCTCTTTTAAT	NA
OG5_150317	MADS box	SOC1	MA0554.1	BRADI2G09720	BRADI2G09720	752	772	+	7.44	0.000279	0.0785	TTACCTTTTTGCCCATTCTGT	NA
OG5_150317	MADS box	SOC1	MA0554.1	BRADI2G09720	BRADI2G09720	758	778	+	5.84	0.000507	0.116	TTTTGCCCATTCTGTTTCATA	NA
OG5_150317	MADS box	SOC1	MA0554.1	BRADI2G09720	BRADI2G09720	876	896	+	11.24	4.67e-05	0.0296	TCATCTCCTCTTCCTCTCTTG	NA
OG5_150317	MADS box	SOC1	MA0554.1	BRADI2G09720	BRADI2G09720	884	904	+	4.2	0.000864	0.163	TCTTCCTCTCTTGGGTCTCCA	NA
OG5_150317	MADS box	SOC1	MA0554.1	BRADI2G09720	BRADI2G09720	899	919	+	6	0.000479	0.112	TCTCCAGCTCGGTTTCTCCCT	NA
OG5_150317	MADS box	SOC1	MA0554.1	BRADI2G10640	BRADI2G10640	158	178	+	8.44	0.000184	0.0612	TCACATCCTTTTCTTTTTCAA	NA
OG5_150317	MADS box	SOC1	MA0554.1	BRADI2G10640	BRADI2G10640	202	222	+	3.72	0.000996	0.174	TCATATCATCCTCTTCCTTAG	NA
OG5_150317	MADS box	SOC1	MA0554.1	BRADI2G10640	BRADI2G10640	485	505	-	3.12	0.00118	0.191	CTATTTTGTGCCTCACCGTTG	NA
OG5_150317	MADS box	SOC1	MA0554.1	BRADI2G10640	BRADI2G10640	548	568	-	4.4	0.000813	0.158	CTCTTGGTTCTTCCTATTAAT	NA
OG5_150317	MADS box	SOC1	MA0554.1	BRADI2G10640	BRADI2G10640	746	766	-	9.24	0.000128	0.052	TGCCTTTTTGCCCTTTTCCAC	NA
OG5_153294	MADS box	SOC1	MA0554.1	BRADI2G14290	BRADI2G14290	35	55	-	3.64	0.00102	0.175	TGTTCATGACTTTTATCTTAA	NA
OG5_153294	MADS box	SOC1	MA0554.1	BRADI2G14290	BRADI2G14290	182	202	-	3.84	0.000962	0.172	TTTGATGGAGATTTTTTTTTC	NA
OG5_153294	MADS box	SOC1	MA0554.1	BRADI2G14290	BRADI2G14290	416	436	-	5.36	0.000597	0.128	GTATATCCACATTTTTTTTCC	NA
OG5_153294	MADS box	SOC1	MA0554.1	BRADI2G14290	BRADI2G14290	449	469	+	10.08	8.57e-05	0.0416	CCCCCTTTTTTTTGGCCCCCT	NA
OG5_153294	MADS box	SOC1	MA0554.1	BRADI2G14290	BRADI2G14290	455	475	+	10.36	7.44e-05	0.0385	TTTTTTTGGCCCCCTTTTTTG	NA
OG5_153294	MADS box	SOC1	MA0554.1	BRADI2G14290	BRADI2G14290	484	504	-	6.88	0.000347	0.0895	GTTCTCTCTTCTTCACCGCTC	NA
OG5_153294	MADS box	SOC1	MA0554.1	BRADI2G14290	BRADI2G14290	496	516	-	12.44	2.33e-05	0.0195	TGCTTTCTTCTTGTTCTCTCT	NA
OG5_153294	MADS box	SOC1	MA0554.1	BRADI2G14290	BRADI2G14290	507	527	-	9.04	0.000141	0.0551	TTCTTTCCTCGTGCTTTCTTC	NA
OG5_153294	MADS box	SOC1	MA0554.1	BRADI2G14290	BRADI2G14290	525	545	-	14.68	5.19e-06	0.00969	CTTCTTCTTTCTTGTATTTTC	NA
OG5_153294	MADS box	SOC1	MA0554.1	BRADI2G14290	BRADI2G14290	531	551	-	15.28	3.29e-06	0.00748	TTTTCCCTTCTTCTTTCTTGT	NA
OG5_153294	MADS box	SOC1	MA0554.1	BRADI2G14290	BRADI2G14290	537	557	-	13.64	1.08e-05	0.0132	TCTCGATTTTCCCTTCTTCTT	NA
OG5_153294	MADS box	SOC1	MA0554.1	BRADI2G14290	BRADI2G14290	582	602	-	7.72	0.000249	0.0737	GGCTGCGCTCATTTTCTTTTT	NA
OG5_153294	MADS box	SOC1	MA0554.1	BRADI2G14290	BRADI2G14290	709	729	+	7.44	0.000279	0.0785	CTTTGCGTTTGCTTTCCCCTC	NA
OG5_153294	MADS box	SOC1	MA0554.1	BRADI2G14290	BRADI2G14290	714	734	+	6.8	0.000357	0.0918	CGTTTGCTTTCCCCTCCATCC	NA
OG5_153294	MADS box	SOC1	MA0554.1	BRADI2G14290	BRADI2G14290	807	827	+	8.08	0.000214	0.0677	TTCTCCCGTGCTCCTCCTCCT	NA
OG5_153294	MADS box	SOC1	MA0554.1	BRADI2G14290	BRADI2G14290	853	873	+	3.24	0.00114	0.188	CGATCGGATTTTTGTTTCCTT	NA
OG5_156319	MADS box	SOC1	MA0554.1	BRADI1G43670	BRADI1G43670	107	127	-	10.84	5.8e-05	0.0331	CCATTTTTTGTTTTGCTTTGA	NA
OG5_156319	MADS box	SOC1	MA0554.1	BRADI1G43670	BRADI1G43670	126	146	-	2.8	0.00129	0.2	TTTTCATTGCATCTTCTATCC	NA
OG5_156319	MADS box	SOC1	MA0554.1	BRADI1G43670	BRADI1G43670	287	307	+	6.76	0.000363	0.0923	TTTGAGCTTTTCTCAATATCT	NA
OG5_156319	MADS box	SOC1	MA0554.1	BRADI1G43670	BRADI1G43670	341	361	-	4.2	0.000864	0.163	GCTCCTCCTTAGCCGTTCCGC	NA
OG5_156319	MADS box	SOC1	MA0554.1	BRADI1G43670	BRADI1G43670	355	375	-	2.92	0.00125	0.196	TGCCATTCATTCGCGCTCCTC	NA
OG5_156319	MADS box	SOC1	MA0554.1	BRADI1G43670	BRADI1G43670	472	492	+	5.36	0.000597	0.128	CGCCCTTTATCTCCTTTATAT	NA
OG5_156319	MADS box	SOC1	MA0554.1	BRADI1G43670	BRADI1G43670	644	664	-	5.56	0.000558	0.122	CCTTGTGTTCACTTTTTACGT	NA
OG5_156319	MADS box	SOC1	MA0554.1	BRADI1G43670	BRADI1G43670	739	759	-	8.88	0.000151	0.0563	TGATACCATTTTTTTTCTTGT	NA
OG5_160330	MADS box	SOC1	MA0554.1	BRADI3G01440	BRADI3G01440	63	83	+	6.64	0.00038	0.0949	CGCTTCCTTGTTTCATCGTGT	Photoperiod
OG5_160330	MADS box	SOC1	MA0554.1	BRADI3G01440	BRADI3G01440	336	356	+	4.96	0.000681	0.141	GGAGAATTTTATTTTTTTTCC	Photoperiod
OG5_160330	MADS box	SOC1	MA0554.1	BRADI3G01440	BRADI3G01440	671	691	+	4	0.000917	0.168	TCCTGCTAGCTTCCTTCCTGT	Photoperiod
OG5_160330	MADS box	SOC1	MA0554.1	BRADI3G01440	BRADI3G01440	685	705	+	9.96	9.09e-05	0.0422	TTCCTGTGTGGCTCTCCTTTA	Photoperiod
OG5_160330	MADS box	SOC1	MA0554.1	BRADI3G01440	BRADI3G01440	726	746	+	5.36	0.000597	0.128	CTCCCTTTTCCTCTTTCTAGC	Photoperiod
OG5_160330	MADS box	SOC1	MA0554.1	BRADI3G01440	BRADI3G01440	811	831	-	3.76	0.000985	0.174	GGTGGCTCTTGTTTATTTCGG	Photoperiod
OG5_160330	MADS box	SOC1	MA0554.1	BRADI3G01440	BRADI3G01440	821	841	-	3.48	0.00107	0.181	GTTTTGGTTGGGTGGCTCTTG	Photoperiod
OG5_160330	MADS box	SOC1	MA0554.1	BRADI3G01440	BRADI3G01440	838	858	-	9.12	0.000136	0.0543	GGTTTGGATCTTTCTCTGTTT	Photoperiod
OG5_160330	MADS box	SOC1	MA0554.1	BRADI3G01440	BRADI3G01440	846	866	-	3.04	0.00121	0.193	TTTTGCCAGGTTTGGATCTTT	Photoperiod
OG5_160330	MADS box	SOC1	MA0554.1	BRADI3G01440	BRADI3G01440	862	882	-	11.04	5.21e-05	0.0314	GTTGTCTCTGTTTTATTTTTG	Photoperiod
OG5_164233	MADS box	SOC1	MA0554.1	BRADI3G16515	BRADI3G16515	267	287	+	7.96	0.000225	0.0697	TGCTTTCAACTGTTTTTGTTA	NA
OG5_164233	MADS box	SOC1	MA0554.1	BRADI3G16515	BRADI3G16515	288	308	+	6.92	0.000342	0.0888	GTCTAATCTGTTCTTTTGTGG	NA
OG5_164233	MADS box	SOC1	MA0554.1	BRADI3G16515	BRADI3G16515	352	372	-	3.8	0.000973	0.173	CTCTCTTTATCTTTAACTCTA	NA
OG5_164233	MADS box	SOC1	MA0554.1	BRADI3G16515	BRADI3G16515	525	545	+	8.92	0.000149	0.0556	CCTGAATTTCTCTTTTCTCAT	NA
OG5_164233	MADS box	SOC1	MA0554.1	BRADI3G16515	BRADI3G16515	725	745	+	3.92	0.000939	0.17	GTTCTTTAGGCTTTTTCTTGG	NA
OG5_164233	MADS box	SOC1	MA0554.1	BRADI3G16515	BRADI3G16515	965	985	+	12.2	2.7e-05	0.0214	TTCTATTTTTGTTTTCCCCTG	NA
OG5_168410	MADS box	SOC1	MA0554.1	BRADI3G23167	BRADI3G23167	277	297	-	8.92	0.000149	0.0556	GCCCTCCATCTTCCTCCCTCG	Photoperiod
OG5_168410	MADS box	SOC1	MA0554.1	BRADI3G23167	BRADI3G23167	287	307	-	7.44	0.000279	0.0785	TGTTCCTCTCGCCCTCCATCT	Photoperiod
OG5_168410	MADS box	SOC1	MA0554.1	BRADI3G23167	BRADI3G23167	623	643	-	8.08	0.000214	0.0677	CCTTTTCAATTTGTTTTTTTA	Photoperiod
OG5_168410	MADS box	SOC1	MA0554.1	BRADI3G23167	BRADI3G23167	774	794	+	5.44	0.000581	0.126	TCTGCTCTGCTCTTTTCCCCT	Photoperiod
OG5_168410	MADS box	SOC1	MA0554.1	BRADI3G23167	BRADI3G23167	841	861	+	5.76	0.000521	0.118	TTCCCACCTCTCCCTACCCCA	Photoperiod
OG5_168410	MADS box	SOC1	MA0554.1	BRADI3G23167	BRADI3G23167	864	884	+	3	0.00122	0.194	TCTCAGCCTCACGCGTTCTCC	Photoperiod
OG5_168410	MADS box	SOC1	MA0554.1	BRADI3G23167	BRADI3G23167	883	903	+	7.52	0.00027	0.0775	CCCCCGTCTCTCTCTCCGCCC	Photoperiod
OG5_169591	MADS box	SOC1	MA0554.1	BRADI3G03106	BRADI3G03106	220	240	-	4.92	0.00069	0.142	CCAGCCCATCTTTGGTTTTTT	Vernalization
OG5_169591	MADS box	SOC1	MA0554.1	BRADI3G03106	BRADI3G03106	327	347	-	8.36	0.00019	0.0623	TTTGGCTCAGTTTCTATTCTC	Vernalization
OG5_169591	MADS box	SOC1	MA0554.1	BRADI3G03106	BRADI3G03106	347	367	-	3.76	0.000985	0.174	TTTTTTTTAGTTTTAACACAT	Vernalization
OG5_169591	MADS box	SOC1	MA0554.1	BRADI3G03106	BRADI3G03106	361	381	-	6.2	0.000446	0.106	GCTTCATCGTCGTTTTTTTTT	Vernalization
OG5_169591	MADS box	SOC1	MA0554.1	BRADI3G03106	BRADI3G03106	383	403	-	4.64	0.000754	0.151	GCCCGGCCTGTGCTGCTTCTG	Vernalization
OG5_170357	MADS box	SOC1	MA0554.1	BRADI1G26720	BRADI1G26720	627	647	-	8.4	0.000187	0.0616	TCTGCTTTACCTTGTTCTTTT	PI
OG5_170357	MADS box	SOC1	MA0554.1	BRADI1G26720	BRADI1G26720	863	883	+	8.68	0.000165	0.0586	CCCTTTCGACTCTTTTCTCCC	PI
OG5_170357	MADS box	SOC1	MA0554.1	BRADI1G26720	BRADI1G26720	891	911	+	7.12	0.000316	0.0847	CCTCTCCTTCTCCTTCCACAC	PI
OG5_170357	MADS box	SOC1	MA0554.1	BRADI1G26720	BRADI1G26720	956	976	+	9.32	0.000124	0.0511	CCTCGCCGTCCGCTTCTCCTT	PI
OG5_170357	MADS box	SOC1	MA0554.1	BRADI1G26720	BRADI1G26720	962	982	+	3.8	0.000973	0.173	CGTCCGCTTCTCCTTCCACAC	PI
OG5_170388	MADS box	SOC1	MA0554.1	BRADI1G08340	FUL1	43	63	-	15.64	2.47e-06	0.00667	TTATTTTTTTATTTTTTTTTC	Vernalization
OG5_170388	MADS box	SOC1	MA0554.1	BRADI1G08340	FUL1	51	71	-	9.2	0.000131	0.0525	TTTTCATATTATTTTTTTATT	Vernalization
OG5_170388	MADS box	SOC1	MA0554.1	BRADI1G08340	FUL1	244	264	+	9.52	0.000112	0.0482	CTTCTTCCTTTCTTTTCTAGA	Vernalization
OG5_170388	MADS box	SOC1	MA0554.1	BRADI1G08340	FUL1	289	309	-	3.04	0.00121	0.193	CTTGGAGTTTAGCTTATTTTG	Vernalization
OG5_170388	MADS box	SOC1	MA0554.1	BRADI1G08340	FUL1	661	681	-	13.44	1.24e-05	0.0135	TTTTTTCCTTTTGTGCTTTCT	Vernalization
OG5_170388	MADS box	SOC1	MA0554.1	BRADI1G08340	FUL1	666	686	-	15.48	2.81e-06	0.00699	TTTTCTTTTTTCCTTTTGTGC	Vernalization
OG5_170388	MADS box	SOC1	MA0554.1	BRADI1G08340	FUL1	674	694	-	15.04	3.96e-06	0.00845	TTTTTCGCTTTTCTTTTTTCC	Vernalization
OG5_170388	MADS box	SOC1	MA0554.1	BRADI1G08340	FUL1	687	707	-	14.6	5.51e-06	0.00988	CGTTTTTCTTTCCTTTTTCGC	Vernalization
OG5_170388	MADS box	SOC1	MA0554.1	BRADI1G08340	FUL1	696	716	-	3.36	0.0011	0.185	TTTCAGGAACGTTTTTCTTTC	Vernalization
OG5_170388	MADS box	SOC1	MA0554.1	BRADI1G08340	FUL1	766	786	-	6.92	0.000342	0.0888	CGCTTTCCTCATTTAATTCCT	Vernalization
OG5_170388	MADS box	SOC1	MA0554.1	BRADI1G59250	FUL2a	236	256	-	6.92	0.000342	0.0888	CCTTGTCGTCCTCCTCCTCGA	Vernalization
OG5_170388	MADS box	SOC1	MA0554.1	BRADI1G59250	FUL2a	439	459	+	6.36	0.000421	0.103	GTTCTTCTTCTTCTATCTATA	Vernalization
OG5_170388	MADS box	SOC1	MA0554.1	BRADI1G59250	FUL2a	519	539	-	4.28	0.000843	0.161	TCTTTGCCTCCTTGGCTCATC	Vernalization
OG5_170388	MADS box	SOC1	MA0554.1	BRADI1G59250	FUL2a	525	545	-	7.04	0.000326	0.0867	GGTGTGTCTTTGCCTCCTTGG	Vernalization
OG5_170388	MADS box	SOC1	MA0554.1	BRADI1G59250	FUL2a	531	551	-	3.12	0.00118	0.191	TCTGGAGGTGTGTCTTTGCCT	Vernalization
OG5_170388	MADS box	SOC1	MA0554.1	BRADI1G59250	FUL2a	571	591	-	15.16	3.61e-06	0.00787	TTTCTTTGATTTTTTCCTTCG	Vernalization
OG5_170388	MADS box	SOC1	MA0554.1	BRADI1G59250	FUL2a	577	597	-	13.32	1.34e-05	0.0141	CTTTAATTTCTTTGATTTTTT	Vernalization
OG5_170388	MADS box	SOC1	MA0554.1	BRADI1G59250	FUL2a	593	613	-	5.84	0.000507	0.116	CTCTCTCTGCCTTTTTCTTTA	Vernalization
OG5_170388	MADS box	SOC1	MA0554.1	BRADI1G59250	FUL2a	663	683	-	13	1.65e-05	0.0164	TCTCTCTCTCTCTTGCTGCTC	Vernalization
OG5_170388	MADS box	SOC1	MA0554.1	BRADI1G59250	FUL2a	675	695	-	9.52	0.000112	0.0482	GGTTGCTCAGTGTCTCTCTCT	Vernalization
OG5_170388	MADS box	SOC1	MA0554.1	BRADI1G59250	FUL2a	784	804	+	3.08	0.00119	0.192	GCTCCGGCTCTGCTGCCTTCC	Vernalization
OG5_170388	MADS box	SOC1	MA0554.1	BRADI1G59250	FUL2a	862	882	+	4.76	0.000726	0.147	TTCCTTCCTTCCTCTTTAAAG	Vernalization
OG5_170648	MADS box	SOC1	MA0554.1	BRADI3G04140	BRADI3G04140	240	260	-	3.08	0.00119	0.192	CTATCCGATCTTCTATTTTCG	NA
OG5_170648	MADS box	SOC1	MA0554.1	BRADI3G04140	BRADI3G04140	440	460	-	7.32	0.000292	0.0813	CCATTTCCATTTTCTTTTCAA	NA
OG5_170648	MADS box	SOC1	MA0554.1	BRADI3G04140	BRADI3G04140	475	495	+	4.28	0.000843	0.161	TGTTCTCGTCTTCGGCTCACG	NA
OG5_170648	MADS box	SOC1	MA0554.1	BRADI3G04140	BRADI3G04140	521	541	+	2.96	0.00123	0.196	TCTGAATCGTGTTTTTTCTTA	NA
OG5_170648	MADS box	SOC1	MA0554.1	BRADI3G04140	BRADI3G04140	567	587	+	7.44	0.000279	0.0785	TTCTCTTCTCTCTTGTCATAG	NA
OG5_170648	MADS box	SOC1	MA0554.1	BRADI3G04140	BRADI3G04140	625	645	-	6.68	0.000374	0.0942	CTCCACTCAGTTTTATTTCTC	NA
OG5_170648	MADS box	SOC1	MA0554.1	BRADI3G04140	BRADI3G04140	773	793	+	3.24	0.00114	0.188	TCTTTTTCAGTTTGACCATCG	NA
OG5_170648	MADS box	SOC1	MA0554.1	BRADI3G04140	BRADI3G04140	941	961	-	10.84	5.8e-05	0.0331	TCTCTCTGTGTGCCTCTGCCG	NA
OG5_170648	MADS box	SOC1	MA0554.1	BRADI3G04140	BRADI3G04140	955	975	-	11.04	5.21e-05	0.0314	GCCTCTGTTCTGTCTCTCTCT	NA
OG5_170758	MADS box	SOC1	MA0554.1	BRADI3G48880	BRADI3G48880	8	28	+	5.28	0.000613	0.131	TTACGCGTGTTTTTTTTTTGT	NA
OG5_170758	MADS box	SOC1	MA0554.1	BRADI3G48880	BRADI3G48880	18	38	+	16.72	9.85e-07	0.0049	TTTTTTTTTGTTCCTATGTTT	NA
OG5_170758	MADS box	SOC1	MA0554.1	BRADI3G48880	BRADI3G48880	28	48	+	3.68	0.00101	0.174	TTCCTATGTTTCGCAATTCAT	NA
OG5_170758	MADS box	SOC1	MA0554.1	BRADI3G48880	BRADI3G48880	272	292	-	4.16	0.000874	0.165	GTTTGGCTTCGTTGGTCCTGC	NA
OG5_170758	MADS box	SOC1	MA0554.1	BRADI3G48880	BRADI3G48880	662	682	-	4.8	0.000717	0.147	TTTTCCTCGCCTTTTTCCTAC	NA
OG5_170758	MADS box	SOC1	MA0554.1	BRADI3G48880	BRADI3G48880	920	940	+	8.96	0.000146	0.0554	CGTCCTCCTCCTTCGTCTCCT	NA
OG5_170758	MADS box	SOC1	MA0554.1	BRADI3G48880	BRADI3G48880	927	947	+	10.04	8.74e-05	0.0419	CTCCTTCGTCTCCTGCTTCGG	NA
OG5_170758	MADS box	SOC1	MA0554.1	BRADI3G48880	BRADI3G48880	936	956	+	8.56	0.000174	0.06	CTCCTGCTTCGGTCTCTGCTG	NA
OG5_170758	MADS box	SOC1	MA0554.1	BRADI3G48880	BRADI3G48880	942	962	+	8.16	0.000207	0.066	CTTCGGTCTCTGCTGATTTGA	NA
OG5_170760	MADS box	SOC1	MA0554.1	BRADI5G20340	BRADI5G20340	152	172	-	12.76	1.92e-05	0.0176	TCATCCTCTTTTTGTTTTTTC	NA
OG5_170760	MADS box	SOC1	MA0554.1	BRADI5G20340	BRADI5G20340	160	180	-	7.2	0.000306	0.0841	CCCGCATGTCATCCTCTTTTT	NA
OG5_170760	MADS box	SOC1	MA0554.1	BRADI5G20340	BRADI5G20340	222	242	-	6.32	0.000427	0.103	CGTTACTAATTTCTATTTTAT	NA
OG5_170760	MADS box	SOC1	MA0554.1	BRADI5G20340	BRADI5G20340	371	391	+	15.2	3.5e-06	0.00779	GTTTTATTTCTGTGTTTTTTG	NA
OG5_170760	MADS box	SOC1	MA0554.1	BRADI5G20340	BRADI5G20340	379	399	+	3.36	0.0011	0.185	TCTGTGTTTTTTGGGTTGTGG	NA
OG5_170760	MADS box	SOC1	MA0554.1	BRADI5G20340	BRADI5G20340	423	443	-	3.64	0.00102	0.175	GTTTGTTTTTCTGGGATTTGA	NA
OG5_170760	MADS box	SOC1	MA0554.1	BRADI5G20340	BRADI5G20340	432	452	-	9.28	0.000126	0.0516	CGCGCATTTGTTTGTTTTTCT	NA
OG5_170760	MADS box	SOC1	MA0554.1	BRADI5G20340	BRADI5G20340	450	470	-	8.68	0.000165	0.0586	CCTCCCCGTCTTCTTATCCGC	NA
OG5_170760	MADS box	SOC1	MA0554.1	BRADI5G20340	BRADI5G20340	580	600	+	8.56	0.000174	0.06	CCCTGTCTTCTTTTTATGCAC	NA
OG5_170760	MADS box	SOC1	MA0554.1	BRADI5G20340	BRADI5G20340	914	934	-	8	0.000222	0.0692	GTTCTGCCTTTGCGGCTTTGC	NA
OG5_170760	MADS box	SOC1	MA0554.1	BRADI5G20340	BRADI5G20340	923	943	-	9.44	0.000117	0.0492	CTTTCGTGTGTTCTGCCTTTG	NA
OG5_170760	MADS box	SOC1	MA0554.1	BRADI5G20340	BRADI5G20340	928	948	-	6.16	0.000453	0.107	TCTTCCTTTCGTGTGTTCTGC	NA
OG5_170760	MADS box	SOC1	MA0554.1	BRADI5G20340	BRADI5G20340	942	962	-	8.48	0.000181	0.0605	TTTGGGGTTTATTCTCTTCCT	NA
OG5_170760	MADS box	SOC1	MA0554.1	BRADI5G20340	BRADI5G20340	979	999	-	8.6	0.000171	0.0597	CTAGCTTCTTCTTCTTCTTCT	NA
OG5_178368	MADS box	SOC1	MA0554.1	BRADI4G36077	BRADI4G36077	906	926	-	3.96	0.000928	0.169	CTACCTCTGCTCTCTTCTTGC	NA
OG5_178368	MADS box	SOC1	MA0554.1	BRADI4G36077	BRADI4G36077	912	932	-	4.56	0.000773	0.153	CTCGCTCTACCTCTGCTCTCT	NA
OG5_189468	MADS box	SOC1	MA0554.1	BRADI4G32934	BRADI4G32934	51	71	+	4.08	0.000896	0.166	TCCGGGTATTTTTGAATTTCG	Photoperiod
OG5_189468	MADS box	SOC1	MA0554.1	BRADI4G32934	BRADI4G32934	311	331	-	4.4	0.000813	0.158	TCCTTATTTGACTGTTTGCAC	Photoperiod
OG5_189468	MADS box	SOC1	MA0554.1	BRADI4G32934	BRADI4G32934	438	458	+	4.64	0.000754	0.151	GCCTCTTTACGCCTGCTGTTT	Photoperiod
OG5_189468	MADS box	SOC1	MA0554.1	BRADI4G32934	BRADI4G32934	489	509	-	12.96	1.69e-05	0.0165	CCTTTGCTTTTCTTTACTTAT	Photoperiod
OG5_189468	MADS box	SOC1	MA0554.1	BRADI4G32934	BRADI4G32934	495	515	-	14.28	6.95e-06	0.0107	TGTTTACCTTTGCTTTTCTTT	Photoperiod
OG5_189468	MADS box	SOC1	MA0554.1	BRADI4G32934	BRADI4G32934	533	553	-	8.96	0.000146	0.0554	TGTTTGCTTTATCTTTCTTAA	Photoperiod
OG5_189468	MADS box	SOC1	MA0554.1	BRADI4G32934	BRADI4G32934	542	562	-	5.52	0.000566	0.123	TTAGCATTTTGTTTGCTTTAT	Photoperiod
OG5_189468	MADS box	SOC1	MA0554.1	BRADI4G32934	BRADI4G32934	585	605	-	5.6	0.000551	0.121	CGCCACGGTTTGTTTTTGCTG	Photoperiod
OG5_189468	MADS box	SOC1	MA0554.1	BRADI4G32934	BRADI4G32934	746	766	+	10.72	6.17e-05	0.0341	TTCCTAGCTCTTCTTCTTCCT	Photoperiod
OG5_189468	MADS box	SOC1	MA0554.1	BRADI4G32934	BRADI4G32934	752	772	+	11.52	4e-05	0.0263	GCTCTTCTTCTTCCTACGTCT	Photoperiod
OG5_189468	MADS box	SOC1	MA0554.1	BRADI4G32934	BRADI4G32934	818	838	+	6.4	0.000415	0.102	TCTTGCCGTTTCTGTCCATAG	Photoperiod
OG5_189468	MADS box	SOC1	MA0554.1	BRADI4G32934	BRADI4G32934	856	876	+	6.32	0.000427	0.103	TGCTTGCTTGGTCCTCCCTAT	Photoperiod
OG5_189468	MADS box	SOC1	MA0554.1	BRADI4G32934	BRADI4G32934	916	936	+	9.8	9.83e-05	0.0437	GCTCCTCTTCTCGCTATCTTT	Photoperiod
OG5_190130	MADS box	SOC1	MA0554.1	BRADI3G32090	BRADI3G32090	86	106	+	12.68	2.01e-05	0.0178	TTCCTTCCTGTTTTTATGTTC	Vernalization
OG5_190130	MADS box	SOC1	MA0554.1	BRADI3G32090	BRADI3G32090	420	440	+	5.28	0.000613	0.131	GCTCTCTTTTGTCCACCCCGG	Vernalization
OG5_190130	MADS box	SOC1	MA0554.1	BRADI3G32090	BRADI3G32090	443	463	-	12.08	2.9e-05	0.0219	TTTTTTCATCTCTTGTTGTGG	Vernalization
OG5_190130	MADS box	SOC1	MA0554.1	BRADI3G32090	BRADI3G32090	454	474	-	11.12	4.99e-05	0.0307	TTTTCTTCTCCTTTTTTCATC	Vernalization
OG5_190130	MADS box	SOC1	MA0554.1	BRADI3G32090	BRADI3G32090	465	485	-	7.92	0.000229	0.0702	TCATTTTCACATTTTCTTCTC	Vernalization
OG5_190130	MADS box	SOC1	MA0554.1	BRADI3G32090	BRADI3G32090	505	525	-	3.72	0.000996	0.174	GCCCCATGTGTGTCTTCATCC	Vernalization
OG5_190130	MADS box	SOC1	MA0554.1	BRADI3G32090	BRADI3G32090	900	920	-	20.6	1.28e-08	0.00134	TTTTCTTTTCTCCTTTTTTTT	Vernalization
OG5_190130	MADS box	SOC1	MA0554.1	BRADI3G32090	BRADI3G32090	980	1000	+	9.04	0.000141	0.0551	GGCTTCCCTTTTTCTACCCTC	Vernalization
OG5_190237	MADS box	SOC1	MA0554.1	BRADI2G36237	BRADI2G36237	206	226	+	7	0.000331	0.0872	TTACTGCGTTTGTTGTCCCCT	Vernalization
OG5_190237	MADS box	SOC1	MA0554.1	BRADI2G36237	BRADI2G36237	221	241	+	2.92	0.00125	0.196	TCCCCTTCACTCTGTCCACCA	Vernalization
OG5_190237	MADS box	SOC1	MA0554.1	BRADI2G36237	BRADI2G36237	362	382	-	3.68	0.00101	0.174	TTTCATTATTAGTCTACATAA	Vernalization
OG5_190237	MADS box	SOC1	MA0554.1	BRADI2G36237	BRADI2G36237	445	465	+	3.08	0.00119	0.192	CGTTTGTTGTTCCCTTCACTC	Vernalization
OG5_190237	MADS box	SOC1	MA0554.1	BRADI2G36237	BRADI2G36237	454	474	+	3.76	0.000985	0.174	TTCCCTTCACTCTGTCCACCA	Vernalization
OG5_190237	MADS box	SOC1	MA0554.1	BRADI2G36237	BRADI2G36237	737	757	+	4.04	0.000907	0.167	CCCCACCTTTGTTGGTTATAT	Vernalization
OG5_190237	MADS box	SOC1	MA0554.1	BRADI4G05950	BRADI4G05950	139	159	+	14.44	6.19e-06	0.0103	CTTCTTCTTTTCTTTTTGCGA	NA
OG5_190237	MADS box	SOC1	MA0554.1	BRADI4G05950	BRADI4G05950	174	194	+	7	0.000331	0.0872	TTCTTTTGACGTTTAATTTGT	NA
OG5_190237	MADS box	SOC1	MA0554.1	BRADI4G05950	BRADI4G05950	322	342	-	11.52	4e-05	0.0263	TTCTCATCTTTGTTTTCTCTC	NA
OG5_190237	MADS box	SOC1	MA0554.1	BRADI4G05950	BRADI4G05950	572	592	-	3.32	0.00112	0.186	GGTCCATAATTCTCGTTTCAA	NA
OG5_190237	MADS box	SOC1	MA0554.1	BRADI4G05950	BRADI4G05950	754	774	-	4.36	0.000823	0.158	TCTTTCTTATAGTTTTTGAAT	NA
OG5_190237	MADS box	SOC1	MA0554.1	BRADI4G05950	BRADI4G05950	907	927	-	4.84	0.000708	0.145	GGCCGGCGTGCTCCGCTTTCT	NA
OG5_190821	MADS box	SOC1	MA0554.1	BRADI2G05226	BRADI2G05226	119	139	+	3.28	0.00113	0.187	TTTTACTTTGTTTTAACTAAA	Photoperiod
OG5_190821	MADS box	SOC1	MA0554.1	BRADI2G05226	BRADI2G05226	197	217	-	3.96	0.000928	0.169	GGTGTGTCTGCTCCTTTTATT	Photoperiod
OG5_190821	MADS box	SOC1	MA0554.1	BRADI2G05226	BRADI2G05226	503	523	+	4.76	0.000726	0.147	TTTGACCCAGGCCTTCTTCTT	Photoperiod
OG5_190821	MADS box	SOC1	MA0554.1	BRADI2G05226	BRADI2G05226	573	593	+	10.16	8.23e-05	0.041	GCCCCCCTTTCCTTTTTGTTG	Photoperiod
OG5_190821	MADS box	SOC1	MA0554.1	BRADI2G05226	BRADI2G05226	579	599	+	4.6	0.000764	0.152	CTTTCCTTTTTGTTGTCAAGT	Photoperiod
OG5_190821	MADS box	SOC1	MA0554.1	BRADI2G05226	BRADI2G05226	657	677	+	12.64	2.07e-05	0.0181	TGCTTCTTTCGGTTTTCCTTT	Photoperiod
OG5_190821	MADS box	SOC1	MA0554.1	BRADI2G05226	BRADI2G05226	662	682	+	8.28	0.000197	0.0635	CTTTCGGTTTTCCTTTTGCTA	Photoperiod
OG5_190821	MADS box	SOC1	MA0554.1	BRADI2G05226	BRADI2G05226	667	687	+	5.12	0.000647	0.135	GGTTTTCCTTTTGCTATATAT	Photoperiod
OG5_190821	MADS box	SOC1	MA0554.1	BRADI2G05226	BRADI2G05226	815	835	+	2.84	0.00127	0.199	CTTGAGGTTTTGTGGTTCTGA	Photoperiod
OG5_190987	MADS box	SOC1	MA0554.1	BRADI1G01520	BRADI1G01520	8	28	-	5.2	0.00063	0.132	CGTCACCGATGGTCGTTTTTA	NA
OG5_190987	MADS box	SOC1	MA0554.1	BRADI1G01520	BRADI1G01520	163	183	+	5.84	0.000507	0.116	CTTTGTTTTCCTTTTACACAA	NA
OG5_190987	MADS box	SOC1	MA0554.1	BRADI1G01520	BRADI1G01520	365	385	+	9.32	0.000124	0.0511	GTATTATGTTTCCGTCTCTTT	NA
OG5_190987	MADS box	SOC1	MA0554.1	BRADI1G01520	BRADI1G01520	371	391	+	12.32	2.51e-05	0.0205	TGTTTCCGTCTCTTTCTGTAG	NA
OG5_190987	MADS box	SOC1	MA0554.1	BRADI1G01520	BRADI1G01520	477	497	+	8.28	0.000197	0.0635	TGTCGGTATTCTTTACTCCTT	NA
OG5_190987	MADS box	SOC1	MA0554.1	BRADI1G01520	BRADI1G01520	489	509	+	6.28	0.000433	0.104	TTACTCCTTCGCTCAATGTTT	NA
OG5_190987	MADS box	SOC1	MA0554.1	BRADI1G01520	BRADI1G01520	507	527	+	6.96	0.000336	0.0883	TTTGTTTGGTGTTCTCTTCTA	NA
OG5_190987	MADS box	SOC1	MA0554.1	BRADI1G01520	BRADI1G01520	646	666	-	3.92	0.000939	0.17	TGCTGTCCTTCTCGTTCACTT	NA
OG5_190987	MADS box	SOC1	MA0554.1	BRADI1G01520	BRADI1G01520	795	815	-	12.56	2.17e-05	0.0184	CGTGTTCTTTTCCGTTTCTCT	NA
OG5_190987	MADS box	SOC1	MA0554.1	BRADI1G01520	BRADI1G01520	963	983	+	5.76	0.000521	0.118	TCCCCCTCGCCGTCTCTTCCT	NA
OG5_190987	MADS box	SOC1	MA0554.1	BRADI1G01520	BRADI1G01520	975	995	+	5.64	0.000543	0.12	TCTCTTCCTTCCCGGCCATCT	NA
unknown	MADS box	SOC1	MA0554.1	BRADI1G21980	BRADI1G21980	261	281	+	3.24	0.00114	0.188	TCCGTATTTTTCTTGACATGG	Vernalization
unknown	MADS box	SOC1	MA0554.1	BRADI1G21980	BRADI1G21980	274	294	+	4.2	0.000864	0.163	TGACATGGATTTTTTTTTTGA	Vernalization
unknown	MADS box	SOC1	MA0554.1	BRADI1G21980	BRADI1G21980	658	678	-	4.68	0.000745	0.15	GCTTCTTCGGCTTTGCTCTTT	Vernalization
unknown	MADS box	SOC1	MA0554.1	BRADI1G21980	BRADI1G21980	705	725	-	6.04	0.000472	0.111	GGTGGGGCTCTCTCTCTCTTG	Vernalization
unknown	MADS box	SOC1	MA0554.1	BRADI1G45807	BRADI1G45807	86	106	-	10.28	7.75e-05	0.0397	TTTCTGTGTGTGTCACCTCTT	PI
unknown	MADS box	SOC1	MA0554.1	BRADI1G45807	BRADI1G45807	150	170	+	7.16	0.000311	0.0843	CGTCGTCCTGCTTTTCCCCCC	PI
unknown	MADS box	SOC1	MA0554.1	BRADI1G45807	BRADI1G45807	558	578	+	4.68	0.000745	0.15	TGTTCCCCTCCGCCGCCTCCA	PI
unknown	MADS box	SOC1	MA0554.1	BRADI1G45807	BRADI1G45807	815	835	+	10	8.91e-05	0.0422	CCCCTCCCTTCCTCTCCCCCT	PI
unknown	MADS box	SOC1	MA0554.1	BRADI1G45807	BRADI1G45807	821	841	+	12.32	2.51e-05	0.0205	CCTTCCTCTCCCCCTTTCCTT	PI
unknown	MADS box	SOC1	MA0554.1	BRADI2G25090	BRADI2G25090	277	297	+	2.92	0.00125	0.196	TGCCAATCACCTCCGCTTTGG	Vernalization
unknown	MADS box	SOC1	MA0554.1	BRADI2G25090	BRADI2G25090	401	421	+	6.36	0.000421	0.103	TGCTACCTTCTTGTTCCTCCC	Vernalization
unknown	MADS box	SOC1	MA0554.1	BRADI2G25090	BRADI2G25090	410	430	+	8.28	0.000197	0.0635	CTTGTTCCTCCCTGGATTTCT	Vernalization
unknown	MADS box	SOC1	MA0554.1	BRADI2G25090	BRADI2G25090	475	495	+	3.72	0.000996	0.174	TGCTTTCCTTCTCTTCTAAGT	Vernalization
unknown	MADS box	SOC1	MA0554.1	BRADI2G25090	BRADI2G25090	523	543	+	6.92	0.000342	0.0888	GCTTTTTATCAGCTGATTTTA	Vernalization
unknown	MADS box	SOC1	MA0554.1	BRADI2G25090	BRADI2G25090	592	612	+	7.16	0.000311	0.0843	TTCTGGTGTTTCTTGCTGCAA	Vernalization
unknown	MADS box	SOC1	MA0554.1	BRADI2G25090	BRADI2G25090	619	639	+	3	0.00122	0.194	CTTCCCTCTTTTGGGTTTAGT	Vernalization
unknown	MADS box	SOC1	MA0554.1	BRADI2G25090	BRADI2G25090	642	662	+	5.64	0.000543	0.12	CCTCGTGCGCTCTTTATTTCT	Vernalization
unknown	MADS box	SOC1	MA0554.1	BRADI2G57800	BRADI2G57800	85	105	+	13.48	1.21e-05	0.0135	TCCTTGTTTTTTTTTTTATGG	Photoperiod
unknown	MADS box	SOC1	MA0554.1	BRADI2G57800	BRADI2G57800	188	208	+	3.2	0.00115	0.189	GCAGGATTTTCGCTTTTCTTC	Photoperiod
unknown	MADS box	SOC1	MA0554.1	BRADI2G57800	BRADI2G57800	195	215	+	9.24	0.000128	0.052	TTTCGCTTTTCTTCAACTTGC	Photoperiod
unknown	MADS box	SOC1	MA0554.1	BRADI2G57800	BRADI2G57800	497	517	-	4.04	0.000907	0.167	TTCTTCTTTCAGTCGACACCC	Photoperiod
unknown	MADS box	SOC1	MA0554.1	BRADI2G57800	BRADI2G57800	508	528	-	9.04	0.000141	0.0551	TCTTCTCAATCTTCTTCTTTC	Photoperiod
unknown	MADS box	SOC1	MA0554.1	BRADI2G57800	BRADI2G57800	760	780	+	7.4	0.000283	0.0794	GCTTGCCCACTTCCTTCCTTC	Photoperiod
unknown	MADS box	SOC1	MA0554.1	BRADI2G57800	BRADI2G57800	788	808	+	5.8	0.000514	0.117	CGCGGGGGTCTCTCTCTCTCT	Photoperiod
unknown	MADS box	SOC1	MA0554.1	BRADI2G57800	BRADI2G57800	861	881	+	3.56	0.00104	0.178	CCTGGCGTTGCTTTGCTTTGG	Photoperiod
unknown	MADS box	SOC1	MA0554.1	BRADI2G57800	BRADI2G57800	867	887	+	3.16	0.00117	0.191	GTTGCTTTGCTTTGGCCTTTG	Photoperiod
unknown	MADS box	SOC1	MA0554.1	BRADI2G57800	BRADI2G57800	918	938	-	3.44	0.00108	0.182	CGTCCCCTGCCTCCTCTGCTT	Photoperiod
unknown	MADS box	SOC1	MA0554.1	BRADI2G59120	BRADI2G59120	19	39	-	2.8	0.00129	0.2	TTTTCGCGTGGGCGTATCTGC	Vernalization
unknown	MADS box	SOC1	MA0554.1	BRADI2G59120	BRADI2G59120	327	347	-	3.16	0.00117	0.191	CCTCTTGTATTTTCTACACAT	Vernalization
unknown	MADS box	SOC1	MA0554.1	BRADI2G59120	BRADI2G59120	688	708	-	7.2	0.000306	0.0841	TCTCAAGCTTTTTCGCTTCGC	Vernalization
unknown	MADS box	SOC1	MA0554.1	BRADI2G59120	BRADI2G59120	751	771	-	3.44	0.00108	0.182	TCTCGTGGTTACTTATCTTGG	Vernalization
unknown	MADS box	SOC1	MA0554.1	BRADI2G59120	BRADI2G59120	863	883	+	4.68	0.000745	0.15	CCCTCTCCTCCCCCACTCCCG	Vernalization
unknown	MADS box	SOC1	MA0554.1	BRADI2G59120	BRADI2G59120	888	908	+	4.76	0.000726	0.147	TGCTCCCTTCCCCTGCCCTGC	Vernalization
unknown	MADS box	SOC1	MA0554.1	BRADI2G59120	BRADI2G59120	930	950	-	14.56	5.67e-06	0.00988	GCTCTCTGTCTCTCTCTGTTC	Vernalization
unknown	MADS box	SOC1	MA0554.1	BRADI2G59120	BRADI2G59120	936	956	-	8.16	0.000207	0.066	CGCTGCGCTCTCTGTCTCTCT	Vernalization
unknown	MADS box	SOC1	MA0554.1	BRADI2G59187	BRADI2G59187	281	301	+	3.92	0.000939	0.17	CCCTTTCTTGTCCCGATTAGC	Vernalization
unknown	MADS box	SOC1	MA0554.1	BRADI2G59187	BRADI2G59187	342	362	-	18.72	1.34e-07	0.00191	TTTTTTTTACTTCTTCTTTTT	Vernalization
unknown	MADS box	SOC1	MA0554.1	BRADI2G59187	BRADI2G59187	349	369	-	12.8	1.87e-05	0.0174	TGTGGTCTTTTTTTTACTTCT	Vernalization
unknown	MADS box	SOC1	MA0554.1	BRADI2G59187	BRADI2G59187	523	543	+	9.48	0.000115	0.0487	CCAGTTTTTTATTCTATCTTT	Vernalization
unknown	MADS box	SOC1	MA0554.1	BRADI2G59187	BRADI2G59187	644	664	+	8	0.000222	0.0692	TGCTCTGTTTTTCTTTCCTGG	Vernalization
unknown	MADS box	SOC1	MA0554.1	BRADI2G59187	BRADI2G59187	768	788	-	5.8	0.000514	0.117	TCTCAATCAGGTTTTTTCTGC	Vernalization
unknown	MADS box	SOC1	MA0554.1	BRADI2G59187	BRADI2G59187	831	851	+	4.28	0.000843	0.161	CTCCACTGATCCTCTTCGCTC	Vernalization
unknown	MADS box	SOC1	MA0554.1	BRADI2G59187	BRADI2G59187	842	862	+	3.8	0.000973	0.173	CTCTTCGCTCGCCCACTCTCC	Vernalization
unknown	MADS box	SOC1	MA0554.1	BRADI2G59187	BRADI2G59187	925	945	-	5.72	0.000528	0.119	GCTGCTCGATCGTCTCTCTCT	Vernalization
unknown	MADS box	SOC1	MA0554.1	BRADI2G59187	BRADI2G59187	970	990	+	4.44	0.000803	0.157	TGTGCCTGTCCGTGTTTGTGG	Vernalization
unknown	MADS box	SOC1	MA0554.1	BRADI2G62067	BRADI2G62067	5	25	-	2.8	0.00129	0.2	CTCGTTTTTTTCTTTCCAAAA	Photoperiod
unknown	MADS box	SOC1	MA0554.1	BRADI2G62067	BRADI2G62067	126	146	+	5.44	0.000581	0.126	GCCCACGTTTGTTGTCTGTTT	Photoperiod
unknown	MADS box	SOC1	MA0554.1	BRADI2G62067	BRADI2G62067	140	160	+	4.96	0.000681	0.141	TCTGTTTTAGAGTTTCTGCTC	Photoperiod
unknown	MADS box	SOC1	MA0554.1	BRADI2G62067	BRADI2G62067	255	275	-	3	0.00122	0.194	TTCTTGCTATCCTTGTCGCCA	Photoperiod
unknown	MADS box	SOC1	MA0554.1	BRADI2G62067	BRADI2G62067	359	379	+	12.2	2.7e-05	0.0214	TTTTTTTTTCTTGTTATCTGA	Photoperiod
unknown	MADS box	SOC1	MA0554.1	BRADI2G62067	BRADI2G62067	660	680	-	3.48	0.00107	0.181	TTTGATTCGCTTTTTCCATCG	Photoperiod
unknown	MADS box	SOC1	MA0554.1	BRADI2G62067	BRADI2G62067	718	738	+	5.36	0.000597	0.128	TGCGCTTTATACCCTTTTCCG	Photoperiod
unknown	MADS box	SOC1	MA0554.1	BRADI2G62067	BRADI2G62067	724	744	+	3.96	0.000928	0.169	TTATACCCTTTTCCGCCATTA	Photoperiod
unknown	MADS box	SOC1	MA0554.1	BRADI2G62067	BRADI2G62067	750	770	+	9.72	0.000102	0.0443	TCTTCTTCTCCCCCTCCCCCC	Photoperiod
unknown	MADS box	SOC1	MA0554.1	BRADI2G62067	BRADI2G62067	763	783	+	8.44	0.000184	0.0612	CTCCCCCCTTTTCTTCCTCAC	Photoperiod
unknown	MADS box	SOC1	MA0554.1	BRADI2G62067	BRADI2G62067	807	827	+	8.52	0.000177	0.06	CTTCTTCTTCCTCCTCCACCC	Photoperiod
unknown	MADS box	SOC1	MA0554.1	BRADI2G62067	BRADI2G62067	892	912	+	5.68	0.000536	0.12	CTCCTTGGTTGGTTGATTTGT	Photoperiod
unknown	MADS box	SOC1	MA0554.1	BRADI3G10010	BRADI3G10010	22	42	+	4.52	0.000783	0.154	TCCTCACATGACTTTCTCCGT	NA
unknown	MADS box	SOC1	MA0554.1	BRADI3G10010	BRADI3G10010	51	71	+	7.36	0.000288	0.0804	TCTTGTGGTTTCCTTTCCCAT	NA
unknown	MADS box	SOC1	MA0554.1	BRADI3G10010	BRADI3G10010	66	86	+	4	0.000917	0.168	TCCCATCGGCCTTTGTTTCCT	NA
unknown	MADS box	SOC1	MA0554.1	BRADI3G10010	BRADI3G10010	80	100	+	13.52	1.17e-05	0.0135	GTTTCCTTTTTTCTTTCTTGA	NA
unknown	MADS box	SOC1	MA0554.1	BRADI3G10010	BRADI3G10010	85	105	+	12.16	2.76e-05	0.0217	CTTTTTTCTTTCTTGATGCCC	NA
unknown	MADS box	SOC1	MA0554.1	BRADI3G10010	BRADI3G10010	218	238	-	11	5.32e-05	0.0314	GTTTTGCTTTATTGTCTTCTA	NA
unknown	MADS box	SOC1	MA0554.1	BRADI3G10010	BRADI3G10010	262	282	+	8.4	0.000187	0.0616	TCTCTGTTAGTGTCAATTTTG	NA
unknown	MADS box	SOC1	MA0554.1	BRADI3G10010	BRADI3G10010	359	379	-	8.96	0.000146	0.0554	GTTTCTTTTCTTCCATTTATC	NA
unknown	MADS box	SOC1	MA0554.1	BRADI3G10010	BRADI3G10010	512	532	-	7.16	0.000311	0.0843	CGCCAGTCGGTTTTTTTTTTT	NA
unknown	MADS box	SOC1	MA0554.1	BRADI3G10010	BRADI3G10010	805	825	+	7.8	0.000241	0.0723	GTCGAATCTTTCTTTCCCTTG	NA
unknown	MADS box	SOC1	MA0554.1	BRADI3G10010	BRADI3G10010	858	878	-	7.6	0.000261	0.0763	GGTTGGTCTCCCCTTCCTTGT	NA
unknown	MADS box	SOC1	MA0554.1	BRADI3G10010	BRADI3G10010	931	951	+	4	0.000917	0.168	CTCCCTTCTTCTCCTCCACAC	NA
unknown	MADS box	SOC1	MA0554.1	BRADI3G10010	BRADI3G10010	970	990	+	4.28	0.000843	0.161	CTTGACCTTCACCCAATTCCT	NA
unknown	MADS box	SOC1	MA0554.1	BRADI3G17950	BRADI3G17950	192	212	+	10.36	7.44e-05	0.0385	GTTTGTTTGTTTTTTCTCTGC	NA
unknown	MADS box	SOC1	MA0554.1	BRADI3G17950	BRADI3G17950	899	919	+	3.84	0.000962	0.172	CTTCATTCTGTCGTTTTACAG	NA
unknown	MADS box	SOC1	MA0554.1	BRADI3G41297	BRADI3G41297	78	98	+	7.52	0.00027	0.0775	GCTCGGTCTCTCTGGATCTGT	Vernalization
unknown	MADS box	SOC1	MA0554.1	BRADI3G41297	BRADI3G41297	86	106	+	4.36	0.000823	0.158	TCTCTGGATCTGTCGTCTCGG	Vernalization
unknown	MADS box	SOC1	MA0554.1	BRADI3G41297	BRADI3G41297	138	158	+	3.32	0.00112	0.186	TGTGAACGTTTGCGTTTGTAT	Vernalization
unknown	MADS box	SOC1	MA0554.1	BRADI3G41297	BRADI3G41297	261	281	+	3.52	0.00106	0.18	CTTGTCTTGTTTTTTATGCAA	Vernalization
unknown	MADS box	SOC1	MA0554.1	BRADI3G41297	BRADI3G41297	308	328	+	8.64	0.000168	0.0592	TCCTTTTTTTTTCCTTTGAAA	Vernalization
unknown	MADS box	SOC1	MA0554.1	BRADI3G41297	BRADI3G41297	335	355	+	11.8	3.41e-05	0.0238	TCACAATGTTTTTTTCTTTCC	Vernalization
unknown	MADS box	SOC1	MA0554.1	BRADI3G41297	BRADI3G41297	345	365	+	16.12	1.66e-06	0.00601	TTTTTCTTTCCCTCGTTCCTT	Vernalization
unknown	MADS box	SOC1	MA0554.1	BRADI3G41297	BRADI3G41297	390	410	+	3.52	0.00106	0.18	CTTGTCTTGTTTTTTATGCAA	Vernalization
unknown	MADS box	SOC1	MA0554.1	BRADI3G41297	BRADI3G41297	441	461	+	16.8	9.17e-07	0.0049	TCCTATTTTTTTTTTCCTTTG	Vernalization
unknown	MADS box	SOC1	MA0554.1	BRADI3G41297	BRADI3G41297	471	491	+	11.8	3.41e-05	0.0238	TCACAATGTTTTTTTCTTTCC	Vernalization
unknown	MADS box	SOC1	MA0554.1	BRADI3G41297	BRADI3G41297	481	501	+	16.12	1.66e-06	0.00601	TTTTTCTTTCCCTCGTTCCTT	Vernalization
unknown	MADS box	SOC1	MA0554.1	BRADI3G41297	BRADI3G41297	548	568	+	16.76	9.51e-07	0.0049	TTTCTATATTTTTTTTTCTCC	Vernalization
unknown	MADS box	SOC1	MA0554.1	BRADI3G41297	BRADI3G41297	607	627	+	7.32	0.000292	0.0813	TCTCTTTGATTGGCGCTTTGT	Vernalization
unknown	MADS box	SOC1	MA0554.1	BRADI3G41297	BRADI3G41297	667	687	-	5.52	0.000566	0.123	CTTCTCCAATTTGCTCTTCGG	Vernalization
unknown	MADS box	SOC1	MA0554.1	BRADI3G41297	BRADI3G41297	674	694	-	5.84	0.000507	0.116	TGCTCCTCTTCTCCAATTTGC	Vernalization
unknown	MADS box	SOC1	MA0554.1	BRADI3G41297	BRADI3G41297	751	771	-	2.8	0.00129	0.2	CCCGGTGTTTCGCTGCTTTGT	Vernalization
unknown	MADS box	SOC1	MA0554.1	BRADI3G51800	AGL6	34	54	-	6.76	0.000363	0.0923	GCTTAACATGGTTGTCTTTTT	Vernalization
unknown	MADS box	SOC1	MA0554.1	BRADI3G51800	AGL6	244	264	-	4.28	0.000843	0.161	TGTCTTTCATGTTTGCCATCA	Vernalization
unknown	MADS box	SOC1	MA0554.1	BRADI3G51800	AGL6	257	277	-	8.76	0.00016	0.0581	TTTCTGCTATATTTGTCTTTC	Vernalization
unknown	MADS box	SOC1	MA0554.1	BRADI3G51800	AGL6	303	323	+	3.24	0.00114	0.188	CCTGATTGATTGGTTTTGTTT	Vernalization
unknown	MADS box	SOC1	MA0554.1	BRADI3G51800	AGL6	709	729	+	11.28	4.57e-05	0.0293	GCTCTCCCTCCCTCTCTCTGC	Vernalization
unknown	MADS box	SOC1	MA0554.1	BRADI3G51800	AGL6	717	737	+	10.96	5.44e-05	0.0319	TCCCTCTCTCTGCCATTCTTC	Vernalization
unknown	MADS box	SOC1	MA0554.1	BRADI3G51800	AGL6	907	927	-	8.72	0.000162	0.0586	TCCCTGTCTCTCTCAACTTTA	Vernalization
unknown	MADS box	SOC1	MA0554.1	BRADI3G51800	AGL6	971	991	+	7.24	0.000302	0.0834	GTTCCCCTTGCCCTTTCCCTC	Vernalization
unknown	MADS box	SOC1	MA0554.1	BRADI3G51800	AGL6	976	996	+	13.96	8.7e-06	0.0115	CCTTGCCCTTTCCCTCTCTTG	Vernalization
unknown	MADS box	SOC1	MA0554.1	BRADI3G56260	BRADI3G56260	63	83	-	9.04	0.000141	0.0551	TTTCCCCAATTGTTTCTGTTA	Vernalization
unknown	MADS box	SOC1	MA0554.1	BRADI3G56260	BRADI3G56260	190	210	-	5.76	0.000521	0.118	TTTTCCTTACTTTTAATTAGT	Vernalization
unknown	MADS box	SOC1	MA0554.1	BRADI3G56260	BRADI3G56260	196	216	-	10.4	7.29e-05	0.0383	TCATTCTTTTCCTTACTTTTA	Vernalization
unknown	MADS box	SOC1	MA0554.1	BRADI3G56260	BRADI3G56260	201	221	-	6.24	0.00044	0.105	TGTGGTCATTCTTTTCCTTAC	Vernalization
unknown	MADS box	SOC1	MA0554.1	BRADI3G56260	BRADI3G56260	793	813	-	3.68	0.00101	0.174	TCTTAACTTGTGTTACTGCAC	Vernalization
unknown	MADS box	SOC1	MA0554.1	BRADI3G56260	BRADI3G56260	898	918	-	4.92	0.00069	0.142	CCTTTTGCATTTTCTTCACTG	Vernalization
unknown	MADS box	SOC1	MA0554.1	BRADI3G57667	BRADI3G57667	179	199	-	12.28	2.57e-05	0.0207	TGTCTTTATTCTTTTTCTTGA	Photoperiod
unknown	MADS box	SOC1	MA0554.1	BRADI3G57667	BRADI3G57667	261	281	+	10.6	6.57e-05	0.0356	CTTTATGTTTACTTTATCTCT	Photoperiod
unknown	MADS box	SOC1	MA0554.1	BRADI3G57667	BRADI3G57667	396	416	+	4.88	0.000699	0.144	TCATCATCTGTTTTACTCCTC	Photoperiod
unknown	MADS box	SOC1	MA0554.1	BRADI3G57667	BRADI3G57667	632	652	+	6.76	0.000363	0.0923	GCATGTCCATTTTTTTTTTGA	Photoperiod
unknown	MADS box	SOC1	MA0554.1	BRADI3G57667	BRADI3G57667	843	863	+	3.28	0.00113	0.187	CTTCTTCTAGCTCCTACGCCC	Photoperiod
unknown	MADS box	SOC1	MA0554.1	BRADI3G57667	BRADI3G57667	883	903	+	11.76	3.49e-05	0.0238	TTCCTTCCTCCTCCTCCTCCT	Photoperiod
unknown	MADS box	SOC1	MA0554.1	BRADI3G57667	BRADI3G57667	915	935	+	3.04	0.00121	0.193	TGCTCTGCTCTCTCTCCCACG	Photoperiod
unknown	MADS box	SOC1	MA0554.1	BRADI3G57667	BRADI3G57667	951	971	+	5.04	0.000664	0.139	GCATCGTCTTCTCCTCTCCCC	Photoperiod
unknown	MADS box	SOC1	MA0554.1	BRADI4G13227	BRADI4G13227	43	63	-	13.4	1.27e-05	0.0137	CCTCTCCCTGTGTTGCTTTCT	Photoperiod
unknown	MADS box	SOC1	MA0554.1	BRADI4G13227	BRADI4G13227	146	166	+	10.4	7.29e-05	0.0383	CCATCTTTTCTTCTATTCTTT	Photoperiod
unknown	MADS box	SOC1	MA0554.1	BRADI4G13227	BRADI4G13227	162	182	+	10.6	6.57e-05	0.0356	TCTTTTCTTCTCCCATCTCAT	Photoperiod
unknown	MADS box	SOC1	MA0554.1	BRADI4G13227	BRADI4G13227	207	227	-	3.24	0.00114	0.188	CTAGTATTGTGCTCTCTTTCT	Photoperiod
unknown	MADS box	SOC1	MA0554.1	BRADI4G13227	BRADI4G13227	252	272	+	11.96	3.11e-05	0.0226	TCTTCGCCTCCTCCTCTCTCT	Photoperiod
unknown	MADS box	SOC1	MA0554.1	BRADI4G13227	BRADI4G13227	323	343	+	10.44	7.14e-05	0.0379	CCACCCCCTTTCCCTCTTCTT	Photoperiod
unknown	MADS box	SOC1	MA0554.1	BRADI4G13227	BRADI4G13227	397	417	+	13.28	1.38e-05	0.0142	CCTTCCCTTCTTTTTATGTTG	Photoperiod
unknown	MADS box	SOC1	MA0554.1	BRADI4G13227	BRADI4G13227	408	428	+	7.08	0.000321	0.0856	TTTTATGTTGCTTTTCTCACT	Photoperiod
unknown	MADS box	SOC1	MA0554.1	BRADI4G13227	BRADI4G13227	434	454	+	10.36	7.44e-05	0.0385	CCCCTCCCTCTTCCTATTTAA	Photoperiod
unknown	MADS box	SOC1	MA0554.1	BRADI4G13227	BRADI4G13227	571	591	+	8.2	0.000204	0.0653	TGCTTGCAATTTTTTCCTTCC	Photoperiod
unknown	MADS box	SOC1	MA0554.1	BRADI4G13227	BRADI4G13227	778	798	+	9.72	0.000102	0.0443	CCTTTATCTCCTTCTCCCCGT	Photoperiod
unknown	MADS box	SOC1	MA0554.1	BRADI4G13227	BRADI4G13227	928	948	-	10.08	8.57e-05	0.0416	TTCTTCTTTGCCTGGCTCTCA	Photoperiod
unknown	MADS box	SOC1	MA0554.1	BRADI4G13227	BRADI4G13227	939	959	-	13.92	8.94e-06	0.0115	TCTTCTCCTTCTTCTTCTTTG	Photoperiod
unknown	MADS box	SOC1	MA0554.1	BRADI4G13227	BRADI4G13227	945	965	-	11.2	4.77e-05	0.0299	CTTGATTCTTCTCCTTCTTCT	Photoperiod
unknown	MADS box	SOC1	MA0554.1	BRADI4G24967	BRADI4G24967	643	663	-	7.16	0.000311	0.0843	GGCCTCTCGTTTTTGCTTCTT	NA
unknown	MADS box	SOC1	MA0554.1	BRADI4G24967	BRADI4G24967	919	939	+	3.68	0.00101	0.174	TCCTCTTCGCTTCGTTCCCCT	NA
unknown	MADS box	SOC1	MA0554.1	BRADI4G24967	BRADI4G24967	936	956	+	6.72	0.000368	0.093	CCCTCTCCTCTCCTGCTCCGA	NA
unknown	MADS box	SOC1	MA0554.1	BRADI4G24967	BRADI4G24967	961	981	-	3.36	0.0011	0.185	TGCGTCCGTTACTTACTCCCC	NA
unknown	MADS box	SOC1	MA0554.1	BRADI4G34680	BRADI4G34680	74	94	-	7.92	0.000229	0.0702	GGTGCGTCTTTCCCTTTTTAA	Vernalization
unknown	MADS box	SOC1	MA0554.1	BRADI4G34680	BRADI4G34680	102	122	-	6	0.000479	0.112	TGTTGCCTGGTTTGTTTGTCT	Vernalization
unknown	MADS box	SOC1	MA0554.1	BRADI4G34680	BRADI4G34680	559	579	+	13.6	1.11e-05	0.0134	TTTTCTTCTCTCCCTCTGCCG	Vernalization
unknown	MADS box	SOC1	MA0554.1	BRADI4G34680	BRADI4G34680	675	695	+	10.68	6.31e-05	0.0345	CCCCACCTTTCCTCTCTCCCC	Vernalization
unknown	MADS box	SOC1	MA0554.1	BRADI4G34680	BRADI4G34680	866	886	-	5.64	0.000543	0.12	CCCCCTCCTTCCTCGCTCCAA	Vernalization
unknown	MADS box	SOC1	MA0554.1	BRADI4G34680	BRADI4G34680	901	921	+	5.24	0.000621	0.131	GTTTCGCGTCTCCCACCTTGC	Vernalization
unknown	MADS box	SOC1	MA0554.1	BRADI4G34680	BRADI4G34680	928	948	-	3.92	0.000939	0.17	TCTCCCCCACCCTCGTTGCCA	Vernalization
unknown	MADS box	SOC1	MA0554.1	BRADI4G34680	BRADI4G34680	980	1000	+	4.56	0.000773	0.153	CTTTCGCCTCGCCTTTTTAAT	Vernalization
unknown	MADS box	SOC1	MA0554.1	BRADI5G21700	BRADI5G21700	16	36	+	7.56	0.000266	0.0769	TCTCTGTCTTGGTCAATTCTA	NA
unknown	MADS box	SOC1	MA0554.1	BRADI5G21700	BRADI5G21700	252	272	-	6.08	0.000466	0.11	CTACACTGTGTCCTTTTATTA	NA
unknown	MADS box	SOC1	MA0554.1	BRADI5G21700	BRADI5G21700	378	398	+	4.96	0.000681	0.141	TGATTTGCTTCCTTTTCTCGT	NA
unknown	MADS box	SOC1	MA0554.1	BRADI5G21700	BRADI5G21700	384	404	+	7	0.000331	0.0872	GCTTCCTTTTCTCGTTTATGG	NA
unknown	MADS box	SOC1	MA0554.1	BRADI5G21700	BRADI5G21700	515	535	+	3.32	0.00112	0.186	GTAGCCCTTTACTTTCCTCTC	NA
unknown	MADS box	SOC1	MA0554.1	BRADI5G21700	BRADI5G21700	520	540	+	11.8	3.41e-05	0.0238	CCTTTACTTTCCTCTCTATCT	NA
unknown	MADS box	SOC1	MA0554.1	BRADI5G21700	BRADI5G21700	570	590	+	11	5.32e-05	0.0314	TGCCCCTTTGCTTTTCTTCAT	NA
unknown	MADS box	SOC1	MA0554.1	BRADI5G21700	BRADI5G21700	594	614	+	13.48	1.21e-05	0.0135	TTTCTACCTCTCTTGCTCTGT	NA
unknown	MADS box	SOC1	MA0554.1	BRADI5G21700	BRADI5G21700	703	723	+	8.84	0.000154	0.0569	GTTTTTTCTTCCTCACCTCAT	NA
unknown	MADS box	SOC1	MA0554.1	BRADI5G21700	BRADI5G21700	972	992	-	5.8	0.000514	0.117	TGTGGTGGTTCTTTTCTCCTA	NA
OG5_156319	MADS box	SVP	MA0555.1	BRADI1G43670	BRADI1G43670	114	133	+	14.7407	4.5e-06	0.196	AAAACAAAAAATGGATAGAA	NA
OG5_170388	MADS box	SVP	MA0555.1	BRADI1G08340	FUL1	275	294	+	12.4815	1.72e-05	0.196	TCGACCAAAACTAGCAAAAT	Vernalization
unknown	Myb/SANT	AT1G01520	M1303_1.02	BRADI3G10010	BRADI3G10010	257	265	-	14.2959	2.39e-05	0.176	GAGATATTA	NA
OG5_127186	Myb/SANT	CCA1	M1365_1.02	BRADI3G49204	BRADI3G49204	333	341	-	10.2895	4.22e-05	0.195	CAGATATTC	NA
OG5_128971	Myb/SANT	CCA1	M1365_1.02	BRADI1G12787	BRADI1G12787	551	559	-	11.2763	5.97e-06	0.0943	GAGATATTT	Photoperiod
OG5_128971	Myb/SANT	CCA1	M1365_1.02	BRADI1G12787	BRADI1G12787	704	712	-	11.2237	1.32e-05	0.142	AAGATATTT	Photoperiod
OG5_128971	Myb/SANT	CCA1	M1365_1.02	BRADI1G12787	BRADI1G12787	796	804	-	11.2763	5.97e-06	0.0943	GAGATATTT	Photoperiod
OG5_150244	Myb/SANT	CCA1	M1365_1.02	BRADI4G16630	BRADI4G16630	599	607	-	11.2763	5.97e-06	0.0943	GAGATATTT	NA
OG5_150244	Myb/SANT	CCA1	M1365_1.02	BRADI4G16630	BRADI4G16630	629	637	-	11.2763	5.97e-06	0.0943	GAGATATTT	NA
OG5_150244	Myb/SANT	CCA1	M1365_1.02	BRADI4G16630	BRADI4G16630	893	901	-	11.2237	1.32e-05	0.142	AAGATATTT	NA
OG5_150317	Myb/SANT	CCA1	M1365_1.02	BRADI1G17410	BRADI1G17410	118	126	+	10.2895	4.22e-05	0.195	CAGATATTC	NA
OG5_150317	Myb/SANT	CCA1	M1365_1.02	BRADI2G09720	BRADI2G09720	183	191	-	11.1579	1.92e-05	0.142	CAGATATTT	NA
OG5_170388	Myb/SANT	CCA1	M1365_1.02	BRADI1G59250	FUL2a	386	394	+	10.3553	3.73e-05	0.188	AAGATATTC	Vernalization
OG5_170758	Myb/SANT	CCA1	M1365_1.02	BRADI3G48880	BRADI3G48880	680	688	-	11.2763	5.97e-06	0.0943	GAGATATTT	NA
unknown	Myb/SANT	CCA1	M1365_1.02	BRADI2G59187	BRADI2G59187	723	731	-	10.4079	3.14e-05	0.165	GAGATATTC	Vernalization
unknown	Myb/SANT	CCA1	M1365_1.02	BRADI2G62067	BRADI2G62067	420	428	-	11.0395	2.65e-05	0.146	TAGATATTT	Photoperiod
unknown	Myb/SANT	CCA1	M1365_1.02	BRADI2G62067	BRADI2G62067	796	804	-	11.2237	1.32e-05	0.142	AAGATATTT	Photoperiod
unknown	Myb/SANT	CCA1	M1365_1.02	BRADI3G10010	BRADI3G10010	572	580	-	11.0395	2.65e-05	0.146	TAGATATTT	NA
unknown	Myb/SANT	CCA1	M1365_1.02	BRADI3G10010	BRADI3G10010	582	590	-	11.0395	2.65e-05	0.146	TAGATATTT	NA
unknown	Myb/SANT	CCA1	M1365_1.02	BRADI4G24967	BRADI4G24967	802	810	-	11.1579	1.92e-05	0.142	CAGATATTT	NA
OG5_136555	Myb/SANT	EPR1	M1317_1.02	BRADI1G10520	BRADI1G10520	504	512	-	10.7121	3.97e-05	0.176	GGATATTTT	NA
OG5_146543	Myb/SANT	EPR1	M1317_1.02	BRADI2G07070	BRADI2G07070	292	300	+	10.5303	4.7e-05	0.185	AGATATTAA	NA
OG5_150244	Myb/SANT	EPR1	M1317_1.02	BRADI4G16630	BRADI4G16630	795	803	+	11.8939	7.27e-06	0.073	AGATATTTT	NA
OG5_156319	Myb/SANT	EPR1	M1317_1.02	BRADI1G43670	BRADI1G43670	229	237	+	11.0758	2.65e-05	0.146	AGATATTTG	NA
OG5_178368	Myb/SANT	EPR1	M1317_1.02	BRADI4G36077	BRADI4G36077	262	270	+	10.7727	3.37e-05	0.176	AGATATTAT	NA
OG5_178368	Myb/SANT	EPR1	M1317_1.02	BRADI4G36077	BRADI4G36077	675	683	+	11.3182	2.05e-05	0.146	AGATATTTC	NA
unknown	Myb/SANT	EPR1	M1317_1.02	BRADI1G45807	BRADI1G45807	683	691	+	10.7121	3.97e-05	0.176	GGATATTTT	PI
unknown	Myb/SANT	EPR1	M1317_1.02	BRADI2G59187	BRADI2G59187	445	453	+	11.3182	2.05e-05	0.146	AGATATTTC	Vernalization
unknown	Myb/SANT	EPR1	M1317_1.02	BRADI2G62067	BRADI2G62067	531	539	-	10.7121	3.97e-05	0.176	GGATATTTT	Photoperiod
unknown	Myb/SANT	EPR1	M1317_1.02	BRADI2G62067	BRADI2G62067	679	687	-	10.7121	3.97e-05	0.176	GGATATTTT	Photoperiod
unknown	Myb/SANT	EPR1	M1317_1.02	BRADI3G51800	AGL6	109	117	+	10.5303	4.7e-05	0.185	AGATATTAA	Vernalization
unknown	Myb/SANT	EPR1	M1317_1.02	BRADI3G56260	BRADI3G56260	956	964	+	11.0758	2.65e-05	0.146	AGATATTTG	Vernalization
unknown	Myb/SANT	EPR1	M1317_1.02	BRADI4G24967	BRADI4G24967	908	916	+	11.8939	7.27e-06	0.073	AGATATTTT	NA
unknown	Myb/SANT	EPR1	M1317_1.02	BRADI5G21700	BRADI5G21700	283	291	+	11.8939	7.27e-06	0.073	AGATATTTT	NA
OG5_169591	Myb/SANT	MYB3	M1319_1.02	BRADI3G03106	BRADI3G03106	716	726	-	15.4	1.04e-06	0.115	TGGTAGGTAGA	Vernalization
OG5_170388	SBP	SPL14	MA0586.1	BRADI1G59250	FUL2a	619	637	+	16.8	1.23e-06	0.13	GTTCGACCGTACGAGGTGG	Vernalization
OG5_143093	Storekeeper	ASIL1	M1618_1.02	BRADI2G48657	BRADI2G48657	449	458	+	7.03738	1.73e-06	0.0945	TTGCCGGCGA	Photoperiod
OG5_127186	Storekeeper	AT4G00238	M1619_1.02	BRADI3G49204	BRADI3G49204	946	955	+	6.57049	4.74e-05	0.101	CGGCCGGTCA	NA
OG5_128845	Storekeeper	AT4G00238	M1619_1.02	BRADI3G12240	BRADI3G12240	237	246	+	5.8459	0.00022	0.193	GGCCCGGCGA	Vernalization
OG5_128845	Storekeeper	AT4G00238	M1619_1.02	BRADI3G12240	BRADI3G12240	410	419	+	6.04262	0.000156	0.185	GGCCCGGGCA	Vernalization
OG5_128845	Storekeeper	AT4G00238	M1619_1.02	BRADI3G12240	BRADI3G12240	422	431	+	6.82295	2.68e-05	0.0852	GGGCCGGCGG	Vernalization
OG5_128986	Storekeeper	AT4G00238	M1619_1.02	BRADI3G01970	BRADI3G01970	193	202	+	5.80656	0.000234	0.199	CGGCCGCCCT	Photoperiod
OG5_136555	Storekeeper	AT4G00238	M1619_1.02	BRADI1G08400	BRADI1G08400	635	644	+	5.8459	0.00022	0.193	GGGCCGGGGA	NA
OG5_136555	Storekeeper	AT4G00238	M1619_1.02	BRADI1G08400	BRADI1G08400	750	759	+	6.69508	3.68e-05	0.1	AGGCCGGCAC	NA
OG5_136555	Storekeeper	AT4G00238	M1619_1.02	BRADI1G08400	BRADI1G08400	861	870	+	6.72459	3.23e-05	0.0969	TTGCCGGCCA	NA
OG5_139246	Storekeeper	AT4G00238	M1619_1.02	BRADI1G65910	BRADI1G65910	688	697	+	6.2623	9.16e-05	0.146	GGGCCCGCCA	NA
OG5_146543	Storekeeper	AT4G00238	M1619_1.02	BRADI1G48830	BRADI1G48830	127	136	+	5.8459	0.00022	0.193	GGGCCGGGGA	NA
OG5_146543	Storekeeper	AT4G00238	M1619_1.02	BRADI1G48830	BRADI1G48830	856	865	+	5.94426	0.000185	0.193	CGGCCGGGGC	NA
OG5_146543	Storekeeper	AT4G00238	M1619_1.02	BRADI2G07070	BRADI2G07070	648	657	+	6.66885	3.93e-05	0.1	CGGCCGGTCG	NA
OG5_146543	Storekeeper	AT4G00238	M1619_1.02	BRADI2G07070	BRADI2G07070	882	891	+	6.14426	0.000123	0.155	AGACCGGCCA	NA
OG5_150244	Storekeeper	AT4G00238	M1619_1.02	BRADI1G33610	BRADI1G33610	155	164	+	5.84262	0.000224	0.193	CAGCCGGCCT	NA
OG5_150244	Storekeeper	AT4G00238	M1619_1.02	BRADI1G33610	BRADI1G33610	203	212	+	6.2623	9.16e-05	0.146	TGGCGGGCCC	NA
OG5_150244	Storekeeper	AT4G00238	M1619_1.02	BRADI1G33610	BRADI1G33610	208	217	+	6.59344	4.54e-05	0.1	GGCCCGGCCT	NA
OG5_150244	Storekeeper	AT4G00238	M1619_1.02	BRADI3G04040	BRADI3G04040	692	701	+	5.93443	0.000189	0.193	GGGCCGTCCG	NA
OG5_150265	Storekeeper	AT4G00238	M1619_1.02	BRADI3G39927	BRADI3G39927	228	237	+	5.84262	0.000224	0.193	CGCCCGGGCA	Photoperiod
OG5_150317	Storekeeper	AT4G00238	M1619_1.02	BRADI2G10640	BRADI2G10640	843	852	+	6.09836	0.000128	0.155	TCGCCGGCCT	NA
OG5_160330	Storekeeper	AT4G00238	M1619_1.02	BRADI3G01440	BRADI3G01440	958	967	+	6.39344	7.18e-05	0.126	CGCCCGGCCT	Photoperiod
OG5_168410	Storekeeper	AT4G00238	M1619_1.02	BRADI3G23167	BRADI3G23167	520	529	+	5.93443	0.000189	0.193	AGGCGGGCCC	Photoperiod
OG5_169591	Storekeeper	AT4G00238	M1619_1.02	BRADI3G03106	BRADI3G03106	87	96	+	6.19016	0.000105	0.149	GGACCGGGCC	Vernalization
OG5_169591	Storekeeper	AT4G00238	M1619_1.02	BRADI3G03106	BRADI3G03106	92	101	+	7.32131	5.18e-06	0.0527	GGGCCGGCAC	Vernalization
OG5_169591	Storekeeper	AT4G00238	M1619_1.02	BRADI3G03106	BRADI3G03106	140	149	+	7.01967	1.51e-05	0.0815	CGGCCGGGCC	Vernalization
OG5_169591	Storekeeper	AT4G00238	M1619_1.02	BRADI3G03106	BRADI3G03106	145	154	+	6.67869	3.77e-05	0.1	GGGCCGACCC	Vernalization
OG5_169591	Storekeeper	AT4G00238	M1619_1.02	BRADI3G03106	BRADI3G03106	395	404	+	6.59344	4.54e-05	0.1	AGGCCGGGCC	Vernalization
OG5_169591	Storekeeper	AT4G00238	M1619_1.02	BRADI3G03106	BRADI3G03106	429	438	+	6.44262	6.37e-05	0.125	GTGCCGGGCC	Vernalization
OG5_170388	Storekeeper	AT4G00238	M1619_1.02	BRADI1G59250	FUL2a	821	830	+	6.82295	2.68e-05	0.0852	CCGCCGGCCC	Vernalization
OG5_170388	Storekeeper	AT4G00238	M1619_1.02	BRADI1G59250	FUL2a	826	835	+	6.92131	1.92e-05	0.0815	GGCCCGGCCA	Vernalization
OG5_170758	Storekeeper	AT4G00238	M1619_1.02	BRADI3G48880	BRADI3G48880	200	209	+	6.92131	1.92e-05	0.0815	TGGCCGGGCC	NA
OG5_170758	Storekeeper	AT4G00238	M1619_1.02	BRADI3G48880	BRADI3G48880	520	529	+	6.14426	0.000123	0.155	GCGCCGGGCC	NA
OG5_170758	Storekeeper	AT4G00238	M1619_1.02	BRADI3G48880	BRADI3G48880	618	627	+	7.50164	3.52e-06	0.0448	TGGCCGGCCA	NA
OG5_178368	Storekeeper	AT4G00238	M1619_1.02	BRADI4G36077	BRADI4G36077	273	282	+	6.14426	0.000123	0.155	TGGCCGGGAC	NA
OG5_178368	Storekeeper	AT4G00238	M1619_1.02	BRADI4G36077	BRADI4G36077	576	585	+	6.24262	9.98e-05	0.149	CGACCGGCCT	NA
OG5_178368	Storekeeper	AT4G00238	M1619_1.02	BRADI4G36077	BRADI4G36077	643	652	+	5.85574	0.000202	0.193	GTGGCGGCCC	NA
OG5_178368	Storekeeper	AT4G00238	M1619_1.02	BRADI4G36077	BRADI4G36077	648	657	+	7.21967	6.69e-06	0.0568	GGCCCGGCCC	NA
OG5_178368	Storekeeper	AT4G00238	M1619_1.02	BRADI4G36077	BRADI4G36077	652	661	+	6.16066	0.00011	0.152	CGGCCCGCCG	NA
OG5_190130	Storekeeper	AT4G00238	M1619_1.02	BRADI3G32090	BRADI3G32090	861	870	+	7.01967	1.51e-05	0.0815	CGGCCGGGCC	Vernalization
OG5_190987	Storekeeper	AT4G00238	M1619_1.02	BRADI1G01520	BRADI1G01520	983	992	+	5.8459	0.00022	0.193	TTCCCGGCCA	NA
unknown	Storekeeper	AT4G00238	M1619_1.02	BRADI1G21980	BRADI1G21980	559	568	+	6.24262	9.98e-05	0.149	GGCCCGGACC	Vernalization
unknown	Storekeeper	AT4G00238	M1619_1.02	BRADI1G21980	BRADI1G21980	571	580	+	6.09836	0.000128	0.155	AGGCCGGCGA	Vernalization
unknown	Storekeeper	AT4G00238	M1619_1.02	BRADI2G57800	BRADI2G57800	406	415	+	5.94426	0.000185	0.193	GGGCCGGGGG	Photoperiod
unknown	Storekeeper	AT4G00238	M1619_1.02	BRADI2G59187	BRADI2G59187	949	958	+	5.8459	0.00022	0.193	CGGCCGGAGC	Vernalization
unknown	Storekeeper	AT4G00238	M1619_1.02	BRADI2G62067	BRADI2G62067	603	612	+	7.6	3.02e-06	0.0448	CGGCCGGCCA	Photoperiod
unknown	Storekeeper	AT4G00238	M1619_1.02	BRADI3G10010	BRADI3G10010	649	658	+	5.8459	0.00022	0.193	TTCCCGGCCA	NA
unknown	Storekeeper	AT4G00238	M1619_1.02	BRADI3G10010	BRADI3G10010	709	718	+	6.44262	6.37e-05	0.125	GGGCCGGGAC	NA
unknown	Storekeeper	AT4G00238	M1619_1.02	BRADI3G51800	AGL6	692	701	+	6.39672	7.02e-05	0.126	GGGCCGGCGT	Vernalization
unknown	Storekeeper	AT4G00238	M1619_1.02	BRADI3G57667	BRADI3G57667	705	714	+	6.59344	4.54e-05	0.1	GGGCCGGGCT	Photoperiod
unknown	Storekeeper	AT4G00238	M1619_1.02	BRADI4G24967	BRADI4G24967	530	539	+	6.2918	8.83e-05	0.146	GTGCCGGTCC	NA
OG5_128845	Storekeeper	AT4G00270	M1620_1.02	BRADI3G12240	BRADI3G12240	1	8	-	12.2895	4.74e-05	0.159	CAGGCCGC	Vernalization
OG5_128971	Storekeeper	AT4G00270	M1620_1.02	BRADI1G12787	BRADI1G12787	788	795	-	13.0658	3.11e-05	0.155	TCGGCCGC	Photoperiod
OG5_128986	Storekeeper	AT4G00270	M1620_1.02	BRADI3G01970	BRADI3G01970	52	59	+	12.2895	4.74e-05	0.159	CAGGCCGC	Photoperiod
OG5_129545	Storekeeper	AT4G00270	M1620_1.02	BRADI3G24710	BRADI3G24710	494	501	-	12.2895	4.74e-05	0.159	CAGGCCGC	NA
OG5_136555	Storekeeper	AT4G00270	M1620_1.02	BRADI1G64360	BRADI1G64360	957	964	+	13.6447	1.48e-05	0.101	ACGGCCGC	NA
OG5_143093	Storekeeper	AT4G00270	M1620_1.02	BRADI2G48657	BRADI2G48657	134	141	-	12.2895	4.74e-05	0.159	CAGGCCGC	Photoperiod
OG5_143093	Storekeeper	AT4G00270	M1620_1.02	BRADI2G48657	BRADI2G48657	354	361	+	13.0658	3.11e-05	0.155	TCGGCCGC	Photoperiod
OG5_146543	Storekeeper	AT4G00270	M1620_1.02	BRADI1G48830	BRADI1G48830	289	296	-	10.9737	9.87e-05	0.174	CTGGCCGC	NA
OG5_146543	Storekeeper	AT4G00270	M1620_1.02	BRADI1G48830	BRADI1G48830	502	509	+	13.3816	2.3e-05	0.14	CCGGCCGA	NA
OG5_146543	Storekeeper	AT4G00270	M1620_1.02	BRADI1G48830	BRADI1G48830	577	584	+	15.1579	6.69e-06	0.0666	CCGGCCGC	NA
OG5_146543	Storekeeper	AT4G00270	M1620_1.02	BRADI1G48830	BRADI1G48830	976	983	+	12.8026	3.93e-05	0.159	CCGGCCGT	NA
OG5_150244	Storekeeper	AT4G00270	M1620_1.02	BRADI1G33610	BRADI1G33610	986	993	+	11.3553	6.4e-05	0.159	GCGGCCGC	NA
OG5_150265	Storekeeper	AT4G00270	M1620_1.02	BRADI3G39927	BRADI3G39927	419	426	+	13.6447	1.48e-05	0.101	ACGGCCGC	Photoperiod
OG5_150265	Storekeeper	AT4G00270	M1620_1.02	BRADI3G39927	BRADI3G39927	810	817	+	11.3553	6.4e-05	0.159	GCGGCCGC	Photoperiod
OG5_153294	Storekeeper	AT4G00270	M1620_1.02	BRADI2G14290	BRADI2G14290	946	953	+	11.3553	6.4e-05	0.159	GCGGCCGC	NA
OG5_168410	Storekeeper	AT4G00270	M1620_1.02	BRADI3G23167	BRADI3G23167	94	101	+	13.0658	3.11e-05	0.155	TCGGCCGC	Photoperiod
OG5_168410	Storekeeper	AT4G00270	M1620_1.02	BRADI3G23167	BRADI3G23167	410	417	+	11.3553	6.4e-05	0.159	GCGGCCGC	Photoperiod
OG5_169591	Storekeeper	AT4G00270	M1620_1.02	BRADI3G03106	BRADI3G03106	782	789	+	15.1579	6.69e-06	0.0666	CCGGCCGC	Vernalization
OG5_170388	Storekeeper	AT4G00270	M1620_1.02	BRADI1G08340	FUL1	885	892	-	12.2895	4.74e-05	0.159	CAGGCCGC	Vernalization
OG5_170388	Storekeeper	AT4G00270	M1620_1.02	BRADI1G59250	FUL2a	915	922	-	13.0658	3.11e-05	0.155	TCGGCCGC	Vernalization
OG5_170388	Storekeeper	AT4G00270	M1620_1.02	BRADI1G59250	FUL2a	940	947	+	15.1579	6.69e-06	0.0666	CCGGCCGC	Vernalization
OG5_170758	Storekeeper	AT4G00270	M1620_1.02	BRADI3G48880	BRADI3G48880	626	633	+	12.2895	4.74e-05	0.159	CAGGCCGC	NA
OG5_170758	Storekeeper	AT4G00270	M1620_1.02	BRADI3G48880	BRADI3G48880	794	801	+	11.3553	6.4e-05	0.159	GCGGCCGC	NA
OG5_178368	Storekeeper	AT4G00270	M1620_1.02	BRADI4G36077	BRADI4G36077	372	379	+	10.9737	9.87e-05	0.174	CTGGCCGC	NA
OG5_178368	Storekeeper	AT4G00270	M1620_1.02	BRADI4G36077	BRADI4G36077	470	477	+	15.1579	6.69e-06	0.0666	CCGGCCGC	NA
OG5_178368	Storekeeper	AT4G00270	M1620_1.02	BRADI4G36077	BRADI4G36077	667	674	+	15.1579	6.69e-06	0.0666	CCGGCCGC	NA
OG5_190130	Storekeeper	AT4G00270	M1620_1.02	BRADI3G32090	BRADI3G32090	782	789	+	13.6447	1.48e-05	0.101	ACGGCCGC	Vernalization
OG5_190237	Storekeeper	AT4G00270	M1620_1.02	BRADI4G05950	BRADI4G05950	922	929	+	11.0921	9.05e-05	0.165	CCGGCCGG	NA
OG5_190821	Storekeeper	AT4G00270	M1620_1.02	BRADI2G05226	BRADI2G05226	322	329	+	11.2895	8.38e-05	0.165	ACGGCCGT	Photoperiod
unknown	Storekeeper	AT4G00270	M1620_1.02	BRADI1G45807	BRADI1G45807	453	460	+	13.3816	2.3e-05	0.14	CCGGCCGA	PI
unknown	Storekeeper	AT4G00270	M1620_1.02	BRADI1G45807	BRADI1G45807	513	520	+	11.3553	6.4e-05	0.159	GCGGCCGC	PI
unknown	Storekeeper	AT4G00270	M1620_1.02	BRADI1G45807	BRADI1G45807	537	544	-	12.2895	4.74e-05	0.159	CAGGCCGC	PI
unknown	Storekeeper	AT4G00270	M1620_1.02	BRADI1G45807	BRADI1G45807	749	756	+	11.0921	9.05e-05	0.165	CCGGCCGG	PI
unknown	Storekeeper	AT4G00270	M1620_1.02	BRADI2G57800	BRADI2G57800	570	577	-	12.8026	3.93e-05	0.159	CCGGCCGT	Photoperiod
unknown	Storekeeper	AT4G00270	M1620_1.02	BRADI2G59120	BRADI2G59120	366	373	+	13.6447	1.48e-05	0.101	ACGGCCGC	Vernalization
unknown	Storekeeper	AT4G00270	M1620_1.02	BRADI2G59120	BRADI2G59120	954	961	-	15.1579	6.69e-06	0.0666	CCGGCCGC	Vernalization
unknown	Storekeeper	AT4G00270	M1620_1.02	BRADI2G59187	BRADI2G59187	504	511	+	12.8026	3.93e-05	0.159	CCGGCCGT	Vernalization
unknown	Storekeeper	AT4G00270	M1620_1.02	BRADI2G62067	BRADI2G62067	653	660	+	13.6447	1.48e-05	0.101	ACGGCCGC	Photoperiod
unknown	Storekeeper	AT4G00270	M1620_1.02	BRADI3G51800	AGL6	625	632	-	15.1579	6.69e-06	0.0666	CCGGCCGC	Vernalization
OG5_150244	TBP	TBP2	M4266_1.02	BRADI4G16630	BRADI4G16630	350	370	+	10.2743	8.39e-05	0.176	TAATAAAATTATATATGCGTG	NA
OG5_160330	TBP	TBP2	M4266_1.02	BRADI3G01440	BRADI3G01440	197	217	-	13.2035	1.48e-05	0.0475	TACGACCTATATATATGGATG	Photoperiod
OG5_164233	TBP	TBP2	M4266_1.02	BRADI3G16515	BRADI3G16515	806	826	+	11.0708	5.42e-05	0.131	ATTTGGGAATATTTATTGTGT	NA
OG5_170357	TBP	TBP2	M4266_1.02	BRADI1G26720	BRADI1G26720	100	120	-	11.3097	4.73e-05	0.12	ATATGCTTATATATAGTAGCA	PI
OG5_170760	TBP	TBP2	M4266_1.02	BRADI5G20340	BRADI5G20340	867	887	-	11.2478	4.9e-05	0.121	GGCTCGCTATATATCTGGGCT	NA
OG5_190237	TBP	TBP2	M4266_1.02	BRADI4G05950	BRADI4G05950	696	716	-	10.5664	7.16e-05	0.162	CCTCTAAAATATATATATATA	NA
OG5_190821	TBP	TBP2	M4266_1.02	BRADI2G05226	BRADI2G05226	675	695	-	11.6903	3.8e-05	0.1	GCATTGCAATATATAGCAAAA	Photoperiod
unknown	TBP	TBP2	M4266_1.02	BRADI1G21980	BRADI1G21980	86	106	-	13.0088	1.68e-05	0.0509	GATTAAGAATATATATGTTAA	Vernalization
unknown	TBP	TBP2	M4266_1.02	BRADI3G57667	BRADI3G57667	330	350	+	10.5575	7.2e-05	0.162	GCATGGCTACATATATGCCAT	Photoperiod
unknown	TBP	TBP2	M4266_1.02	BRADI4G24967	BRADI4G24967	21	41	+	10.0885	9.26e-05	0.184	CCCCAACAATATATACATCAG	NA
unknown	TBP	TBP2	M4266_1.02	BRADI5G21700	BRADI5G21700	415	435	+	11.6637	3.85e-05	0.1	TGTCTGTAATATATAGTGGGA	NA
unknown	TBP	TBP2	M4266_1.02	BRADI5G21700	BRADI5G21700	491	511	+	10.1858	8.8e-05	0.181	CTTTTCAGATATATAAAGGTG	NA
OG5_128845	TCP	AT1G58100	M1656_1.02	BRADI3G12240	BRADI3G12240	648	657	-	13.1974	1.66e-05	0.128	TCGGACCCAC	Vernalization
OG5_129431	TCP	AT1G58100	M1656_1.02	BRADI1G59300	BRADI1G59300	709	718	-	14.1184	9.48e-06	0.0987	CAGGGCCCAC	Vernalization
OG5_139246	TCP	AT1G58100	M1656_1.02	BRADI1G65910	BRADI1G65910	741	750	-	12.4605	2.83e-05	0.158	GCGGACCCAC	NA
OG5_150244	TCP	AT1G58100	M1656_1.02	BRADI4G16630	BRADI4G16630	739	748	+	13.9737	1.1e-05	0.0987	ACGGGCCCAC	NA
unknown	TCP	AT1G58100	M1656_1.02	BRADI2G59187	BRADI2G59187	798	807	-	16.1711	1.33e-06	0.0718	GGGGGCCCAC	Vernalization
unknown	TCP	AT1G58100	M1656_1.02	BRADI4G24967	BRADI4G24967	743	752	+	13.4342	1.43e-05	0.118	AGGGTCCCAC	NA
OG5_128845	TCP	AT1G58100	M1661_1.02	BRADI3G12240	BRADI3G12240	407	415	-	11.2895	5.32e-05	0.167	CGGGCCCGC	Vernalization
OG5_129431	TCP	AT1G58100	M1661_1.02	BRADI1G59300	BRADI1G59300	841	849	+	12.0526	3.82e-05	0.167	GGGCCCCGC	Vernalization
OG5_150244	TCP	AT1G58100	M1661_1.02	BRADI1G33610	BRADI1G33610	205	213	-	11.2895	5.32e-05	0.167	CGGGCCCGC	NA
OG5_150244	TCP	AT1G58100	M1661_1.02	BRADI4G16630	BRADI4G16630	173	181	-	10.9737	6.85e-05	0.191	CGAGCCCAC	NA
OG5_160330	TCP	AT1G58100	M1661_1.02	BRADI3G01440	BRADI3G01440	97	105	+	12.0526	3.82e-05	0.167	GGGCCCCGC	Photoperiod
OG5_170760	TCP	AT1G58100	M1661_1.02	BRADI5G20340	BRADI5G20340	775	783	-	12.1316	3.67e-05	0.167	TGGACCCAC	NA
unknown	TCP	AT1G58100	M1661_1.02	BRADI2G59187	BRADI2G59187	318	326	+	11.0395	6.63e-05	0.191	CGGGCCCAT	Vernalization
unknown	TCP	AT1G58100	M1661_1.02	BRADI3G41297	BRADI3G41297	841	849	-	11.6316	4.67e-05	0.167	GTGGCCCAC	Vernalization
OG5_139246	TCP	AT5G51910	M1649_1.02	BRADI1G65910	BRADI1G65910	669	678	+	12.8947	1.47e-05	0.131	TGGGCCCCGC	NA
OG5_139246	TCP	AT5G51910	M1649_1.02	BRADI1G65910	BRADI1G65910	904	913	+	14.4605	2.86e-06	0.077	TGGGACCCAC	NA
OG5_150244	TCP	AT5G51910	M1649_1.02	BRADI1G33610	BRADI1G33610	84	93	-	12.0921	3.23e-05	0.151	TGGCGCCCAC	NA
OG5_190130	TCP	AT5G51910	M1649_1.02	BRADI3G32090	BRADI3G32090	437	446	+	12.8421	1.64e-05	0.136	CCGGCCCCAC	Vernalization
OG5_190237	TCP	AT5G51910	M1649_1.02	BRADI2G36237	BRADI2G36237	891	900	+	12.2895	2.61e-05	0.147	TAGGACCCAC	Vernalization
unknown	TCP	AT5G51910	M1649_1.02	BRADI1G21980	BRADI1G21980	555	564	-	14.5921	2.25e-06	0.077	CGGGCCCCAC	Vernalization
unknown	TCP	AT5G51910	M1649_1.02	BRADI2G57800	BRADI2G57800	815	824	+	12.1579	3.01e-05	0.147	CGGGCCCCGC	Photoperiod
unknown	TCP	AT5G51910	M1649_1.02	BRADI2G59120	BRADI2G59120	810	819	+	12.25	2.73e-05	0.147	TGGACCCCAC	Vernalization
unknown	TCP	AT5G51910	M1649_1.02	BRADI4G24967	BRADI4G24967	623	632	+	13	1.32e-05	0.131	CTGGCCCCAC	NA
unknown	TCP	TCP10	M1659_1.02	BRADI3G51800	AGL6	636	645	-	16.5618	1.86e-06	0.198	TTGGGACCAC	Vernalization
OG5_143093	TCP	TCP2	M1648_1.02	BRADI2G48657	BRADI2G48657	407	416	+	11.2941	4.29e-05	0.148	GTGGTACCGC	Photoperiod
OG5_169591	TCP	TCP2	M1648_1.02	BRADI3G03106	BRADI3G03106	413	422	+	11.7647	2.6e-05	0.144	CTGGGCCCAT	Vernalization
OG5_178368	TCP	TCP2	M1648_1.02	BRADI4G36077	BRADI4G36077	745	754	+	11.9412	1.84e-05	0.144	GCGGGCCCGC	NA
OG5_178368	TCP	TCP2	M1648_1.02	BRADI4G36077	BRADI4G36077	761	770	+	11.3235	4.16e-05	0.148	GTTGGCCCAC	NA
unknown	TCP	TCP2	M1648_1.02	BRADI4G24967	BRADI4G24967	408	417	+	11.7647	2.6e-05	0.144	CTGGGCCCAT	NA
OG5_128845	TCP	TCP20	M1647_1.02	BRADI3G12240	BRADI3G12240	646	655	-	12.1212	2.35e-05	0.139	GGACCCACCT	Vernalization
OG5_129431	TCP	TCP20	M1647_1.02	BRADI1G59300	BRADI1G59300	707	716	-	14.1364	7.03e-06	0.0833	GGGCCCACAT	Vernalization
OG5_129545	TCP	TCP20	M1647_1.02	BRADI3G24710	BRADI3G24710	425	434	+	12.303	2.21e-05	0.139	GGACCCACCC	NA
OG5_136555	TCP	TCP20	M1647_1.02	BRADI1G08400	BRADI1G08400	737	746	+	11.5455	3.81e-05	0.151	TGCCCCACCC	NA
OG5_139246	TCP	TCP20	M1647_1.02	BRADI1G65910	BRADI1G65910	688	697	+	11.697	3.25e-05	0.145	GGGCCCGCCA	NA
OG5_139246	TCP	TCP20	M1647_1.02	BRADI1G65910	BRADI1G65910	739	748	-	11.9242	2.47e-05	0.139	GGACCCACAG	NA
OG5_139246	TCP	TCP20	M1647_1.02	BRADI1G65910	BRADI1G65910	901	910	-	11.9394	2.41e-05	0.139	GGTCCCACTG	NA
OG5_139246	TCP	TCP20	M1647_1.02	BRADI1G65910	BRADI1G65910	906	915	+	12.303	2.21e-05	0.139	GGACCCACCC	NA
OG5_143093	TCP	TCP20	M1647_1.02	BRADI2G48657	BRADI2G48657	296	305	-	13.4848	1.48e-05	0.131	GGGCCCACGT	Photoperiod
OG5_143093	TCP	TCP20	M1647_1.02	BRADI2G48657	BRADI2G48657	300	309	+	14.8788	4.14e-07	0.0147	GGGCCCACCG	Photoperiod
OG5_150244	TCP	TCP20	M1647_1.02	BRADI4G16630	BRADI4G16630	711	720	+	11.7727	3.02e-05	0.145	TGGCCCACCC	NA
OG5_150244	TCP	TCP20	M1647_1.02	BRADI4G16630	BRADI4G16630	741	750	+	13.4848	1.48e-05	0.131	GGGCCCACGT	NA
OG5_168410	TCP	TCP20	M1647_1.02	BRADI3G23167	BRADI3G23167	520	529	-	11.4697	4.2e-05	0.154	GGGCCCGCCT	Photoperiod
OG5_168410	TCP	TCP20	M1647_1.02	BRADI3G23167	BRADI3G23167	524	533	+	14.8788	4.14e-07	0.0147	GGGCCCACCG	Photoperiod
OG5_169591	TCP	TCP20	M1647_1.02	BRADI3G03106	BRADI3G03106	411	420	-	11.5758	3.7e-05	0.151	GGGCCCAGCG	Vernalization
OG5_170388	TCP	TCP20	M1647_1.02	BRADI1G59250	FUL2a	696	705	+	14.8788	4.14e-07	0.0147	GGGCCCACCG	Vernalization
OG5_178368	TCP	TCP20	M1647_1.02	BRADI4G36077	BRADI4G36077	347	356	+	14.7879	1.33e-06	0.0284	GGGCCCACCC	NA
OG5_190130	TCP	TCP20	M1647_1.02	BRADI3G32090	BRADI3G32090	439	448	+	14.1364	7.03e-06	0.0833	GGCCCCACAA	Vernalization
OG5_190237	TCP	TCP20	M1647_1.02	BRADI2G36237	BRADI2G36237	893	902	+	11.8788	2.62e-05	0.14	GGACCCACAA	Vernalization
unknown	TCP	TCP20	M1647_1.02	BRADI1G21980	BRADI1G21980	40	49	-	11.5909	3.66e-05	0.151	TGCCCCACCA	Vernalization
unknown	TCP	TCP20	M1647_1.02	BRADI1G21980	BRADI1G21980	553	562	-	14.3788	4.18e-06	0.0637	GGCCCCACCT	Vernalization
unknown	TCP	TCP20	M1647_1.02	BRADI1G21980	BRADI1G21980	801	810	+	11.7727	3.02e-05	0.145	TGGCCCACCC	Vernalization
unknown	TCP	TCP20	M1647_1.02	BRADI2G57800	BRADI2G57800	817	826	+	11.4697	4.2e-05	0.154	GGCCCCGCCA	Photoperiod
unknown	TCP	TCP20	M1647_1.02	BRADI2G59187	BRADI2G59187	157	166	+	11.197	5.53e-05	0.191	GAGCCCACAC	Vernalization
unknown	TCP	TCP20	M1647_1.02	BRADI4G24967	BRADI4G24967	625	634	+	14.5606	3.17e-06	0.0564	GGCCCCACCC	NA
unknown	TCP	TCP20	M1647_1.02	BRADI4G24967	BRADI4G24967	745	754	+	12.9545	1.68e-05	0.138	GGTCCCACCG	NA
OG5_169591	TCP	TCP20	M1657_1.02	BRADI3G03106	BRADI3G03106	452	461	+	12.8235	1.47e-05	0.126	GGGGGCCCAG	Vernalization
OG5_170388	TCP	TCP20	M1657_1.02	BRADI1G08340	FUL1	871	880	+	12.8235	1.47e-05	0.126	CTGGGCCCCC	Vernalization
OG5_178368	TCP	TCP20	M1657_1.02	BRADI4G36077	BRADI4G36077	604	613	+	12.1176	2.6e-05	0.161	CTGGGCCCAA	NA
unknown	TCP	TCP20	M1657_1.02	BRADI3G57667	BRADI3G57667	764	773	+	12.6765	1.66e-05	0.126	CGGGGCCCCC	Photoperiod
OG5_127186	TCP	TCP24	M1644_1.02	BRADI3G49204	BRADI3G49204	238	247	+	9.82759	1.12e-06	0.113	TGGTGCCTCC	NA
OG5_150317	TCP	TCP3	M1645_1.02	BRADI1G17410	BRADI1G17410	618	627	+	12.7	1.34e-05	0.178	GTGGACCACC	NA
OG5_178368	Unknown	BZR1	MA0550.1	BRADI4G36077	BRADI4G36077	451	464	+	16.1852	8.26e-07	0.0903	CCACCACGTGTCCC	NA
OG5_143093	unknown	unknown	M1116_1.02	BRADI2G48657	BRADI2G48657	116	125	+	7.23497	3.31e-06	0.183	GCTAATCACG	Photoperiod
OG5_169591	unknown	unknown	M1116_1.02	BRADI3G03106	BRADI3G03106	522	531	+	7.43169	7.47e-07	0.0825	CCTAATCCCG	Vernalization
OG5_128971	unknown	unknown	M1306_1.02	BRADI1G12787	BRADI1G12787	550	559	+	9.37168	8.26e-06	0.0829	AAAATATCTC	Photoperiod
OG5_128971	unknown	unknown	M1306_1.02	BRADI1G12787	BRADI1G12787	703	712	+	9.40708	6.62e-06	0.0829	AAAATATCTT	Photoperiod
OG5_128971	unknown	unknown	M1306_1.02	BRADI1G12787	BRADI1G12787	795	804	+	9.37168	8.26e-06	0.0829	AAAATATCTC	Photoperiod
OG5_150244	unknown	unknown	M1306_1.02	BRADI4G16630	BRADI4G16630	598	607	+	9.30973	1.52e-05	0.12	GAAATATCTC	NA
OG5_150244	unknown	unknown	M1306_1.02	BRADI4G16630	BRADI4G16630	628	637	+	9.37168	8.26e-06	0.0829	AAAATATCTC	NA
OG5_150244	unknown	unknown	M1306_1.02	BRADI4G16630	BRADI4G16630	794	803	-	9.37168	8.26e-06	0.0829	AAAATATCTC	NA
OG5_150244	unknown	unknown	M1306_1.02	BRADI4G16630	BRADI4G16630	892	901	+	9.40708	6.62e-06	0.0829	AAAATATCTT	NA
OG5_150317	unknown	unknown	M1306_1.02	BRADI2G09720	BRADI2G09720	182	191	+	9.49558	1.64e-06	0.0603	AAAATATCTG	NA
OG5_156319	unknown	unknown	M1306_1.02	BRADI1G43670	BRADI1G43670	228	237	-	9.0354	2.65e-05	0.146	CAAATATCTA	NA
OG5_170758	unknown	unknown	M1306_1.02	BRADI3G48880	BRADI3G48880	679	688	+	9.37168	8.26e-06	0.0829	AAAATATCTC	NA
OG5_178368	unknown	unknown	M1306_1.02	BRADI4G36077	BRADI4G36077	261	270	-	8.66372	3.85e-05	0.185	ATAATATCTC	NA
OG5_178368	unknown	unknown	M1306_1.02	BRADI4G36077	BRADI4G36077	674	683	-	9.43363	2.98e-06	0.0824	GAAATATCTG	NA
unknown	unknown	unknown	M1306_1.02	BRADI1G45807	BRADI1G45807	682	691	-	8.74336	2.95e-05	0.148	AAAATATCCG	PI
unknown	unknown	unknown	M1306_1.02	BRADI2G59187	BRADI2G59187	444	453	-	9.30973	1.52e-05	0.12	GAAATATCTC	Vernalization
unknown	unknown	unknown	M1306_1.02	BRADI2G62067	BRADI2G62067	419	428	+	9.32743	1.39e-05	0.12	AAAATATCTA	Photoperiod
unknown	unknown	unknown	M1306_1.02	BRADI2G62067	BRADI2G62067	679	688	+	8.74336	2.95e-05	0.148	AAAATATCCG	Photoperiod
unknown	unknown	unknown	M1306_1.02	BRADI2G62067	BRADI2G62067	795	804	+	9.11504	2.35e-05	0.146	CAAATATCTT	Photoperiod
unknown	unknown	unknown	M1306_1.02	BRADI3G10010	BRADI3G10010	571	580	+	9.0354	2.65e-05	0.146	CAAATATCTA	NA
unknown	unknown	unknown	M1306_1.02	BRADI3G10010	BRADI3G10010	581	590	+	9.0354	2.65e-05	0.146	CAAATATCTA	NA
unknown	unknown	unknown	M1306_1.02	BRADI3G56260	BRADI3G56260	955	964	-	9.0354	2.65e-05	0.146	CAAATATCTA	Vernalization
unknown	unknown	unknown	M1306_1.02	BRADI4G24967	BRADI4G24967	801	810	+	9.20354	2.18e-05	0.146	CAAATATCTG	NA
unknown	unknown	unknown	M1306_1.02	BRADI4G24967	BRADI4G24967	907	916	-	9.49558	1.64e-06	0.0603	AAAATATCTG	NA
unknown	unknown	unknown	M1306_1.02	BRADI5G21700	BRADI5G21700	282	291	-	9.49558	1.64e-06	0.0603	AAAATATCTG	NA
OG5_128845	unknown	unknown	M1361_1.02	BRADI3G12240	BRADI3G12240	590	599	-	11.4868	2.4e-06	0.122	AACCCTAGCT	Vernalization
OG5_150244	unknown	unknown	M1361_1.02	BRADI1G33610	BRADI1G33610	975	984	-	11.4868	2.4e-06	0.122	AACCCTAGCT	NA
OG5_150244	unknown	unknown	M1361_1.02	BRADI3G04040	BRADI3G04040	920	929	+	11.4079	5.55e-06	0.153	AACCCTAGCG	NA
OG5_153294	unknown	unknown	M1361_1.02	BRADI2G14290	BRADI2G14290	664	673	-	11.4737	3.31e-06	0.122	TACCCTAGCT	NA
OG5_170357	unknown	unknown	MA0034.1	BRADI1G26720	BRADI1G26720	692	701	-	13.5862	2.48e-06	0.159	GGCAACCGAC	PI
OG5_189468	unknown	unknown	MA0034.1	BRADI4G32934	BRADI4G32934	602	611	-	13.3793	4.34e-06	0.159	CACAACCGCC	Photoperiod
unknown	unknown	unknown	MA0034.1	BRADI3G57667	BRADI3G57667	865	874	+	13.3793	4.34e-06	0.159	CACAACCGCC	Photoperiod
OG5_170758	WRKY	WRKY60	M1684_1.02	BRADI3G48880	BRADI3G48880	331	341	+	15.1184	1.67e-06	0.185	CCGGTCAACGA	NA

## Sheet: Wheat
OG ID	TF family	TF name	PWM ID	Gene ID	Gene name	Start	End	Strand	Raw_score	P_value	Q_value	Motif sequence	Gene_pathway
OG5_168410	AP2	AT1G22985	M0007_1.02	Traes_1BL_40FB1B9E5	Traes_1BL_40FB1B9E5	24	32	-	9.82857	2.48e-05	0.191	GCGCCGCGA	Photoperiod
OG5_168410	AP2	AT1G22985	M0007_1.02	Traes_1DS_6B00100D9	Traes_1DS_6B00100D9	559	567	+	9.91429	2.27e-05	0.18	GCGCCGGCA	Photoperiod
OG5_128223	AP2	AT2G33710	M0018_1.02	Traes_6AS_920A35FA61	Traes_6AS_920A35FA61	531	540	-	12.6184	1.32e-05	0.197	GTCGCCGCCA	Photoperiod
OG5_128986	AP2	AT2G33710	M0018_1.02	Traes_6AS_AD173C5A3	Traes_6AS_AD173C5A3	747	756	-	12.4474	1.48e-05	0.198	GCCGCCGTCG	Photoperiod
OG5_170758	AP2	AT2G33710	M0018_1.02	Traes_6AL_A0A31AA9F	Traes_6AL_A0A31AA9F	722	731	+	12.4474	1.48e-05	0.198	GCCGCCGTCG	Photoperiod
OG5_170760	AP2	AT2G33710	M0018_1.02	Traes_2AL_83D0D0C3F	Traes_2AL_83D0D0C3F	37	46	-	13.6447	2.76e-06	0.0702	GGCGCCGCCG	PI
OG5_190237	AP2	AT2G33710	M0018_1.02	Traes_5DS_F4C284210	Traes_5DS_F4C284210	683	692	-	13.9737	1.87e-06	0.0663	GCCGCCGCCG	Vernalization
OG5_190237	AP2	AT2G33710	M0018_1.02	Traes_5DS_F4C2842101	Traes_5DS_F4C2842101	683	692	-	13.9737	1.87e-06	0.0663	GCCGCCGCCG	Vernalization
OG5_128971	AP2	AT3G23230	M0024_1.02	Traes_5DL_F149F6BD2	Traes_5DL_F149F6BD2	279	286	+	9.91096	2.34e-05	0.186	CGGCCGCC	Photoperiod
OG5_128971	AP2	AT3G23230	M0024_1.02	Traes_6DL_4B69D3147	Traes_6DL_4B69D3147	103	110	+	9.91096	2.34e-05	0.186	CGGCCGCC	Photoperiod
OG5_190237	AP2	AT3G23230	M0024_1.02	Traes_5DS_F4C284210	Traes_5DS_F4C284210	687	694	-	9.91096	2.34e-05	0.186	CGGCCGCC	Vernalization
OG5_190237	AP2	AT3G23230	M0024_1.02	Traes_5DS_F4C2842101	Traes_5DS_F4C2842101	687	694	-	9.91096	2.34e-05	0.186	CGGCCGCC	Vernalization
OG5_212591	AP2	AT3G23230	M0024_1.02	Traes_1BL_F1D5BF5F8	Traes_1BL_F1D5BF5F8	963	970	+	9.91096	2.34e-05	0.186	CGGCCGCC	Vernalization
OG5_127186	AP2	AT5G43410	M0037_1.02	Traes_6AS_4BFE9C402	Traes_6AS_4BFE9C402	951	960	+	12.3803	1.23e-05	0.141	CCGCCGCCTC	Photoperiod
OG5_127186	AP2	AT5G43410	M0037_1.02	Traes_6BL_D9F3AF4C9	Traes_6BL_D9F3AF4C9	204	213	+	12.4014	1.06e-05	0.127	GCGCCGCCGA	Photoperiod
OG5_136555	AP2	AT5G43410	M0037_1.02	Traes_4DS_9C6CD24ED	Traes_4DS_9C6CD24ED	287	296	+	12.1268	2.14e-05	0.18	GCGCCGCCCG	Photoperiod
OG5_136555	AP2	AT5G43410	M0037_1.02	Traes_4DS_9C6CD24ED	Traes_4DS_9C6CD24ED	334	343	+	12.1268	2.14e-05	0.18	GCGCCGCCCG	Photoperiod
OG5_212406	AP2	AT5G43410	M0037_1.02	Traes_5BS_BE6397B54	Traes_5BS_BE6397B54	629	638	+	13.3169	4.85e-07	0.0933	CCGCCGCCAC	Vernalization
OG5_168410	AP2	ATERF-1	M0028_1.02	Traes_1DS_6B00100D9	Traes_1DS_6B00100D9	465	473	+	10.7258	7.8e-06	0.18	CCGCCGTCC	Photoperiod
OG5_143093	AP2	ATERF14	M0044_1.02	Traes_1AL_E77BBB3DE	Traes_1AL_E77BBB3DE	728	737	-	9.85455	1.88e-05	0.184	CCCGCCGCTA	Photoperiod
OG5_190130	AP2	ATERF14	M0044_1.02	Traes_1DL_2997D073B	Traes_1DL_2997D073B	651	660	-	9.87273	1.75e-05	0.178	GCCGCCGCTA	PI
OG5_190130	AP2	ATERF14	M0044_1.02	Traes_1DL_2997D073B	Traes_1DL_2997D073B	654	663	-	10.1455	7.25e-06	0.141	TCCGCCGCCG	PI
OG5_190130	AP2	ATERF14	M0044_1.02	Traes_1DL_2997D073B	Traes_1DL_2997D073B	676	685	-	10.1455	7.25e-06	0.141	TCCGCCGCCG	PI
OG5_168410	AP2	ATERF6	M0027_1.02	Traes_1BL_40FB1B9E5	Traes_1BL_40FB1B9E5	506	515	-	15.6286	4.85e-07	0.123	CTGCCGGCGC	Photoperiod
OG5_150244	AP2	ATERF-8	M0012_1.02	Traes_7AL_C6434FE8D	Traes_7AL_C6434FE8D	333	342	+	12.6711	6.69e-07	0.131	CGCCGCCATT	Photoperiod
OG5_129276	AP2	CRF2	M0029_1.02	Traes_1BL_0E506AB7D	Traes_1BL_0E506AB7D	862	869	+	12.8421	2.48e-05	0.192	TCGCCGCC	Photoperiod
OG5_212591	AP2	CRF2	M0029_1.02	Traes_1AL_6F5982F88	Traes_1AL_6F5982F88	213	220	+	12.8421	2.48e-05	0.192	TCGCCGCC	Vernalization
OG5_150265	AP2	ERF1	M0025_1.02	Traes_7DS_B671A4EAD	Traes_7DS_B671A4EAD	469	478	+	13.9079	1.72e-05	0.156	GAGCCGCCAT	Vernalization
OG5_168410	AP2	ERF1	M0025_1.02	Traes_1DS_6B00100D9	Traes_1DS_6B00100D9	523	532	+	14.3684	1.25e-05	0.155	GAGCCGCCGC	Photoperiod
OG5_168410	AP2	ERF1	M0025_1.02	Traes_1DS_6B00100D9	Traes_1DS_6B00100D9	526	535	+	15.8026	8.97e-07	0.0325	CCGCCGCCGC	Photoperiod
OG5_170388	AP2	ERF1	M0025_1.02	Traes_5BL_5D2D22E67	Traes_5BL_5D2D22E67	380	389	+	15.8026	8.97e-07	0.0325	CCGCCGCCGC	Vernalization
OG5_170388	AP2	ERF1	M0025_1.02	Traes_5DL_9CC4EC839	Traes_5DL_9CC4EC839	666	675	+	15.5526	1.79e-06	0.0505	GCGCCGCCGT	Vernalization
OG5_170758	AP2	ERF1	M0025_1.02	Traes_6AL_A0A31AA9F	Traes_6AL_A0A31AA9F	720	729	+	15.0658	4.24e-06	0.0896	CAGCCGCCGT	Photoperiod
OG5_170758	AP2	ERF1	M0025_1.02	Traes_6AL_A0A31AA9F	Traes_6AL_A0A31AA9F	737	746	-	13.6447	2.3e-05	0.194	CGGCCGCCGT	Photoperiod
OG5_190237	AP2	ERF1	M0025_1.02	Traes_1DS_07BDA3BF7	Traes_1DS_07BDA3BF7	570	579	+	14.3816	1.2e-05	0.155	TCGCCGCCGG	Vernalization
OG5_212406	AP2	ERF1	M0025_1.02	Traes_5BS_BE6397B54	Traes_5BS_BE6397B54	626	635	+	15.8026	8.97e-07	0.0325	CCGCCGCCGC	Vernalization
OG5_212406	AP2	ERF1	M0025_1.02	Traes_5BS_BE6397B54	Traes_5BS_BE6397B54	865	874	+	14.2763	1.35e-05	0.155	GAGCCGCCGG	Vernalization
OG5_139246	AP2	ERF1	MA0567.1	Traes_4AS_B2CDBFB54	Traes_4AS_B2CDBFB54	462	469	+	14.1111	1.99e-05	0.196	AGCCGCCA	Photoperiod
OG5_139246	AP2	ERF1	MA0567.1	Traes_4BL_430501C10	Traes_4BL_430501C10	793	800	+	14.1111	1.99e-05	0.196	AGCCGCCA	Photoperiod
OG5_139246	AP2	ERF1	MA0567.1	Traes_4DL_EE41726EA	Traes_4DL_EE41726EA	818	825	+	14.1111	1.99e-05	0.196	AGCCGCCA	Photoperiod
OG5_168410	AP2	ERF1	MA0567.1	Traes_1DS_6B00100D9	Traes_1DS_6B00100D9	273	280	+	14.1111	1.99e-05	0.196	AGCCGCCA	Photoperiod
OG5_128223	AP2	ERF2	M0038_1.02	Traes_6DL_802B0691E	Traes_6DL_802B0691E	348	357	+	9.81503	1.42e-05	0.172	TGGGCCGCCA	Photoperiod
OG5_128971	AP2	ERF2	M0038_1.02	Traes_4DS_5A7ABE019	Traes_4DS_5A7ABE019	921	930	-	10.3642	9.69e-07	0.0615	CGCGCCGCCA	Photoperiod
OG5_136555	AP2	ERF2	M0038_1.02	Traes_5DL_0B769D390	Traes_5DL_0B769D390	853	862	+	9.55491	3.11e-05	0.192	CAAGCCGCCA	Photoperiod
OG5_139246	AP2	ERF2	M0038_1.02	Traes_2BS_2CA9DB5DE	Traes_2BS_2CA9DB5DE	730	739	+	9.97688	7.08e-06	0.164	CCGGCCGCCA	Photoperiod
OG5_143093	AP2	ERF2	M0038_1.02	Traes_1AL_E77BBB3DE	Traes_1AL_E77BBB3DE	497	506	-	9.69942	2.37e-05	0.186	AGGGCCGCCA	Photoperiod
OG5_168410	AP2	ERF2	M0038_1.02	Traes_1DS_6B00100D9	Traes_1DS_6B00100D9	793	802	-	9.54335	3.26e-05	0.197	CTAGCCGCCA	Photoperiod
OG5_170388	AP2	ERF2	M0038_1.02	Traes_2DL_903A29CBA	Traes_2DL_903A29CBA	7	16	-	10.3642	9.69e-07	0.0615	CGCGCCGCCA	Vernalization
OG5_189468	AP2	ERF2	M0038_1.02	Traes_5AL_5FDA82EA5	Traes_5AL_5FDA82EA5	301	310	-	10.1792	2.68e-06	0.134	ACCGCCGCCA	Photoperiod
OG5_189468	AP2	ERF2	M0038_1.02	Traes_5AL_5FDA82EA5	Traes_5AL_5FDA82EA5	412	421	-	10.3642	9.69e-07	0.0615	CGCGCCGCCA	Photoperiod
OG5_190237	AP2	ERF2	M0038_1.02	Traes_1DS_07BDA3BF7	Traes_1DS_07BDA3BF7	243	252	-	10.3642	9.69e-07	0.0615	CGCGCCGCCA	Vernalization
OG5_190237	AP2	ERF2	M0038_1.02	Traes_1DS_07BDA3BF7	Traes_1DS_07BDA3BF7	336	345	-	9.84971	1.3e-05	0.164	TGCGCCGCCG	Vernalization
OG5_212406	AP2	ERF2	M0038_1.02	Traes_5DS_485F1D5FD	Traes_5DS_485F1D5FD	884	893	+	9.55491	3.11e-05	0.192	CAAGCCGCCA	Vernalization
unknown	AP2	ERF2	M0038_1.02	Traes_4BL_B8FFB0854	Traes_4BL_B8FFB0854	918	927	+	9.55491	3.11e-05	0.192	CAAGCCGCCA	Vernalization
OG5_127186	AP2	ERF5	M0039_1.02	Traes_6AS_4BFE9C402	Traes_6AS_4BFE9C402	659	668	-	8.73113	1.81e-05	0.184	ATCGCCGCCA	Photoperiod
OG5_139246	AP2	ERF5	M0039_1.02	Traes_2BS_8BED816B1	Traes_2BS_8BED816B1	584	593	+	8.90566	1.04e-05	0.18	CCAGCCGCCC	Photoperiod
OG5_139246	AP2	ERF5	M0039_1.02	Traes_2DS_2A961F39D	Traes_2DS_2A961F39D	21	30	+	8.7783	1.49e-05	0.184	CCCGCCGTCC	Photoperiod
OG5_150244	AP2	ERF5	M0039_1.02	Traes_7DL_801BC1E0F	Traes_7DL_801BC1E0F	541	550	-	8.73113	1.81e-05	0.184	ATCGCCGCCA	Photoperiod
OG5_160330	AP2	ERF5	M0039_1.02	Traes_6AS_4BC1DE504	Traes_6AS_4BC1DE504	77	86	-	8.83491	1.25e-05	0.184	AACGCCGCCC	Photoperiod
OG5_164233	AP2	ERF5	M0039_1.02	Traes_7BL_998EC9F74	Traes_7BL_998EC9F74	935	944	+	8.86321	1.09e-05	0.18	CGAGCCGCCC	Photoperiod
OG5_168410	AP2	ERF5	M0039_1.02	Traes_1BL_40FB1B9E5	Traes_1BL_40FB1B9E5	237	246	-	9.1934	3.82e-06	0.122	TCCGCCGCCC	Photoperiod
OG5_168410	AP2	ERF5	M0039_1.02	Traes_1BL_40FB1B9E5	Traes_1BL_40FB1B9E5	303	312	-	9.1934	3.82e-06	0.122	TCCGCCGCCC	Photoperiod
OG5_170388	AP2	ERF5	M0039_1.02	Traes_5DL_9CC4EC839	Traes_5DL_9CC4EC839	618	627	+	8.86321	1.09e-05	0.18	CGAGCCGCCC	Vernalization
OG5_190130	AP2	ERF5	M0039_1.02	Traes_1DL_2997D073B	Traes_1DL_2997D073B	673	682	-	9.09434	5.28e-06	0.122	GCCGCCGCCC	PI
OG5_212591	AP2	ERF5	M0039_1.02	Traes_1AL_6F5982F88	Traes_1AL_6F5982F88	135	144	-	8.73113	1.81e-05	0.184	AACGCCGCCA	Vernalization
OG5_212591	AP2	ORA59	M0005_1.02	Traes_1DL_D5BBCA2D0	Traes_1DL_D5BBCA2D0	907	914	+	14.4868	7.8e-06	0.142	CGCCGCCG	Vernalization
OG5_127186	AP2	Rap2unknown6L	M0036_1.02	Traes_6BL_D9F3AF4C9	Traes_6BL_D9F3AF4C9	423	432	+	10.0699	1.83e-05	0.172	GCGCCGCCTT	Photoperiod
OG5_143093	AP2	Rap2unknown6L	M0036_1.02	Traes_3AL_B21FE056C	Traes_3AL_B21FE056C	181	190	+	10.1399	1.59e-05	0.162	CAGCCGCCAA	Photoperiod
OG5_153294	AP2	Rap2unknown6L	M0036_1.02	Traes_1BL_B95F8C666	Traes_1BL_B95F8C666	131	140	+	10.0559	1.95e-05	0.177	GCGCCGTCAA	Photoperiod
OG5_168410	AP2	Rap2unknown6L	M0036_1.02	Traes_1DS_6B00100D9	Traes_1DS_6B00100D9	217	226	+	10.2517	1.09e-05	0.161	CAGCCGCCAT	Photoperiod
OG5_170388	AP2	Rap2unknown6L	M0036_1.02	Traes_5DL_9CC4EC839	Traes_5DL_9CC4EC839	351	360	+	10.1678	1.48e-05	0.161	GCGCCGCCCA	Vernalization
OG5_127186	AP2	WIN1	M0006_1.02	Traes_6AS_4BFE9C402	Traes_6AS_4BFE9C402	508	517	-	11.2333	1.84e-05	0.171	GCGCCGCGGT	Photoperiod
OG5_128845	AP2	WIN1	M0006_1.02	Traes_6DL_64573D0A6	Traes_6DL_64573D0A6	29	38	+	11.0444	2.42e-05	0.192	CCACCGCCGG	Vernalization
OG5_128971	AP2	WIN1	M0006_1.02	Traes_6DL_4B69D3147	Traes_6DL_4B69D3147	237	246	+	11.2778	1.64e-05	0.171	CCACCGCAGC	Photoperiod
OG5_128986	AP2	WIN1	M0006_1.02	Traes_6AS_AD173C5A3	Traes_6AS_AD173C5A3	281	290	+	11.5222	1.15e-05	0.171	CCACCGCCGC	Photoperiod
OG5_128986	AP2	WIN1	M0006_1.02	Traes_6AS_AD173C5A3	Traes_6AS_AD173C5A3	284	293	+	11.2111	1.9e-05	0.171	CCGCCGCAAC	Photoperiod
OG5_128986	AP2	WIN1	M0006_1.02	Traes_6AS_AD173C5A3	Traes_6AS_AD173C5A3	749	758	-	12.0778	3.57e-06	0.0757	ACGCCGCCGT	Photoperiod
OG5_139246	AP2	WIN1	M0006_1.02	Traes_4AS_B2CDBFB54	Traes_4AS_B2CDBFB54	424	433	-	11.1556	2.08e-05	0.171	GCGCCGCAGG	Photoperiod
OG5_139246	AP2	WIN1	M0006_1.02	Traes_4AS_B2CDBFB54	Traes_4AS_B2CDBFB54	518	527	-	11.2556	1.8e-05	0.171	CCGCCGCGGC	Photoperiod
OG5_139246	AP2	WIN1	M0006_1.02	Traes_4BL_430501C10	Traes_4BL_430501C10	755	764	-	11.1556	2.08e-05	0.171	GCGCCGCAGG	Photoperiod
OG5_139246	AP2	WIN1	M0006_1.02	Traes_4BL_430501C10	Traes_4BL_430501C10	846	855	-	11.2556	1.8e-05	0.171	CCGCCGCGGC	Photoperiod
OG5_139246	AP2	WIN1	M0006_1.02	Traes_4DL_EE41726EA	Traes_4DL_EE41726EA	780	789	-	11.1556	2.08e-05	0.171	GCGCCGCAGG	Photoperiod
OG5_139246	AP2	WIN1	M0006_1.02	Traes_4DL_EE41726EA	Traes_4DL_EE41726EA	875	884	-	11.2556	1.8e-05	0.171	CCGCCGCGGC	Photoperiod
OG5_168410	AP2	WIN1	M0006_1.02	Traes_1DS_6B00100D9	Traes_1DS_6B00100D9	415	424	+	11.5	1.21e-05	0.171	GCACCGCCGT	Photoperiod
OG5_168410	AP2	WIN1	M0006_1.02	Traes_1DS_6B00100D9	Traes_1DS_6B00100D9	485	494	+	12.1889	2.44e-06	0.0563	CCGCCGCAGC	Photoperiod
OG5_168410	AP2	WIN1	M0006_1.02	Traes_1DS_6B00100D9	Traes_1DS_6B00100D9	529	538	+	12.1889	2.44e-06	0.0563	CCGCCGCAGC	Photoperiod
OG5_168410	AP2	WIN1	M0006_1.02	Traes_1DS_6B00100D9	Traes_1DS_6B00100D9	592	601	+	11.5222	1.15e-05	0.171	CCACCGCCGC	Photoperiod
OG5_168410	AP2	WIN1	M0006_1.02	Traes_1DS_6B00100D9	Traes_1DS_6B00100D9	686	695	+	11.0222	2.53e-05	0.195	GCGCCGCAGA	Photoperiod
OG5_190237	AP2	WIN1	M0006_1.02	Traes_1DS_07BDA3BF7	Traes_1DS_07BDA3BF7	465	474	+	11.6333	9.48e-06	0.171	GCGCCGCAGC	Vernalization
OG5_212591	AP2	WIN1	M0006_1.02	Traes_1BL_F1D5BF5F8	Traes_1BL_F1D5BF5F8	69	78	+	11.2556	1.8e-05	0.171	CCGCCGCGGC	Vernalization
OG5_139246	AP2,B3	AT1G51120	M0079_1.02	Traes_2BS_8BED816B1	Traes_2BS_8BED816B1	824	833	+	5.95224	2.93e-06	0.186	TCAACGTTGG	Photoperiod
OG5_170388	AP2,B3	AT1G51120	M0079_1.02	Traes_2AL_20C2D79E1	Traes_2AL_20C2D79E1	346	355	+	6.13134	1.08e-06	0.138	TCAACGTTGA	Vernalization
OG5_143093	AP2,B3	RAV1	MA0582.1	Traes_3AL_B21FE056C	Traes_3AL_B21FE056C	147	158	+	14.4643	4.53e-07	0.115	AAGCAACAGAAA	Photoperiod
OG5_139246	AP2,B3	RAV1	MA0583.1	Traes_2DS_3A2D5B67D	Traes_2DS_3A2D5B67D	845	856	+	13.9286	5.91e-07	0.148	TTCACCTGGGCC	Photoperiod
OG5_127186	AT hook	AT1G48610	MA0045.1	Traes_2AL_0C599D85F	Traes_2AL_0C599D85F	373	388	+	11.4333	4.69e-05	0.18	GAAGAAACGACAAAGA	Photoperiod
OG5_127186	AT hook	AT1G48610	MA0045.1	Traes_6AL_CA27B1396	Traes_6AL_CA27B1396	102	117	+	12.5	1.7e-05	0.141	TTACAAACGTAAAAAC	Photoperiod
OG5_127186	AT hook	AT1G48610	MA0045.1	Traes_6BL_D9F3AF4C9	Traes_6BL_D9F3AF4C9	832	847	+	12.4667	1.77e-05	0.141	CAACAAATGACTACAT	Photoperiod
OG5_127186	AT hook	AT1G48610	MA0045.1	Traes_6DS_1EE244304	Traes_6DS_1EE244304	389	404	+	11.4667	4.56e-05	0.18	GTACAAGTACCAACAT	Photoperiod
OG5_128223	AT hook	AT1G48610	MA0045.1	Traes_6AL_4775D09661	Traes_6AL_4775D09661	727	742	-	14.1333	2.64e-06	0.121	GAAGAAAGGGAAAAAA	Photoperiod
OG5_128223	AT hook	AT1G48610	MA0045.1	Traes_6AS_920A35FA61	Traes_6AS_920A35FA61	211	226	-	11.3	5.28e-05	0.188	AGACGAAGGCAAAAGC	Photoperiod
OG5_128845	AT hook	AT1G48610	MA0045.1	Traes_6BL_0F2796077	Traes_6BL_0F2796077	154	169	-	13.1667	8.34e-06	0.137	AGAGAAACGCAGACAC	Vernalization
OG5_128845	AT hook	AT1G48610	MA0045.1	Traes_6BL_0F2796077	Traes_6BL_0F2796077	938	953	-	11.5333	4.28e-05	0.18	ATAAAAATAGAAACAA	Vernalization
OG5_128971	AT hook	AT1G48610	MA0045.1	Traes_5DL_F149F6BD2	Traes_5DL_F149F6BD2	69	84	+	11.3333	5.11e-05	0.187	AGAAAAATTGAAAAAT	Photoperiod
OG5_128971	AT hook	AT1G48610	MA0045.1	Traes_5DL_F149F6BD2	Traes_5DL_F149F6BD2	889	904	+	12.7667	1.28e-05	0.137	CAAAAAAAGGGAAAAT	Photoperiod
OG5_128971	AT hook	AT1G48610	MA0045.1	Traes_6DL_4B69D3147	Traes_6DL_4B69D3147	695	710	-	12.9	1.12e-05	0.137	AAAAAAAAAGCAAAAT	Photoperiod
OG5_129276	AT hook	AT1G48610	MA0045.1	Traes_1AL_CC827E5C6	Traes_1AL_CC827E5C6	895	910	+	12.8333	1.2e-05	0.137	GAAGAAAAAGCAAAAA	Photoperiod
OG5_129276	AT hook	AT1G48610	MA0045.1	Traes_1BL_0E506AB7D	Traes_1BL_0E506AB7D	704	719	+	14.2667	2.25e-06	0.121	GAAAAAAAAGCAAAAC	Photoperiod
OG5_129276	AT hook	AT1G48610	MA0045.1	Traes_1DL_D7AF9D2EC	Traes_1DL_D7AF9D2EC	206	221	+	12.3667	1.93e-05	0.141	AAAGAAAGAAAAAAAT	Photoperiod
OG5_129276	AT hook	AT1G48610	MA0045.1	Traes_1DL_D7AF9D2EC	Traes_1DL_D7AF9D2EC	214	229	+	13.0333	9.68e-06	0.137	AAAAAAATGCCATCAC	Photoperiod
OG5_129276	AT hook	AT1G48610	MA0045.1	Traes_1DL_D7AF9D2EC	Traes_1DL_D7AF9D2EC	665	680	+	12.1	2.52e-05	0.142	TAAAAAATCCAAAAAC	Photoperiod
OG5_129431	AT hook	AT1G48610	MA0045.1	Traes_2BL_13F87C128	Traes_2BL_13F87C128	831	846	+	13.4667	5.98e-06	0.137	TAAAAAAAGAAAAAAC	Vernalization
OG5_129431	AT hook	AT1G48610	MA0045.1	Traes_5BL_5FE09CFB2	Traes_5BL_5FE09CFB2	247	262	-	11.4333	4.69e-05	0.18	CAACAAATCAAGAAAA	Vernalization
OG5_136555	AT hook	AT1G48610	MA0045.1	Traes_5DL_0B769D390	Traes_5DL_0B769D390	21	36	+	12	2.77e-05	0.143	AAACATATGGAAAAAA	Photoperiod
OG5_136555	AT hook	AT1G48610	MA0045.1	Traes_5DL_0B769D390	Traes_5DL_0B769D390	793	808	+	12.7	1.38e-05	0.137	AGAAAAAGGAAAAAAC	Photoperiod
OG5_139246	AT hook	AT1G48610	MA0045.1	Traes_2BS_8BED816B1	Traes_2BS_8BED816B1	458	473	+	11.9667	2.86e-05	0.145	CAAGAATTACAAACAC	Photoperiod
OG5_139246	AT hook	AT1G48610	MA0045.1	Traes_2DS_3A2D5B67D	Traes_2DS_3A2D5B67D	149	164	-	13.9667	3.25e-06	0.121	GAACAAAAAAAAAAAT	Photoperiod
OG5_139246	AT hook	AT1G48610	MA0045.1	Traes_4AS_B2CDBFB54	Traes_4AS_B2CDBFB54	349	364	+	12.0667	2.61e-05	0.143	CACAAAAAGAAAAAAC	Photoperiod
OG5_139246	AT hook	AT1G48610	MA0045.1	Traes_4AS_B2CDBFB54	Traes_4AS_B2CDBFB54	354	369	+	13.0333	9.68e-06	0.137	AAAGAAAAAACAAAAC	Photoperiod
OG5_139246	AT hook	AT1G48610	MA0045.1	Traes_4BL_430501C10	Traes_4BL_430501C10	230	245	-	11.1667	5.91e-05	0.199	ATAGGAATAGAAAAAA	Photoperiod
OG5_143093	AT hook	AT1G48610	MA0045.1	Traes_1AL_06C8C7505	Traes_1AL_06C8C7505	53	68	+	11.8667	3.17e-05	0.154	ATAAAGATGGAAACAT	Photoperiod
OG5_143093	AT hook	AT1G48610	MA0045.1	Traes_1BL_25B8AB99E	Traes_1BL_25B8AB99E	576	591	-	11.7333	3.56e-05	0.164	AAAGAAGAAGAAAAAT	Photoperiod
OG5_143093	AT hook	AT1G48610	MA0045.1	Traes_1DL_EEFA8572E	Traes_1DL_EEFA8572E	110	125	-	14	3.11e-06	0.121	CTAGAAAAGGAAAAAA	Photoperiod
OG5_143093	AT hook	AT1G48610	MA0045.1	Traes_3AL_0FBC0145E	Traes_3AL_0FBC0145E	209	224	-	11.7333	3.56e-05	0.164	AAAGAAATTCAAACAT	Photoperiod
OG5_143093	AT hook	AT1G48610	MA0045.1	Traes_3AL_0FBC0145E	Traes_3AL_0FBC0145E	220	235	-	11.4333	4.69e-05	0.18	CAAGAAATGGGAAAGA	Photoperiod
OG5_146543	AT hook	AT1G48610	MA0045.1	Traes_7BS_581AA844D	Traes_7BS_581AA844D	282	297	+	13.1	9.02e-06	0.137	AAAGAAATTCAAAAAC	PI
OG5_150244	AT hook	AT1G48610	MA0045.1	Traes_4AL_6C152CCAE	Traes_4AL_6C152CCAE	460	475	-	13	9.96e-06	0.137	ATAAAAATAAAAAAAC	Photoperiod
OG5_150244	AT hook	AT1G48610	MA0045.1	Traes_6AS_68AD15C6B	Traes_6AS_68AD15C6B	840	855	+	15.1667	6.33e-07	0.0787	CAACAAACACAAAAAT	Photoperiod
OG5_150244	AT hook	AT1G48610	MA0045.1	Traes_7BL_8E2627E0A	Traes_7BL_8E2627E0A	496	511	+	12.9333	1.08e-05	0.137	GATCGAACGAAAAAAC	Photoperiod
OG5_150317	AT hook	AT1G48610	MA0045.1	Traes_2AS_6C2F49AE0	Traes_2AS_6C2F49AE0	47	62	+	11.8667	3.17e-05	0.154	TGACAAATGAAGAAAA	Photoperiod
OG5_150317	AT hook	AT1G48610	MA0045.1	Traes_2AS_6C2F49AE0	Traes_2AS_6C2F49AE0	222	237	+	11.3333	5.11e-05	0.187	GAAAAAACGGACAAAA	Photoperiod
OG5_150317	AT hook	AT1G48610	MA0045.1	Traes_2DS_9F6EA1670	Traes_2DS_9F6EA1670	19	34	+	13.9333	3.42e-06	0.121	TGACAAATGAAGAAAC	Photoperiod
OG5_150317	AT hook	AT1G48610	MA0045.1	Traes_2DS_9F6EA1670	Traes_2DS_9F6EA1670	27	42	+	12.2	2.29e-05	0.142	GAAGAAACAAAGACAT	Photoperiod
OG5_150317	AT hook	AT1G48610	MA0045.1	Traes_2DS_9F6EA1670	Traes_2DS_9F6EA1670	195	210	+	11.3333	5.11e-05	0.187	GAAAAAACGGACAAAA	Photoperiod
OG5_150317	AT hook	AT1G48610	MA0045.1	Traes_2DS_9F6EA1670	Traes_2DS_9F6EA1670	259	274	+	11.4333	4.69e-05	0.18	CAACAAAAGCACACAA	Photoperiod
OG5_150317	AT hook	AT1G48610	MA0045.1	Traes_2DS_9F6EA1670	Traes_2DS_9F6EA1670	637	652	+	12.9	1.12e-05	0.137	CAAGAAAGAACAAAAT	Photoperiod
OG5_150317	AT hook	AT1G48610	MA0045.1	Traes_3AS_4C4673A12	Traes_3AS_4C4673A12	732	747	+	11.5667	4.15e-05	0.18	GAACAGAAGAAGACAT	Photoperiod
OG5_150317	AT hook	AT1G48610	MA0045.1	Traes_3DS_29943C262	Traes_3DS_29943C262	325	340	-	12.1	2.52e-05	0.142	TTACAAAAACCAAAAT	Photoperiod
OG5_153294	AT hook	AT1G48610	MA0045.1	Traes_1AL_52C5531A4	Traes_1AL_52C5531A4	643	658	-	11.6667	3.81e-05	0.172	GTGCAAATGGAAACAA	Photoperiod
OG5_153294	AT hook	AT1G48610	MA0045.1	Traes_1AL_52C5531A4	Traes_1AL_52C5531A4	746	761	-	11.2333	5.6e-05	0.194	AAAAAAAAGAAGAAAA	Photoperiod
OG5_156319	AT hook	AT1G48610	MA0045.1	Traes_7AS_F46AC277B	Traes_7AS_F46AC277B	501	516	+	12.1333	2.43e-05	0.142	CAAAAAATGGGAAAGT	Vernalization
OG5_156319	AT hook	AT1G48610	MA0045.1	Traes_7BS_4FDD8D6E2	Traes_7BS_4FDD8D6E2	498	513	+	12.1333	2.43e-05	0.142	CAAAAAATGGGAAAGT	Photoperiod
OG5_160330	AT hook	AT1G48610	MA0045.1	Traes_6AS_A144A66D1	Traes_6AS_A144A66D1	65	80	+	12.1	2.52e-05	0.142	AAAAAAAGGCAATCAC	Photoperiod
OG5_168410	AT hook	AT1G48610	MA0045.1	Traes_1AS_6C47432E2	Traes_1AS_6C47432E2	111	126	+	12.3	2.08e-05	0.142	AAACAAATAAACAAAC	Photoperiod
OG5_168410	AT hook	AT1G48610	MA0045.1	Traes_1BL_40FB1B9E5	Traes_1BL_40FB1B9E5	556	571	-	12.8	1.24e-05	0.137	CAACATAAAGAAAAAC	Photoperiod
OG5_169591	AT hook	AT1G48610	MA0045.1	Traes_2AS_40BE8A9D8	Traes_2AS_40BE8A9D8	338	353	+	13.8	4.01e-06	0.125	GGAGAAAAGCCAAAAT	Vernalization
OG5_170758	AT hook	AT1G48610	MA0045.1	Traes_6DL_C215BACFD	Traes_6DL_C215BACFD	197	212	+	12.9667	1.03e-05	0.137	TGACAAAGGGAATAAC	Photoperiod
OG5_170760	AT hook	AT1G48610	MA0045.1	Traes_2AL_83D0D0C3F	Traes_2AL_83D0D0C3F	672	687	-	12.0333	2.69e-05	0.143	CATAAAAAGAAGACAC	PI
OG5_170760	AT hook	AT1G48610	MA0045.1	Traes_2BL_8DEC0EFBF	Traes_2BL_8DEC0EFBF	769	784	-	12.0333	2.69e-05	0.143	CATAAAAAGAAGACAC	PI
OG5_170827	AT hook	AT1G48610	MA0045.1	Traes_5BL_EC1F3715B1	Traes_5BL_EC1F3715B1	808	823	-	12.2667	2.15e-05	0.142	CAAGAAATAGGAAAGC	Photoperiod
OG5_170827	AT hook	AT1G48610	MA0045.1	Traes_5BL_EC1F3715B1	Traes_5BL_EC1F3715B1	971	986	+	12.5333	1.64e-05	0.141	AAAAAAATCGAGAAAC	Photoperiod
OG5_178368	AT hook	AT1G48610	MA0045.1	Traes_5DL_8CE2482E6	Traes_5DL_8CE2482E6	707	722	-	12.4333	1.82e-05	0.141	CAAAAAACAGAGAAAA	Photoperiod
OG5_190130	AT hook	AT1G48610	MA0045.1	Traes_1AL_6B108514B	Traes_1AL_6B108514B	28	43	+	11.5333	4.28e-05	0.18	GTTGAAATGAAAAAGT	PI
OG5_190130	AT hook	AT1G48610	MA0045.1	Traes_1AL_6B108514B	Traes_1AL_6B108514B	62	77	+	13.6	5.06e-06	0.137	AATGAAAAGGAAAAAT	PI
OG5_190130	AT hook	AT1G48610	MA0045.1	Traes_4DL_5633C0561	Traes_4DL_5633C0561	858	873	+	11.7333	3.56e-05	0.164	CAAAAAAAAAAAAAAA	PI
OG5_190130	AT hook	AT1G48610	MA0045.1	Traes_4DL_5633C0561	Traes_4DL_5633C0561	868	883	+	11.2	5.76e-05	0.196	AAAAAAAAAAAAAAGC	PI
OG5_190130	AT hook	AT1G48610	MA0045.1	Traes_4DL_5633C0561	Traes_4DL_5633C0561	920	935	-	16.5667	5.06e-08	0.0126	CAACAAACGGCAAAAT	PI
OG5_190130	AT hook	AT1G48610	MA0045.1	Traes_6DS_2BAD7A60A	Traes_6DS_2BAD7A60A	336	351	-	12.3667	1.93e-05	0.141	CATAAAATAGAAAAAA	PI
OG5_190130	AT hook	AT1G48610	MA0045.1	Traes_6DS_2BAD7A60A	Traes_6DS_2BAD7A60A	363	378	-	11.4667	4.56e-05	0.18	AAACAAACAAAGAAAA	PI
OG5_190130	AT hook	AT1G48610	MA0045.1	Traes_6DS_2BAD7A60A	Traes_6DS_2BAD7A60A	379	394	-	11.2333	5.6e-05	0.194	GAAAAAACAGAAAAGA	PI
OG5_190130	AT hook	AT1G48610	MA0045.1	Traes_6DS_2BAD7A60A	Traes_6DS_2BAD7A60A	810	825	+	13.2	8.07e-06	0.137	GAACAAAATGAAAAAT	PI
OG5_190237	AT hook	AT1G48610	MA0045.1	Traes_1AS_0B3F4AE5E	Traes_1AS_0B3F4AE5E	651	666	-	11.3	5.28e-05	0.188	GAAGAGAAGACAACAT	Vernalization
OG5_212591	AT hook	AT1G48610	MA0045.1	Traes_7BS_4D5DE99CC	Traes_7BS_4D5DE99CC	246	261	+	12.4333	1.82e-05	0.141	CAACAAGTTCAAAAAC	Vernalization
unknown	AT hook	AT1G48610	MA0045.1	Traes_4BL_B8FFB0854	Traes_4BL_B8FFB0854	746	761	-	12.6667	1.44e-05	0.137	TAAAAAATAGCAACAT	Vernalization
unknown	AT hook	AT1G48610	MA0045.1	Traes_4BL_B8FFB0854	Traes_4BL_B8FFB0854	761	776	-	11.5	4.41e-05	0.18	AATAAAATAAAAAAAT	Vernalization
unknown	AT hook	AT1G48610	MA0045.1	Traes_4DL_C4CB3D5AF	Traes_4DL_C4CB3D5AF	96	111	+	12.6	1.53e-05	0.141	AAAGAAAAGGAAGCAT	Vernalization
OG5_127186	AT hook	AT5G62260	M0121_1.02	Traes_2AL_0C599D85F	Traes_2AL_0C599D85F	763	771	+	5.92469	9.29e-05	0.186	GTAAAAAAA	Photoperiod
OG5_127186	AT hook	AT5G62260	M0121_1.02	Traes_2DL_69EE502BC	Traes_2DL_69EE502BC	728	736	+	6.20084	1.66e-05	0.162	GGAAAATAA	Photoperiod
OG5_127186	AT hook	AT5G62260	M0121_1.02	Traes_6AL_86BABC721	Traes_6AL_86BABC721	159	167	-	5.92469	9.29e-05	0.186	GTAAAAAAA	Photoperiod
OG5_127186	AT hook	AT5G62260	M0121_1.02	Traes_6AS_4BFE9C402	Traes_6AS_4BFE9C402	869	877	-	6.09623	3.42e-05	0.177	ACAAAATAA	Photoperiod
OG5_127186	AT hook	AT5G62260	M0121_1.02	Traes_6BL_784C950E0	Traes_6BL_784C950E0	855	863	-	5.94142	7.98e-05	0.186	GGAAATAAA	Photoperiod
OG5_127186	AT hook	AT5G62260	M0121_1.02	Traes_6DL_41E673F0F	Traes_6DL_41E673F0F	89	97	-	6.20084	1.66e-05	0.162	GGAAAATAA	Photoperiod
OG5_127186	AT hook	AT5G62260	M0121_1.02	Traes_6DL_F11C3C833	Traes_6DL_F11C3C833	182	190	-	6.04184	5.1e-05	0.186	GCAAAATAG	Photoperiod
OG5_128845	AT hook	AT5G62260	M0121_1.02	Traes_6AL_91466C09A	Traes_6AL_91466C09A	950	958	+	5.92469	9.29e-05	0.186	GTAAAAAAA	Vernalization
OG5_128845	AT hook	AT5G62260	M0121_1.02	Traes_6AL_AE17AA751	Traes_6AL_AE17AA751	973	981	-	5.92469	9.29e-05	0.186	AGAAAAAAA	Vernalization
OG5_128845	AT hook	AT5G62260	M0121_1.02	Traes_6BL_0F2796077	Traes_6BL_0F2796077	298	306	+	5.92469	9.29e-05	0.186	AGAAAAAAA	Vernalization
OG5_128845	AT hook	AT5G62260	M0121_1.02	Traes_6DL_64573D0A6	Traes_6DL_64573D0A6	12	20	+	5.92469	9.29e-05	0.186	GTAAAAAAA	Vernalization
OG5_128845	AT hook	AT5G62260	M0121_1.02	Traes_6DL_64573D0A6	Traes_6DL_64573D0A6	971	979	+	5.92469	9.29e-05	0.186	GTAAAAAAA	Vernalization
OG5_128971	AT hook	AT5G62260	M0121_1.02	Traes_3DL_021BBEBB1	Traes_3DL_021BBEBB1	430	438	+	6.20084	1.66e-05	0.162	GGAAAATAA	Photoperiod
OG5_128971	AT hook	AT5G62260	M0121_1.02	Traes_3DL_021BBEBB1	Traes_3DL_021BBEBB1	482	490	-	5.87029	0.000102	0.195	GGAAAAAAG	Photoperiod
OG5_128971	AT hook	AT5G62260	M0121_1.02	Traes_4DS_5A7ABE019	Traes_4DS_5A7ABE019	718	726	+	6.3431	5.54e-06	0.162	GCAAAATAA	Photoperiod
OG5_128971	AT hook	AT5G62260	M0121_1.02	Traes_4DS_5A7ABE019	Traes_4DS_5A7ABE019	770	778	+	5.95397	7.43e-05	0.186	AGAAAATAA	Photoperiod
OG5_128971	AT hook	AT5G62260	M0121_1.02	Traes_5BL_F08C5D7AE	Traes_5BL_F08C5D7AE	460	468	-	6.3431	5.54e-06	0.162	GCAAAATAA	Photoperiod
OG5_128971	AT hook	AT5G62260	M0121_1.02	Traes_5DL_F149F6BD2	Traes_5DL_F149F6BD2	90	98	-	6.06695	4.63e-05	0.177	ACAAAAAAA	Photoperiod
OG5_128971	AT hook	AT5G62260	M0121_1.02	Traes_5DL_F149F6BD2	Traes_5DL_F149F6BD2	168	176	+	6.31381	1.11e-05	0.162	GCAAAAAAA	Photoperiod
OG5_128971	AT hook	AT5G62260	M0121_1.02	Traes_5DL_F149F6BD2	Traes_5DL_F149F6BD2	797	805	+	6.31381	1.11e-05	0.162	GCAAAAAAA	Photoperiod
OG5_128986	AT hook	AT5G62260	M0121_1.02	Traes_6AS_AD173C5A3	Traes_6AS_AD173C5A3	919	927	+	6.17155	2.22e-05	0.162	GGAAAAAAA	Photoperiod
OG5_129276	AT hook	AT5G62260	M0121_1.02	Traes_1AL_CC827E5C6	Traes_1AL_CC827E5C6	530	538	+	5.92469	9.29e-05	0.186	AGAAAAAAA	Photoperiod
OG5_129276	AT hook	AT5G62260	M0121_1.02	Traes_1DL_D7AF9D2EC	Traes_1DL_D7AF9D2EC	572	580	-	5.92469	9.29e-05	0.186	AGAAAAAAA	Photoperiod
OG5_129276	AT hook	AT5G62260	M0121_1.02	Traes_3AL_5D77BFE80	Traes_3AL_5D77BFE80	503	511	-	6.20084	1.66e-05	0.162	GGAAAATAA	Photoperiod
OG5_129431	AT hook	AT5G62260	M0121_1.02	Traes_2DL_9A5596BB0	Traes_2DL_9A5596BB0	828	836	+	5.92469	9.29e-05	0.186	GTAAAAAAA	Vernalization
OG5_129431	AT hook	AT5G62260	M0121_1.02	Traes_5BL_5FE09CFB2	Traes_5BL_5FE09CFB2	36	44	-	5.92469	9.29e-05	0.186	GTAAAAAAA	Vernalization
OG5_129431	AT hook	AT5G62260	M0121_1.02	Traes_5BL_5FE09CFB2	Traes_5BL_5FE09CFB2	932	940	-	6.04184	5.1e-05	0.186	GCAAAATAG	Vernalization
OG5_136555	AT hook	AT5G62260	M0121_1.02	Traes_4AL_F46203719	Traes_4AL_F46203719	331	339	+	6.17155	2.22e-05	0.162	GGAAAAAAA	Photoperiod
OG5_136555	AT hook	AT5G62260	M0121_1.02	Traes_4AL_F46203719	Traes_4AL_F46203719	579	587	-	5.92469	9.29e-05	0.186	AGAAAAAAA	Photoperiod
OG5_136555	AT hook	AT5G62260	M0121_1.02	Traes_4AS_1F3163292	Traes_4AS_1F3163292	99	107	-	6.06695	4.63e-05	0.177	ACAAAAAAA	Photoperiod
OG5_136555	AT hook	AT5G62260	M0121_1.02	Traes_4AS_1F3163292	Traes_4AS_1F3163292	504	512	-	6.09623	3.42e-05	0.177	ACAAAATAA	Photoperiod
OG5_136555	AT hook	AT5G62260	M0121_1.02	Traes_4AS_1F3163292	Traes_4AS_1F3163292	787	795	+	6.09623	3.42e-05	0.177	ACAAAATAA	Photoperiod
OG5_136555	AT hook	AT5G62260	M0121_1.02	Traes_4BS_CCF46C1E8	Traes_4BS_CCF46C1E8	109	117	+	5.92469	9.29e-05	0.186	AGAAAAAAA	Photoperiod
OG5_136555	AT hook	AT5G62260	M0121_1.02	Traes_4BS_CCF46C1E8	Traes_4BS_CCF46C1E8	328	336	+	6.17155	2.22e-05	0.162	GGAAAAAAA	Photoperiod
OG5_136555	AT hook	AT5G62260	M0121_1.02	Traes_4BS_CCF46C1E8	Traes_4BS_CCF46C1E8	760	768	-	6.31381	1.11e-05	0.162	GCAAAAAAA	Photoperiod
OG5_136555	AT hook	AT5G62260	M0121_1.02	Traes_4DL_53442ACE0	Traes_4DL_53442ACE0	129	137	-	6.06695	4.63e-05	0.177	ACAAAAAAA	Photoperiod
OG5_136555	AT hook	AT5G62260	M0121_1.02	Traes_4DL_53442ACE0	Traes_4DL_53442ACE0	527	535	-	6.09623	3.42e-05	0.177	ACAAAATAA	Photoperiod
OG5_136555	AT hook	AT5G62260	M0121_1.02	Traes_4DL_53442ACE0	Traes_4DL_53442ACE0	812	820	+	6.31381	1.11e-05	0.162	GCAAAAAAA	Photoperiod
OG5_136555	AT hook	AT5G62260	M0121_1.02	Traes_5AL_B5FA7CEF0	Traes_5AL_B5FA7CEF0	93	101	+	6.09623	3.42e-05	0.177	ACAAAATAA	Photoperiod
OG5_136555	AT hook	AT5G62260	M0121_1.02	Traes_5DL_0B769D390	Traes_5DL_0B769D390	395	403	+	6.17155	2.22e-05	0.162	GGAAAAAAA	Photoperiod
OG5_139246	AT hook	AT5G62260	M0121_1.02	Traes_2BS_2CA9DB5DE	Traes_2BS_2CA9DB5DE	449	457	+	6.01255	5.57e-05	0.186	GCAAAAAAG	Photoperiod
OG5_139246	AT hook	AT5G62260	M0121_1.02	Traes_2BS_8BED816B1	Traes_2BS_8BED816B1	258	266	+	5.95397	7.43e-05	0.186	AGAAAATAA	Photoperiod
OG5_139246	AT hook	AT5G62260	M0121_1.02	Traes_2DS_3A2D5B67D	Traes_2DS_3A2D5B67D	371	379	-	5.94142	7.98e-05	0.186	GGAAATAAA	Photoperiod
OG5_139246	AT hook	AT5G62260	M0121_1.02	Traes_4AS_B2CDBFB54	Traes_4AS_B2CDBFB54	716	724	-	6.09623	3.42e-05	0.177	ACAAAATAA	Photoperiod
OG5_139246	AT hook	AT5G62260	M0121_1.02	Traes_4BL_430501C10	Traes_4BL_430501C10	544	552	+	5.92469	9.29e-05	0.186	AGAAAAAAA	Photoperiod
OG5_139246	AT hook	AT5G62260	M0121_1.02	Traes_4DL_EE41726EA	Traes_4DL_EE41726EA	560	568	+	5.92469	9.29e-05	0.186	AGAAAAAAA	Photoperiod
OG5_143093	AT hook	AT5G62260	M0121_1.02	Traes_1AL_69C261072	Traes_1AL_69C261072	126	134	-	5.94142	7.98e-05	0.186	GGAAATAAA	Photoperiod
OG5_143093	AT hook	AT5G62260	M0121_1.02	Traes_1DL_EEFA8572E	Traes_1DL_EEFA8572E	44	52	+	6.20084	1.66e-05	0.162	GGAAAATAA	Photoperiod
OG5_143093	AT hook	AT5G62260	M0121_1.02	Traes_1DL_EEFA8572E	Traes_1DL_EEFA8572E	92	100	+	6.06695	4.63e-05	0.177	ACAAAAAAA	Photoperiod
OG5_143093	AT hook	AT5G62260	M0121_1.02	Traes_3AL_0FBC0145E	Traes_3AL_0FBC0145E	437	445	+	5.92469	9.29e-05	0.186	GTAAAAAAA	Photoperiod
OG5_146543	AT hook	AT5G62260	M0121_1.02	Traes_5AL_9731E2D53	Traes_5AL_9731E2D53	473	481	+	5.95397	7.43e-05	0.186	AGAAAATAA	PI
OG5_146543	AT hook	AT5G62260	M0121_1.02	Traes_7AS_EBD5F1F54	Traes_7AS_EBD5F1F54	324	332	-	5.87029	0.000102	0.195	GGAAAAAAG	PI
OG5_146543	AT hook	AT5G62260	M0121_1.02	Traes_7AS_EBD5F1F54	Traes_7AS_EBD5F1F54	766	774	-	6.11297	2.77e-05	0.177	GCAAATTAA	PI
OG5_146543	AT hook	AT5G62260	M0121_1.02	Traes_7BS_581AA844D	Traes_7BS_581AA844D	405	413	-	5.87029	0.000102	0.195	GGAAAAAAG	PI
OG5_146543	AT hook	AT5G62260	M0121_1.02	Traes_7BS_581AA844D	Traes_7BS_581AA844D	816	824	-	6.11297	2.77e-05	0.177	GCAAATTAA	PI
OG5_146543	AT hook	AT5G62260	M0121_1.02	Traes_7DS_12C14942B	Traes_7DS_12C14942B	69	77	-	6.11297	2.77e-05	0.177	GCAAATTAA	PI
OG5_150244	AT hook	AT5G62260	M0121_1.02	Traes_4AL_6C152CCAE	Traes_4AL_6C152CCAE	56	64	+	5.94142	7.98e-05	0.186	GGAAATAAA	Photoperiod
OG5_150244	AT hook	AT5G62260	M0121_1.02	Traes_6AS_68AD15C6B	Traes_6AS_68AD15C6B	448	456	+	6.20084	1.66e-05	0.162	GGAAAATAA	Photoperiod
OG5_150244	AT hook	AT5G62260	M0121_1.02	Traes_6BS_63350D7F6	Traes_6BS_63350D7F6	693	701	+	5.97071	6.13e-05	0.186	GGAAATTAA	Photoperiod
OG5_150244	AT hook	AT5G62260	M0121_1.02	Traes_6BS_63350D7F6	Traes_6BS_63350D7F6	904	912	-	6.06695	4.63e-05	0.177	ACAAAAAAA	Photoperiod
OG5_150244	AT hook	AT5G62260	M0121_1.02	Traes_6DS_C768527A4	Traes_6DS_C768527A4	372	380	-	5.92469	9.29e-05	0.186	AGAAAAAAA	Photoperiod
OG5_150244	AT hook	AT5G62260	M0121_1.02	Traes_6DS_C768527A4	Traes_6DS_C768527A4	728	736	-	5.92469	9.29e-05	0.186	GTAAAAAAA	Photoperiod
OG5_150244	AT hook	AT5G62260	M0121_1.02	Traes_7BL_8E2627E0A	Traes_7BL_8E2627E0A	455	463	-	6.11297	2.77e-05	0.177	GCAAATTAA	Photoperiod
OG5_150317	AT hook	AT5G62260	M0121_1.02	Traes_2AS_6C2F49AE0	Traes_2AS_6C2F49AE0	147	155	-	6.06695	4.63e-05	0.177	ACAAAAAAA	Photoperiod
OG5_150317	AT hook	AT5G62260	M0121_1.02	Traes_2BS_6859C24E5	Traes_2BS_6859C24E5	166	174	-	6.06695	4.63e-05	0.177	ACAAAAAAA	Photoperiod
OG5_150317	AT hook	AT5G62260	M0121_1.02	Traes_2BS_6859C24E5	Traes_2BS_6859C24E5	671	679	+	6.17155	2.22e-05	0.162	GGAAAAAAA	Photoperiod
OG5_150317	AT hook	AT5G62260	M0121_1.02	Traes_2DS_9F6EA1670	Traes_2DS_9F6EA1670	120	128	-	6.31381	1.11e-05	0.162	GCAAAAAAA	Photoperiod
OG5_150317	AT hook	AT5G62260	M0121_1.02	Traes_2DS_9F6EA1670	Traes_2DS_9F6EA1670	657	665	+	6.06695	4.63e-05	0.177	ACAAAAAAA	Photoperiod
OG5_150317	AT hook	AT5G62260	M0121_1.02	Traes_2DS_9F6EA1670	Traes_2DS_9F6EA1670	864	872	+	5.92469	9.29e-05	0.186	AGAAAAAAA	Photoperiod
OG5_150317	AT hook	AT5G62260	M0121_1.02	Traes_3AS_1DEBF1E8B	Traes_3AS_1DEBF1E8B	92	100	+	6.17155	2.22e-05	0.162	GGAAAAAAA	Photoperiod
OG5_150317	AT hook	AT5G62260	M0121_1.02	Traes_3AS_1DEBF1E8B	Traes_3AS_1DEBF1E8B	803	811	+	6.06695	4.63e-05	0.177	ACAAAAAAA	Photoperiod
OG5_150317	AT hook	AT5G62260	M0121_1.02	Traes_3DS_29943C262	Traes_3DS_29943C262	293	301	+	6.09623	3.42e-05	0.177	ACAAAATAA	Photoperiod
OG5_150317	AT hook	AT5G62260	M0121_1.02	Traes_3DS_72524290F	Traes_3DS_72524290F	794	802	+	5.95397	7.43e-05	0.186	AGAAAATAA	Photoperiod
OG5_153294	AT hook	AT5G62260	M0121_1.02	Traes_1AL_52C5531A4	Traes_1AL_52C5531A4	743	751	-	5.92469	9.29e-05	0.186	AGAAAAAAA	Photoperiod
OG5_153294	AT hook	AT5G62260	M0121_1.02	Traes_1AL_52C5531A4	Traes_1AL_52C5531A4	757	765	-	6.31381	1.11e-05	0.162	GCAAAAAAA	Photoperiod
OG5_153294	AT hook	AT5G62260	M0121_1.02	Traes_1BL_B95F8C666	Traes_1BL_B95F8C666	362	370	+	6.31381	1.11e-05	0.162	GCAAAAAAA	Photoperiod
OG5_153294	AT hook	AT5G62260	M0121_1.02	Traes_1BL_B95F8C666	Traes_1BL_B95F8C666	848	856	-	6.06695	4.63e-05	0.177	ACAAAAAAA	Photoperiod
OG5_156319	AT hook	AT5G62260	M0121_1.02	Traes_6BL_F5F82174B	Traes_6BL_F5F82174B	116	124	-	5.92469	9.29e-05	0.186	AGAAAAAAA	Vernalization
OG5_160330	AT hook	AT5G62260	M0121_1.02	Traes_6AS_A144A66D1	Traes_6AS_A144A66D1	63	71	+	5.92469	9.29e-05	0.186	AGAAAAAAA	Photoperiod
OG5_160330	AT hook	AT5G62260	M0121_1.02	Traes_6AS_A144A66D1	Traes_6AS_A144A66D1	264	272	-	5.95397	7.43e-05	0.186	GTAAAATAA	Photoperiod
OG5_169591	AT hook	AT5G62260	M0121_1.02	Traes_2AS_40BE8A9D8	Traes_2AS_40BE8A9D8	79	87	+	5.92469	9.29e-05	0.186	GTAAAAAAA	Vernalization
OG5_169591	AT hook	AT5G62260	M0121_1.02	Traes_2AS_40BE8A9D8	Traes_2AS_40BE8A9D8	260	268	-	6.06695	4.63e-05	0.177	ACAAAAAAA	Vernalization
OG5_169591	AT hook	AT5G62260	M0121_1.02	Traes_2AS_40BE8A9D8	Traes_2AS_40BE8A9D8	398	406	-	6.06695	4.63e-05	0.177	ACAAAAAAA	Vernalization
OG5_169591	AT hook	AT5G62260	M0121_1.02	Traes_2AS_40BE8A9D8	Traes_2AS_40BE8A9D8	449	457	-	6.17155	2.22e-05	0.162	GGAAAAAAA	Vernalization
OG5_169591	AT hook	AT5G62260	M0121_1.02	Traes_5BL_467351FB8	Traes_5BL_467351FB8	55	63	+	5.97071	6.13e-05	0.186	GGAAATTAA	Vernalization
OG5_170388	AT hook	AT5G62260	M0121_1.02	Traes_2DL_903A29CBA	Traes_2DL_903A29CBA	826	834	+	6.17155	2.22e-05	0.162	GGAAAAAAA	Vernalization
OG5_170388	AT hook	AT5G62260	M0121_1.02	Traes_5AL_13E2DEC48	Traes_5AL_13E2DEC48	144	152	-	5.95397	7.43e-05	0.186	AGAAAATAA	Vernalization
OG5_170388	AT hook	AT5G62260	M0121_1.02	Traes_5BL_5D2D22E67	Traes_5BL_5D2D22E67	915	923	-	5.95397	7.43e-05	0.186	AGAAAATAA	Vernalization
OG5_170388	AT hook	AT5G62260	M0121_1.02	Traes_5DL_9CC4EC839	Traes_5DL_9CC4EC839	127	135	-	6.06695	4.63e-05	0.177	ACAAAAAAA	Vernalization
OG5_170388	AT hook	AT5G62260	M0121_1.02	Traes_5DL_9CC4EC839	Traes_5DL_9CC4EC839	686	694	+	6.01255	5.57e-05	0.186	GCAAAAAAG	Vernalization
OG5_170388	AT hook	AT5G62260	M0121_1.02	Traes_5DL_9CC4EC839	Traes_5DL_9CC4EC839	787	795	-	6.31381	1.11e-05	0.162	GCAAAAAAA	Vernalization
OG5_170760	AT hook	AT5G62260	M0121_1.02	Traes_2BL_8DEC0EFBF	Traes_2BL_8DEC0EFBF	449	457	+	5.92469	9.29e-05	0.186	AGAAAAAAA	PI
OG5_170827	AT hook	AT5G62260	M0121_1.02	Traes_5BL_EC1F3715B1	Traes_5BL_EC1F3715B1	89	97	-	6.31381	1.11e-05	0.162	GCAAAAAAA	Photoperiod
OG5_170827	AT hook	AT5G62260	M0121_1.02	Traes_5BL_EC1F3715B1	Traes_5BL_EC1F3715B1	222	230	-	6.04184	5.1e-05	0.186	GCAAAATAG	Photoperiod
OG5_170827	AT hook	AT5G62260	M0121_1.02	Traes_5BL_EC1F3715B1	Traes_5BL_EC1F3715B1	968	976	+	6.06695	4.63e-05	0.177	ACAAAAAAA	Photoperiod
OG5_189468	AT hook	AT5G62260	M0121_1.02	Traes_5AL_5FDA82EA5	Traes_5AL_5FDA82EA5	580	588	-	5.92469	9.29e-05	0.186	AGAAAAAAA	Photoperiod
OG5_190130	AT hook	AT5G62260	M0121_1.02	Traes_1AL_6B108514B	Traes_1AL_6B108514B	862	870	-	5.97071	6.13e-05	0.186	GGAAATTAA	PI
OG5_190130	AT hook	AT5G62260	M0121_1.02	Traes_4BL_B075EFE84	Traes_4BL_B075EFE84	407	415	+	5.95397	7.43e-05	0.186	GTAAAATAA	PI
OG5_190130	AT hook	AT5G62260	M0121_1.02	Traes_4DL_5633C0561	Traes_4DL_5633C0561	900	908	-	6.20084	1.66e-05	0.162	GGAAAATAA	PI
OG5_190130	AT hook	AT5G62260	M0121_1.02	Traes_5AL_21C395CA8	Traes_5AL_21C395CA8	429	437	-	6.01255	5.57e-05	0.186	GCAAAAAAG	PI
OG5_190130	AT hook	AT5G62260	M0121_1.02	Traes_5AL_21C395CA8	Traes_5AL_21C395CA8	551	559	-	6.06695	4.63e-05	0.177	ACAAAAAAA	PI
OG5_190130	AT hook	AT5G62260	M0121_1.02	Traes_5AL_21C395CA8	Traes_5AL_21C395CA8	916	924	-	6.31381	1.11e-05	0.162	GCAAAAAAA	PI
OG5_190237	AT hook	AT5G62260	M0121_1.02	Traes_1BS_BEF75A847	Traes_1BS_BEF75A847	810	818	-	6.3431	5.54e-06	0.162	GCAAAATAA	Vernalization
OG5_190237	AT hook	AT5G62260	M0121_1.02	Traes_5BS_7FC36D34B	Traes_5BS_7FC36D34B	58	66	-	6.17155	2.22e-05	0.162	GGAAAAAAA	Vernalization
OG5_190237	AT hook	AT5G62260	M0121_1.02	Traes_5BS_7FC36D34B	Traes_5BS_7FC36D34B	874	882	-	6.06695	4.63e-05	0.177	ACAAAAAAA	Vernalization
OG5_190237	AT hook	AT5G62260	M0121_1.02	Traes_5BS_7FC36D34B	Traes_5BS_7FC36D34B	943	951	+	5.92469	9.29e-05	0.186	AGAAAAAAA	Vernalization
OG5_190237	AT hook	AT5G62260	M0121_1.02	Traes_5DS_F4C284210	Traes_5DS_F4C284210	146	154	-	5.87029	0.000102	0.195	GGAAAAAAG	Vernalization
OG5_190237	AT hook	AT5G62260	M0121_1.02	Traes_5DS_F4C284210	Traes_5DS_F4C284210	423	431	-	5.92469	9.29e-05	0.186	GTAAAAAAA	Vernalization
OG5_190237	AT hook	AT5G62260	M0121_1.02	Traes_5DS_F4C284210	Traes_5DS_F4C284210	488	496	+	5.92469	9.29e-05	0.186	AGAAAAAAA	Vernalization
OG5_190237	AT hook	AT5G62260	M0121_1.02	Traes_5DS_F4C2842101	Traes_5DS_F4C2842101	146	154	-	5.87029	0.000102	0.195	GGAAAAAAG	Vernalization
OG5_190237	AT hook	AT5G62260	M0121_1.02	Traes_5DS_F4C2842101	Traes_5DS_F4C2842101	423	431	-	5.92469	9.29e-05	0.186	GTAAAAAAA	Vernalization
OG5_190237	AT hook	AT5G62260	M0121_1.02	Traes_5DS_F4C2842101	Traes_5DS_F4C2842101	488	496	+	5.92469	9.29e-05	0.186	AGAAAAAAA	Vernalization
OG5_190821	AT hook	AT5G62260	M0121_1.02	Traes_3DS_71052A06E	Traes_3DS_71052A06E	149	157	+	6.06695	4.63e-05	0.177	ACAAAAAAA	Photoperiod
OG5_212406	AT hook	AT5G62260	M0121_1.02	Traes_5BS_BE6397B54	Traes_5BS_BE6397B54	791	799	+	5.95397	7.43e-05	0.186	AGAAAATAA	Vernalization
OG5_212406	AT hook	AT5G62260	M0121_1.02	Traes_5DS_485F1D5FD	Traes_5DS_485F1D5FD	916	924	-	5.94142	7.98e-05	0.186	GGAAATAAA	Vernalization
OG5_212591	AT hook	AT5G62260	M0121_1.02	Traes_1BL_F1D5BF5F8	Traes_1BL_F1D5BF5F8	538	546	-	6.08368	3.98e-05	0.177	GCAAATAAA	Vernalization
OG5_212591	AT hook	AT5G62260	M0121_1.02	Traes_1BL_F1D5BF5F8	Traes_1BL_F1D5BF5F8	801	809	-	5.97071	6.13e-05	0.186	GGAAATTAA	Vernalization
unknown	AT hook	AT5G62260	M0121_1.02	Traes_4BL_B8FFB0854	Traes_4BL_B8FFB0854	37	45	-	6.20084	1.66e-05	0.162	GGAAAATAA	Vernalization
unknown	AT hook	AT5G62260	M0121_1.02	Traes_4BL_B8FFB0854	Traes_4BL_B8FFB0854	88	96	-	6.06695	4.63e-05	0.177	ACAAAAAAA	Vernalization
unknown	AT hook	AT5G62260	M0121_1.02	Traes_4BL_B8FFB0854	Traes_4BL_B8FFB0854	369	377	-	6.31381	1.11e-05	0.162	GCAAAAAAA	Vernalization
unknown	AT hook	AT5G62260	M0121_1.02	Traes_5BL_DB6E9FDB9	Traes_5BL_DB6E9FDB9	750	758	-	5.92469	9.29e-05	0.186	AGAAAAAAA	Vernalization
OG5_127186	B3	LEC2	M0146_1.02	Traes_6AS_4BFE9C402	Traes_6AS_4BFE9C402	597	604	-	15.3761	1.49e-05	0.157	ATGCATGC	Photoperiod
OG5_127186	B3	LEC2	M0146_1.02	Traes_6DL_41E673F0F	Traes_6DL_41E673F0F	731	738	+	15.3761	1.49e-05	0.157	ATGCATGC	Photoperiod
OG5_127186	B3	LEC2	M0146_1.02	Traes_6DL_F11C3C833	Traes_6DL_F11C3C833	898	905	+	15.3761	1.49e-05	0.157	ATGCATGC	Photoperiod
OG5_139532	B3	LEC2	M0146_1.02	Traes_4AS_E1E60C5E5	Traes_4AS_E1E60C5E5	254	261	-	15.3761	1.49e-05	0.157	ATGCATGC	Vernalization
OG5_143093	B3	LEC2	M0146_1.02	Traes_1AL_06C8C7505	Traes_1AL_06C8C7505	377	384	+	15.3761	1.49e-05	0.157	ATGCATGC	Photoperiod
OG5_146543	B3	LEC2	M0146_1.02	Traes_5AL_9731E2D53	Traes_5AL_9731E2D53	249	256	+	15.3761	1.49e-05	0.157	ATGCATGC	PI
OG5_146543	B3	LEC2	M0146_1.02	Traes_5AL_9731E2D53	Traes_5AL_9731E2D53	286	293	+	15.3761	1.49e-05	0.157	ATGCATGC	PI
OG5_146543	B3	LEC2	M0146_1.02	Traes_5AL_9731E2D53	Traes_5AL_9731E2D53	288	295	-	15.3761	1.49e-05	0.157	ATGCATGC	PI
OG5_146543	B3	LEC2	M0146_1.02	Traes_5AL_9731E2D53	Traes_5AL_9731E2D53	290	297	+	15.3761	1.49e-05	0.157	ATGCATGC	PI
OG5_146543	B3	LEC2	M0146_1.02	Traes_5AL_9731E2D53	Traes_5AL_9731E2D53	292	299	-	15.3761	1.49e-05	0.157	ATGCATGC	PI
OG5_146543	B3	LEC2	M0146_1.02	Traes_5AL_9731E2D53	Traes_5AL_9731E2D53	294	301	+	15.3761	1.49e-05	0.157	ATGCATGC	PI
OG5_146543	B3	LEC2	M0146_1.02	Traes_5AL_9731E2D53	Traes_5AL_9731E2D53	296	303	-	15.3761	1.49e-05	0.157	ATGCATGC	PI
OG5_146543	B3	LEC2	M0146_1.02	Traes_5AL_9731E2D53	Traes_5AL_9731E2D53	340	347	-	15.3761	1.49e-05	0.157	ATGCATGC	PI
OG5_146543	B3	LEC2	M0146_1.02	Traes_5AL_9731E2D53	Traes_5AL_9731E2D53	494	501	-	15.3761	1.49e-05	0.157	ATGCATGC	PI
OG5_146543	B3	LEC2	M0146_1.02	Traes_5AL_9731E2D53	Traes_5AL_9731E2D53	993	1000	-	15.3761	1.49e-05	0.157	ATGCATGC	PI
OG5_170760	B3	LEC2	M0146_1.02	Traes_2AL_83D0D0C3F	Traes_2AL_83D0D0C3F	598	605	+	15.3761	1.49e-05	0.157	ATGCATGC	PI
OG5_170760	B3	LEC2	M0146_1.02	Traes_2AL_83D0D0C3F	Traes_2AL_83D0D0C3F	847	854	-	15.3761	1.49e-05	0.157	ATGCATGC	PI
OG5_170760	B3	LEC2	M0146_1.02	Traes_2AL_83D0D0C3F	Traes_2AL_83D0D0C3F	940	947	-	15.3761	1.49e-05	0.157	ATGCATGC	PI
OG5_170760	B3	LEC2	M0146_1.02	Traes_2AL_83D0D0C3F	Traes_2AL_83D0D0C3F	942	949	+	15.3761	1.49e-05	0.157	ATGCATGC	PI
OG5_170760	B3	LEC2	M0146_1.02	Traes_2AL_83D0D0C3F	Traes_2AL_83D0D0C3F	944	951	-	15.3761	1.49e-05	0.157	ATGCATGC	PI
OG5_170760	B3	LEC2	M0146_1.02	Traes_2AL_83D0D0C3F	Traes_2AL_83D0D0C3F	946	953	+	15.3761	1.49e-05	0.157	ATGCATGC	PI
OG5_170760	B3	LEC2	M0146_1.02	Traes_2BL_8DEC0EFBF	Traes_2BL_8DEC0EFBF	698	705	+	15.3761	1.49e-05	0.157	ATGCATGC	PI
OG5_170760	B3	LEC2	M0146_1.02	Traes_2BL_8DEC0EFBF	Traes_2BL_8DEC0EFBF	935	942	-	15.3761	1.49e-05	0.157	ATGCATGC	PI
unknown	B3	LEC2	M0146_1.02	Traes_5AL_6FF34F1C3	Traes_5AL_6FF34F1C3	708	715	+	15.3761	1.49e-05	0.157	ATGCATGC	Vernalization
OG5_170388	bHLH	bHLH104	M0159_1.02	Traes_2AL_20C2D79E1	Traes_2AL_20C2D79E1	479	488	+	14.2647	6.86e-06	0.174	TGCACGTGCC	Vernalization
OG5_170388	bHLH	bHLH104	M0159_1.02	Traes_2DL_903A29CBA	Traes_2DL_903A29CBA	492	501	+	14.2647	6.86e-06	0.174	TGCACGTGCC	Vernalization
unknown	bHLH	BIM1	M0163_1.02	Traes_4BL_B8FFB0854	Traes_4BL_B8FFB0854	849	858	+	11.6463	6.69e-07	0.085	GCACGTGACC	Vernalization
unknown	bHLH	BIM1	M0163_1.02	Traes_4DL_C4CB3D5AF	Traes_4DL_C4CB3D5AF	853	862	+	11.6463	6.69e-07	0.085	GCACGTGACC	Vernalization
unknown	bHLH	BIM1	M0163_1.02	Traes_5AL_6FF34F1C3	Traes_5AL_6FF34F1C3	566	575	+	11.622	1.34e-06	0.113	GCACGTGACG	Vernalization
OG5_170388	bHLH	MYC3	M0165_1.02	Traes_2AL_20C2D79E1	Traes_2AL_20C2D79E1	481	490	+	10.0968	1.57e-06	0.133	CACGTGCCTA	Vernalization
OG5_170388	bHLH	MYC3	M0165_1.02	Traes_2DL_903A29CBA	Traes_2DL_903A29CBA	494	503	+	10.0968	1.57e-06	0.133	CACGTGCCTA	Vernalization
OG5_170388	bHLH	MYC3	M0165_1.02	Traes_5AL_13E2DEC48	Traes_5AL_13E2DEC48	201	210	-	10.0968	1.57e-06	0.133	CACGTGCCTA	Vernalization
OG5_190130	bHLH	PIL5	M0156_1.02	Traes_1AL_6B108514B	Traes_1AL_6B108514B	182	191	+	12.8824	2.28e-06	0.092	GCCACGTGGC	PI
OG5_190130	bHLH	PIL5	M0156_1.02	Traes_1AL_6B108514B	Traes_1AL_6B108514B	261	270	+	12.8824	2.28e-06	0.092	GCCACGTGGC	PI
OG5_127186	bZIP	ABF1	MA0570.1	Traes_6AL_86BABC721	Traes_6AL_86BABC721	51	69	-	11.7857	9.4e-06	0.147	TCCCACGTGTCGTGGCACG	Photoperiod
OG5_129276	bZIP	ABF1	MA0570.1	Traes_1AL_CC827E5C6	Traes_1AL_CC827E5C6	925	943	-	11.1429	1.13e-05	0.161	CCCCACGTGTCAGGCCAGT	Photoperiod
OG5_129276	bZIP	ABF1	MA0570.1	Traes_3DL_C22C625F6	Traes_3DL_C22C625F6	507	525	+	15.7857	2.02e-06	0.135	CGACACGTGGCATCCACCG	Photoperiod
OG5_129431	bZIP	ABF1	MA0570.1	Traes_2BL_13F87C128	Traes_2BL_13F87C128	978	996	-	12.0357	8.72e-06	0.146	GGTCGCGTGGCGTTCGAGC	Vernalization
OG5_129431	bZIP	ABF1	MA0570.1	Traes_2DL_9A5596BB0	Traes_2DL_9A5596BB0	969	987	-	12.0357	8.72e-06	0.146	GGTCGCGTGGCGTTCGAGC	Vernalization
OG5_136555	bZIP	ABF1	MA0570.1	Traes_4DS_9C6CD24ED	Traes_4DS_9C6CD24ED	300	318	+	21.9643	2.49e-08	0.00625	GTACACGTGGCGGGAGGGG	Photoperiod
OG5_139246	bZIP	ABF1	MA0570.1	Traes_4AS_B2CDBFB54	Traes_4AS_B2CDBFB54	542	560	+	9.53571	1.69e-05	0.176	CTCCACGTGTCGGGGCTCC	Photoperiod
OG5_139246	bZIP	ABF1	MA0570.1	Traes_4BL_430501C10	Traes_4BL_430501C10	870	888	+	9.53571	1.69e-05	0.176	CTCCACGTGTCGGGGCTCC	Photoperiod
OG5_139246	bZIP	ABF1	MA0570.1	Traes_4DL_EE41726EA	Traes_4DL_EE41726EA	899	917	+	9.53571	1.69e-05	0.176	CTCCACGTGTCGGGGCTCC	Photoperiod
OG5_150244	bZIP	ABF1	MA0570.1	Traes_4AL_6C152CCAE	Traes_4AL_6C152CCAE	502	520	+	10.5	1.34e-05	0.17	CAACACGTGGCGTATGGGT	Photoperiod
OG5_170388	bZIP	ABF1	MA0570.1	Traes_5DL_9CC4EC839	Traes_5DL_9CC4EC839	864	882	-	10.3571	1.39e-05	0.17	GTCGACGTGTCGAACGATC	Vernalization
OG5_170758	bZIP	ABF1	MA0570.1	Traes_6AL_A0A31AA9F	Traes_6AL_A0A31AA9F	757	775	-	15.25	2.6e-06	0.135	GGCCGCGTGTCGCGCCGTG	Photoperiod
OG5_170758	bZIP	ABF1	MA0570.1	Traes_6AL_A0A31AA9F	Traes_6AL_A0A31AA9F	911	929	+	12.75	6.92e-06	0.146	GGCCGCGTGTCGCCCCCAC	Photoperiod
OG5_170827	bZIP	ABF1	MA0570.1	Traes_5BL_EC1F3715B1	Traes_5BL_EC1F3715B1	724	742	-	10.25	1.43e-05	0.17	GCCGACGTGGCTCCCACAT	Photoperiod
OG5_190130	bZIP	ABF1	MA0570.1	Traes_1AL_6B108514B	Traes_1AL_6B108514B	181	199	+	15	2.9e-06	0.135	GGCCACGTGGCGGGGCTTT	PI
OG5_190130	bZIP	ABF1	MA0570.1	Traes_1AL_6B108514B	Traes_1AL_6B108514B	260	278	+	17.8214	6.66e-07	0.0836	GGCCACGTGGCGGGGCCTT	PI
OG5_190130	bZIP	ABF1	MA0570.1	Traes_1AL_6B108514B	Traes_1AL_6B108514B	332	350	-	12.8214	6.76e-06	0.146	CTCCACGTGGCTGCGAGCG	PI
OG5_190130	bZIP	ABF1	MA0570.1	Traes_1DL_2997D073B	Traes_1DL_2997D073B	809	827	+	12.5714	7.35e-06	0.146	GTCGACGTGGCACTGGTCA	PI
OG5_190237	bZIP	ABF1	MA0570.1	Traes_5DS_F4C284210	Traes_5DS_F4C284210	130	148	+	14.3929	3.76e-06	0.135	GGCGACGTGGCAACACCTT	Vernalization
OG5_190237	bZIP	ABF1	MA0570.1	Traes_5DS_F4C2842101	Traes_5DS_F4C2842101	130	148	+	14.3929	3.76e-06	0.135	GGCGACGTGGCAACACCTT	Vernalization
OG5_212406	bZIP	ABF1	MA0570.1	Traes_5BS_BE6397B54	Traes_5BS_BE6397B54	626	644	-	11.0714	1.15e-05	0.161	GATGGCGTGGCGGCGGCGG	Vernalization
OG5_139246	bZIP	AtbZIP44	MA0097.1	Traes_2BS_2CA9DB5DE	Traes_2BS_2CA9DB5DE	927	938	-	21.2069	1.18e-07	0.0293	GGTGACGTGGAC	Photoperiod
OG5_127186	bZIP	GBF3	M0264_1.02	Traes_6AS_4BFE9C402	Traes_6AS_4BFE9C402	928	937	+	11.506	5.69e-07	0.121	CGACGTGGCC	Photoperiod
OG5_190237	bZIP	TGA4	M0271_1.02	Traes_1DS_07BDA3BF7	Traes_1DS_07BDA3BF7	353	362	-	13.7363	6.69e-07	0.165	GCTGACGTCG	Vernalization
OG5_127186	CSD	ATGRP2B	M0583_1.02	Traes_2AL_0C599D85F	Traes_2AL_0C599D85F	239	246	-	12.0625	0.000105	0.107	GTTTTTTT	Photoperiod
OG5_127186	CSD	ATGRP2B	M0583_1.02	Traes_2AL_0C599D85F	Traes_2AL_0C599D85F	614	621	-	12.8304	8.08e-05	0.102	TTTTTTTT	Photoperiod
OG5_127186	CSD	ATGRP2B	M0583_1.02	Traes_2AL_0C599D85F	Traes_2AL_0C599D85F	666	673	-	6.41071	0.000225	0.152	TTTTTGTT	Photoperiod
OG5_127186	CSD	ATGRP2B	M0583_1.02	Traes_2DL_69EE502BC	Traes_2DL_69EE502BC	812	819	-	12.0625	0.000105	0.107	GTTTTTTT	Photoperiod
OG5_127186	CSD	ATGRP2B	M0583_1.02	Traes_6AL_86BABC721	Traes_6AL_86BABC721	156	163	+	12.8304	8.08e-05	0.102	TTTTTTTT	Photoperiod
OG5_127186	CSD	ATGRP2B	M0583_1.02	Traes_6AL_CA27B1396	Traes_6AL_CA27B1396	168	175	+	13.8304	2.83e-05	0.102	TTTTTATT	Photoperiod
OG5_127186	CSD	ATGRP2B	M0583_1.02	Traes_6AL_CA27B1396	Traes_6AL_CA27B1396	175	182	+	6.41071	0.000225	0.152	TTTTTATG	Photoperiod
OG5_127186	CSD	ATGRP2B	M0583_1.02	Traes_6AL_CA27B1396	Traes_6AL_CA27B1396	328	335	+	6.17857	0.000282	0.175	ATTTTATT	Photoperiod
OG5_127186	CSD	ATGRP2B	M0583_1.02	Traes_6AL_CA27B1396	Traes_6AL_CA27B1396	395	402	+	6.41071	0.000225	0.152	TTTTTATC	Photoperiod
OG5_127186	CSD	ATGRP2B	M0583_1.02	Traes_6AL_CA27B1396	Traes_6AL_CA27B1396	637	644	+	13.8304	2.83e-05	0.102	TTTTTATT	Photoperiod
OG5_127186	CSD	ATGRP2B	M0583_1.02	Traes_6AL_CA27B1396	Traes_6AL_CA27B1396	781	788	+	13.8304	2.83e-05	0.102	TTTTTATT	Photoperiod
OG5_127186	CSD	ATGRP2B	M0583_1.02	Traes_6AL_CA27B1396	Traes_6AL_CA27B1396	802	809	+	6.41071	0.000225	0.152	TTTTTGTT	Photoperiod
OG5_127186	CSD	ATGRP2B	M0583_1.02	Traes_6AL_CA27B1396	Traes_6AL_CA27B1396	868	875	-	13.8304	2.83e-05	0.102	TTTTTATT	Photoperiod
OG5_127186	CSD	ATGRP2B	M0583_1.02	Traes_6AS_4BFE9C402	Traes_6AS_4BFE9C402	102	109	-	6.41071	0.000225	0.152	TTTTTCTT	Photoperiod
OG5_127186	CSD	ATGRP2B	M0583_1.02	Traes_6AS_4BFE9C402	Traes_6AS_4BFE9C402	640	647	-	6.41071	0.000225	0.152	TTTTTCTT	Photoperiod
OG5_127186	CSD	ATGRP2B	M0583_1.02	Traes_6AS_4BFE9C402	Traes_6AS_4BFE9C402	902	909	-	12.8304	8.08e-05	0.102	TTTTTTTT	Photoperiod
OG5_127186	CSD	ATGRP2B	M0583_1.02	Traes_6BL_784C950E0	Traes_6BL_784C950E0	853	860	+	13.8304	2.83e-05	0.102	TTTTTATT	Photoperiod
OG5_127186	CSD	ATGRP2B	M0583_1.02	Traes_6DL_41E673F0F	Traes_6DL_41E673F0F	26	33	-	6.41071	0.000225	0.152	TTTTTATC	Photoperiod
OG5_128223	CSD	ATGRP2B	M0583_1.02	Traes_6AL_4775D09661	Traes_6AL_4775D09661	605	612	-	12.8304	8.08e-05	0.102	TTTTTTTT	Photoperiod
OG5_128223	CSD	ATGRP2B	M0583_1.02	Traes_6AL_4775D09661	Traes_6AL_4775D09661	773	780	-	13.0625	5.24e-05	0.102	GTTTTATT	Photoperiod
OG5_128223	CSD	ATGRP2B	M0583_1.02	Traes_6AS_920A35FA61	Traes_6AS_920A35FA61	844	851	-	12.8304	8.08e-05	0.102	TTTTTTTT	Photoperiod
OG5_128223	CSD	ATGRP2B	M0583_1.02	Traes_6AS_920A35FA61	Traes_6AS_920A35FA61	887	894	+	12.8304	8.08e-05	0.102	TTTTTTTT	Photoperiod
OG5_128223	CSD	ATGRP2B	M0583_1.02	Traes_6DL_802B0691E	Traes_6DL_802B0691E	618	625	-	6.41071	0.000225	0.152	TTTTTATC	Photoperiod
OG5_128845	CSD	ATGRP2B	M0583_1.02	Traes_6AL_91466C09A	Traes_6AL_91466C09A	631	638	-	13.8304	2.83e-05	0.102	TTTTTATT	Vernalization
OG5_128845	CSD	ATGRP2B	M0583_1.02	Traes_6AL_91466C09A	Traes_6AL_91466C09A	717	724	+	12.8304	8.08e-05	0.102	TTTTTTTT	Vernalization
OG5_128845	CSD	ATGRP2B	M0583_1.02	Traes_6AL_91466C09A	Traes_6AL_91466C09A	879	886	-	13.8304	2.83e-05	0.102	TTTTTATT	Vernalization
OG5_128845	CSD	ATGRP2B	M0583_1.02	Traes_6AL_AE17AA751	Traes_6AL_AE17AA751	954	961	-	6.41071	0.000225	0.152	CTTTTATT	Vernalization
OG5_128845	CSD	ATGRP2B	M0583_1.02	Traes_6AL_AE17AA751	Traes_6AL_AE17AA751	972	979	+	12.0625	0.000105	0.107	GTTTTTTT	Vernalization
OG5_128845	CSD	ATGRP2B	M0583_1.02	Traes_6AL_AE17AA751	Traes_6AL_AE17AA751	975	982	+	6.41071	0.000225	0.152	TTTTTCTT	Vernalization
OG5_128845	CSD	ATGRP2B	M0583_1.02	Traes_6BL_0F2796077	Traes_6BL_0F2796077	184	191	-	12.8304	8.08e-05	0.102	TTTTTTTT	Vernalization
OG5_128845	CSD	ATGRP2B	M0583_1.02	Traes_6BL_0F2796077	Traes_6BL_0F2796077	300	307	-	12.8304	8.08e-05	0.102	TTTTTTTT	Vernalization
OG5_128845	CSD	ATGRP2B	M0583_1.02	Traes_6BL_0F2796077	Traes_6BL_0F2796077	947	954	+	6.17857	0.000282	0.175	TTTTTATA	Vernalization
OG5_128845	CSD	ATGRP2B	M0583_1.02	Traes_6DL_64573D0A6	Traes_6DL_64573D0A6	734	741	+	12.8304	8.08e-05	0.102	TTTTTTTT	Vernalization
OG5_128845	CSD	ATGRP2B	M0583_1.02	Traes_6DL_64573D0A6	Traes_6DL_64573D0A6	858	865	+	13.8304	2.83e-05	0.102	TTTTTATT	Vernalization
OG5_128845	CSD	ATGRP2B	M0583_1.02	Traes_6DL_64573D0A6	Traes_6DL_64573D0A6	897	904	-	13.8304	2.83e-05	0.102	TTTTTATT	Vernalization
OG5_128845	CSD	ATGRP2B	M0583_1.02	Traes_6DL_64573D0A6	Traes_6DL_64573D0A6	973	980	-	12.8304	8.08e-05	0.102	TTTTTTTT	Vernalization
OG5_128971	CSD	ATGRP2B	M0583_1.02	Traes_3DL_021BBEBB1	Traes_3DL_021BBEBB1	434	441	-	6.17857	0.000282	0.175	ATTTTATT	Photoperiod
OG5_128971	CSD	ATGRP2B	M0583_1.02	Traes_4DS_5A7ABE019	Traes_4DS_5A7ABE019	57	64	+	6.41071	0.000225	0.152	CTTTTATT	Photoperiod
OG5_128971	CSD	ATGRP2B	M0583_1.02	Traes_4DS_5A7ABE019	Traes_4DS_5A7ABE019	525	532	+	6.41071	0.000225	0.152	TTTTTATG	Photoperiod
OG5_128971	CSD	ATGRP2B	M0583_1.02	Traes_4DS_5A7ABE019	Traes_4DS_5A7ABE019	647	654	-	6.41071	0.000225	0.152	TTTTTGTT	Photoperiod
OG5_128971	CSD	ATGRP2B	M0583_1.02	Traes_4DS_5A7ABE019	Traes_4DS_5A7ABE019	687	694	+	6.41071	0.000225	0.152	TTTTTATG	Photoperiod
OG5_128971	CSD	ATGRP2B	M0583_1.02	Traes_4DS_5A7ABE019	Traes_4DS_5A7ABE019	732	739	-	6.41071	0.000225	0.152	TTTTTGTT	Photoperiod
OG5_128971	CSD	ATGRP2B	M0583_1.02	Traes_5BL_F08C5D7AE	Traes_5BL_F08C5D7AE	315	322	-	13.0625	5.24e-05	0.102	GTTTTATT	Photoperiod
OG5_128971	CSD	ATGRP2B	M0583_1.02	Traes_5DL_F149F6BD2	Traes_5DL_F149F6BD2	57	64	-	12.8304	8.08e-05	0.102	TTTTTTTT	Photoperiod
OG5_128971	CSD	ATGRP2B	M0583_1.02	Traes_5DL_F149F6BD2	Traes_5DL_F149F6BD2	170	177	-	12.0625	0.000105	0.107	GTTTTTTT	Photoperiod
OG5_128971	CSD	ATGRP2B	M0583_1.02	Traes_6DL_4B69D3147	Traes_6DL_4B69D3147	702	709	+	12.8304	8.08e-05	0.102	TTTTTTTT	Photoperiod
OG5_128986	CSD	ATGRP2B	M0583_1.02	Traes_6AS_AD173C5A3	Traes_6AS_AD173C5A3	228	235	+	6.41071	0.000225	0.152	TTTTTGTT	Photoperiod
OG5_128986	CSD	ATGRP2B	M0583_1.02	Traes_6AS_AD173C5A3	Traes_6AS_AD173C5A3	921	928	-	12.8304	8.08e-05	0.102	TTTTTTTT	Photoperiod
OG5_128986	CSD	ATGRP2B	M0583_1.02	Traes_6BS_CA4EFA8F5	Traes_6BS_CA4EFA8F5	159	166	-	6.41071	0.000225	0.152	TTTTTATG	Photoperiod
OG5_128986	CSD	ATGRP2B	M0583_1.02	Traes_6BS_CA4EFA8F5	Traes_6BS_CA4EFA8F5	222	229	+	6.41071	0.000225	0.152	TTTTTATC	Photoperiod
OG5_129276	CSD	ATGRP2B	M0583_1.02	Traes_1AL_CC827E5C6	Traes_1AL_CC827E5C6	529	536	-	6.41071	0.000225	0.152	TTTTTCTT	Photoperiod
OG5_129276	CSD	ATGRP2B	M0583_1.02	Traes_1AL_CC827E5C6	Traes_1AL_CC827E5C6	532	539	-	12.8304	8.08e-05	0.102	TTTTTTTT	Photoperiod
OG5_129276	CSD	ATGRP2B	M0583_1.02	Traes_1AL_CC827E5C6	Traes_1AL_CC827E5C6	896	903	-	6.41071	0.000225	0.152	TTTTTCTT	Photoperiod
OG5_129276	CSD	ATGRP2B	M0583_1.02	Traes_1BL_0E506AB7D	Traes_1BL_0E506AB7D	71	78	+	12.8304	8.08e-05	0.102	TTTTTTTT	Photoperiod
OG5_129276	CSD	ATGRP2B	M0583_1.02	Traes_1BL_0E506AB7D	Traes_1BL_0E506AB7D	341	348	-	6.41071	0.000225	0.152	TTTTTCTT	Photoperiod
OG5_129276	CSD	ATGRP2B	M0583_1.02	Traes_1BL_0E506AB7D	Traes_1BL_0E506AB7D	693	700	+	6.41071	0.000225	0.152	TTTTTATG	Photoperiod
OG5_129276	CSD	ATGRP2B	M0583_1.02	Traes_1BL_0E506AB7D	Traes_1BL_0E506AB7D	702	709	-	6.41071	0.000225	0.152	TTTTTCTT	Photoperiod
OG5_129276	CSD	ATGRP2B	M0583_1.02	Traes_1BL_0E506AB7D	Traes_1BL_0E506AB7D	705	712	-	12.8304	8.08e-05	0.102	TTTTTTTT	Photoperiod
OG5_129276	CSD	ATGRP2B	M0583_1.02	Traes_1BL_0E506AB7D	Traes_1BL_0E506AB7D	786	793	-	12.8304	8.08e-05	0.102	TTTTTTTT	Photoperiod
OG5_129276	CSD	ATGRP2B	M0583_1.02	Traes_1DL_D7AF9D2EC	Traes_1DL_D7AF9D2EC	211	218	-	6.41071	0.000225	0.152	TTTTTCTT	Photoperiod
OG5_129276	CSD	ATGRP2B	M0583_1.02	Traes_1DL_D7AF9D2EC	Traes_1DL_D7AF9D2EC	570	577	+	12.8304	8.08e-05	0.102	TTTTTTTT	Photoperiod
OG5_129431	CSD	ATGRP2B	M0583_1.02	Traes_2BL_13F87C128	Traes_2BL_13F87C128	232	239	-	6.41071	0.000225	0.152	TTTTTATC	Vernalization
OG5_129431	CSD	ATGRP2B	M0583_1.02	Traes_2BL_13F87C128	Traes_2BL_13F87C128	405	412	-	6.41071	0.000225	0.152	TTTTTATG	Vernalization
OG5_129431	CSD	ATGRP2B	M0583_1.02	Traes_2BL_13F87C128	Traes_2BL_13F87C128	837	844	-	6.41071	0.000225	0.152	TTTTTCTT	Vernalization
OG5_129431	CSD	ATGRP2B	M0583_1.02	Traes_2BL_13F87C128	Traes_2BL_13F87C128	855	862	-	6.41071	0.000225	0.152	TTTTTGTT	Vernalization
OG5_129431	CSD	ATGRP2B	M0583_1.02	Traes_2DL_9A5596BB0	Traes_2DL_9A5596BB0	85	92	-	6.41071	0.000225	0.152	TTTTTCTT	Vernalization
OG5_129431	CSD	ATGRP2B	M0583_1.02	Traes_2DL_9A5596BB0	Traes_2DL_9A5596BB0	241	248	-	13.0625	5.24e-05	0.102	GTTTTATT	Vernalization
OG5_129431	CSD	ATGRP2B	M0583_1.02	Traes_2DL_9A5596BB0	Traes_2DL_9A5596BB0	251	258	+	12.8304	8.08e-05	0.102	TTTTTTTT	Vernalization
OG5_129431	CSD	ATGRP2B	M0583_1.02	Traes_2DL_9A5596BB0	Traes_2DL_9A5596BB0	324	331	-	12.0625	0.000105	0.107	GTTTTTTT	Vernalization
OG5_129431	CSD	ATGRP2B	M0583_1.02	Traes_2DL_9A5596BB0	Traes_2DL_9A5596BB0	816	823	-	12.8304	8.08e-05	0.102	TTTTTTTT	Vernalization
OG5_129431	CSD	ATGRP2B	M0583_1.02	Traes_2DL_9A5596BB0	Traes_2DL_9A5596BB0	831	838	-	12.0625	0.000105	0.107	GTTTTTTT	Vernalization
OG5_129431	CSD	ATGRP2B	M0583_1.02	Traes_2DL_9A5596BB0	Traes_2DL_9A5596BB0	847	854	-	6.41071	0.000225	0.152	TTTTTGTT	Vernalization
OG5_129431	CSD	ATGRP2B	M0583_1.02	Traes_2DL_9A5596BB0	Traes_2DL_9A5596BB0	932	939	-	12.8304	8.08e-05	0.102	TTTTTTTT	Vernalization
OG5_129431	CSD	ATGRP2B	M0583_1.02	Traes_5BL_5FE09CFB2	Traes_5BL_5FE09CFB2	246	253	+	6.41071	0.000225	0.152	TTTTTCTT	Vernalization
OG5_129431	CSD	ATGRP2B	M0583_1.02	Traes_5BL_5FE09CFB2	Traes_5BL_5FE09CFB2	633	640	-	6.41071	0.000225	0.152	TTTTTCTT	Vernalization
OG5_136555	CSD	ATGRP2B	M0583_1.02	Traes_4AL_F46203719	Traes_4AL_F46203719	333	340	-	12.0625	0.000105	0.107	GTTTTTTT	Photoperiod
OG5_136555	CSD	ATGRP2B	M0583_1.02	Traes_4AL_F46203719	Traes_4AL_F46203719	577	584	+	12.8304	8.08e-05	0.102	TTTTTTTT	Photoperiod
OG5_136555	CSD	ATGRP2B	M0583_1.02	Traes_4AL_F46203719	Traes_4AL_F46203719	581	588	+	6.41071	0.000225	0.152	TTTTTCTT	Photoperiod
OG5_136555	CSD	ATGRP2B	M0583_1.02	Traes_4AL_F46203719	Traes_4AL_F46203719	868	875	-	6.41071	0.000225	0.152	TTTTTCTT	Photoperiod
OG5_136555	CSD	ATGRP2B	M0583_1.02	Traes_4AS_1F3163292	Traes_4AS_1F3163292	93	100	+	6.41071	0.000225	0.152	CTTTTATT	Photoperiod
OG5_136555	CSD	ATGRP2B	M0583_1.02	Traes_4AS_1F3163292	Traes_4AS_1F3163292	537	544	+	12.8304	8.08e-05	0.102	TTTTTTTT	Photoperiod
OG5_136555	CSD	ATGRP2B	M0583_1.02	Traes_4AS_1F3163292	Traes_4AS_1F3163292	791	798	-	6.17857	0.000282	0.175	ATTTTATT	Photoperiod
OG5_136555	CSD	ATGRP2B	M0583_1.02	Traes_4AS_1F3163292	Traes_4AS_1F3163292	865	872	-	6.41071	0.000225	0.152	TTTTTATC	Photoperiod
OG5_136555	CSD	ATGRP2B	M0583_1.02	Traes_4AS_1F3163292	Traes_4AS_1F3163292	912	919	+	6.41071	0.000225	0.152	CTTTTATT	Photoperiod
OG5_136555	CSD	ATGRP2B	M0583_1.02	Traes_4BL_4E9C903D0	Traes_4BL_4E9C903D0	596	603	+	6.41071	0.000225	0.152	CTTTTATT	Photoperiod
OG5_136555	CSD	ATGRP2B	M0583_1.02	Traes_4BL_94E5E213F	Traes_4BL_94E5E213F	492	499	+	6.41071	0.000225	0.152	TTTTTATG	Photoperiod
OG5_136555	CSD	ATGRP2B	M0583_1.02	Traes_4BL_94E5E213F	Traes_4BL_94E5E213F	888	895	-	13.8304	2.83e-05	0.102	TTTTTATT	Photoperiod
OG5_136555	CSD	ATGRP2B	M0583_1.02	Traes_4BS_CCF46C1E8	Traes_4BS_CCF46C1E8	108	115	-	6.41071	0.000225	0.152	TTTTTCTT	Photoperiod
OG5_136555	CSD	ATGRP2B	M0583_1.02	Traes_4BS_CCF46C1E8	Traes_4BS_CCF46C1E8	111	118	-	12.8304	8.08e-05	0.102	TTTTTTTT	Photoperiod
OG5_136555	CSD	ATGRP2B	M0583_1.02	Traes_4BS_CCF46C1E8	Traes_4BS_CCF46C1E8	132	139	+	6.41071	0.000225	0.152	TTTTTCTT	Photoperiod
OG5_136555	CSD	ATGRP2B	M0583_1.02	Traes_4BS_CCF46C1E8	Traes_4BS_CCF46C1E8	759	766	+	12.0625	0.000105	0.107	GTTTTTTT	Photoperiod
OG5_136555	CSD	ATGRP2B	M0583_1.02	Traes_4BS_CCF46C1E8	Traes_4BS_CCF46C1E8	841	848	-	6.41071	0.000225	0.152	CTTTTATT	Photoperiod
OG5_136555	CSD	ATGRP2B	M0583_1.02	Traes_4BS_CCF46C1E8	Traes_4BS_CCF46C1E8	888	895	+	6.41071	0.000225	0.152	TTTTTATC	Photoperiod
OG5_136555	CSD	ATGRP2B	M0583_1.02	Traes_4DL_53442ACE0	Traes_4DL_53442ACE0	69	76	+	13.8304	2.83e-05	0.102	TTTTTATT	Photoperiod
OG5_136555	CSD	ATGRP2B	M0583_1.02	Traes_4DL_53442ACE0	Traes_4DL_53442ACE0	128	135	+	12.0625	0.000105	0.107	GTTTTTTT	Photoperiod
OG5_136555	CSD	ATGRP2B	M0583_1.02	Traes_4DL_53442ACE0	Traes_4DL_53442ACE0	814	821	-	12.8304	8.08e-05	0.102	TTTTTTTT	Photoperiod
OG5_136555	CSD	ATGRP2B	M0583_1.02	Traes_4DS_9C6CD24ED	Traes_4DS_9C6CD24ED	736	743	-	6.41071	0.000225	0.152	TTTTTCTT	Photoperiod
OG5_136555	CSD	ATGRP2B	M0583_1.02	Traes_4DS_9C6CD24ED	Traes_4DS_9C6CD24ED	773	780	-	6.17857	0.000282	0.175	TTTTTATA	Photoperiod
OG5_136555	CSD	ATGRP2B	M0583_1.02	Traes_4DS_9C6CD24ED	Traes_4DS_9C6CD24ED	776	783	-	12.0625	0.000105	0.107	GTTTTTTT	Photoperiod
OG5_136555	CSD	ATGRP2B	M0583_1.02	Traes_5AL_B5FA7CEF0	Traes_5AL_B5FA7CEF0	149	156	-	6.41071	0.000225	0.152	TTTTTATC	Photoperiod
OG5_136555	CSD	ATGRP2B	M0583_1.02	Traes_5AL_B5FA7CEF0	Traes_5AL_B5FA7CEF0	270	277	+	6.41071	0.000225	0.152	CTTTTATT	Photoperiod
OG5_136555	CSD	ATGRP2B	M0583_1.02	Traes_5AL_B5FA7CEF0	Traes_5AL_B5FA7CEF0	720	727	-	12.8304	8.08e-05	0.102	TTTTTTTT	Photoperiod
OG5_136555	CSD	ATGRP2B	M0583_1.02	Traes_5AL_B5FA7CEF0	Traes_5AL_B5FA7CEF0	799	806	+	6.41071	0.000225	0.152	TTTTTATC	Photoperiod
OG5_136555	CSD	ATGRP2B	M0583_1.02	Traes_5DL_0B769D390	Traes_5DL_0B769D390	437	444	-	13.0625	5.24e-05	0.102	GTTTTATT	Photoperiod
OG5_136555	CSD	ATGRP2B	M0583_1.02	Traes_5DL_0B769D390	Traes_5DL_0B769D390	792	799	-	6.41071	0.000225	0.152	TTTTTCTT	Photoperiod
OG5_139246	CSD	ATGRP2B	M0583_1.02	Traes_2DS_2A961F39D	Traes_2DS_2A961F39D	8	15	+	12.0625	0.000105	0.107	GTTTTTTT	Photoperiod
OG5_139246	CSD	ATGRP2B	M0583_1.02	Traes_2DS_2A961F39D	Traes_2DS_2A961F39D	11	18	+	6.17857	0.000282	0.175	TTTTTATA	Photoperiod
OG5_139246	CSD	ATGRP2B	M0583_1.02	Traes_2DS_2A961F39D	Traes_2DS_2A961F39D	524	531	-	6.41071	0.000225	0.152	TTTTTATC	Photoperiod
OG5_139246	CSD	ATGRP2B	M0583_1.02	Traes_2DS_3A2D5B67D	Traes_2DS_3A2D5B67D	150	157	+	12.8304	8.08e-05	0.102	TTTTTTTT	Photoperiod
OG5_139246	CSD	ATGRP2B	M0583_1.02	Traes_2DS_3A2D5B67D	Traes_2DS_3A2D5B67D	156	163	+	6.41071	0.000225	0.152	TTTTTGTT	Photoperiod
OG5_139246	CSD	ATGRP2B	M0583_1.02	Traes_2DS_3A2D5B67D	Traes_2DS_3A2D5B67D	278	285	-	13.0625	5.24e-05	0.102	GTTTTATT	Photoperiod
OG5_139246	CSD	ATGRP2B	M0583_1.02	Traes_2DS_3A2D5B67D	Traes_2DS_3A2D5B67D	504	511	-	6.41071	0.000225	0.152	TTTTTGTT	Photoperiod
OG5_139246	CSD	ATGRP2B	M0583_1.02	Traes_4AS_B2CDBFB54	Traes_4AS_B2CDBFB54	189	196	+	6.41071	0.000225	0.152	TTTTTATG	Photoperiod
OG5_139246	CSD	ATGRP2B	M0583_1.02	Traes_4AS_B2CDBFB54	Traes_4AS_B2CDBFB54	197	204	-	6.17857	0.000282	0.175	TTTTTATA	Photoperiod
OG5_139246	CSD	ATGRP2B	M0583_1.02	Traes_4AS_B2CDBFB54	Traes_4AS_B2CDBFB54	200	207	-	12.8304	8.08e-05	0.102	TTTTTTTT	Photoperiod
OG5_139246	CSD	ATGRP2B	M0583_1.02	Traes_4AS_B2CDBFB54	Traes_4AS_B2CDBFB54	266	273	-	12.0625	0.000105	0.107	GTTTTTTT	Photoperiod
OG5_139246	CSD	ATGRP2B	M0583_1.02	Traes_4AS_B2CDBFB54	Traes_4AS_B2CDBFB54	355	362	-	6.41071	0.000225	0.152	TTTTTCTT	Photoperiod
OG5_139246	CSD	ATGRP2B	M0583_1.02	Traes_4DL_EE41726EA	Traes_4DL_EE41726EA	188	195	+	6.17857	0.000282	0.175	ATTTTATT	Photoperiod
OG5_139246	CSD	ATGRP2B	M0583_1.02	Traes_4DL_EE41726EA	Traes_4DL_EE41726EA	238	245	+	6.17857	0.000282	0.175	ATTTTATT	Photoperiod
OG5_139246	CSD	ATGRP2B	M0583_1.02	Traes_4DL_EE41726EA	Traes_4DL_EE41726EA	434	441	-	6.41071	0.000225	0.152	TTTTTGTT	Photoperiod
OG5_139246	CSD	ATGRP2B	M0583_1.02	Traes_4DL_EE41726EA	Traes_4DL_EE41726EA	716	723	-	6.41071	0.000225	0.152	TTTTTCTT	Photoperiod
OG5_143093	CSD	ATGRP2B	M0583_1.02	Traes_1AL_06C8C7505	Traes_1AL_06C8C7505	875	882	+	6.17857	0.000282	0.175	TTTTTATA	Photoperiod
OG5_143093	CSD	ATGRP2B	M0583_1.02	Traes_1AL_E77BBB3DE	Traes_1AL_E77BBB3DE	148	155	-	6.17857	0.000282	0.175	ATTTTATT	Photoperiod
OG5_143093	CSD	ATGRP2B	M0583_1.02	Traes_1AL_E77BBB3DE	Traes_1AL_E77BBB3DE	429	436	-	6.41071	0.000225	0.152	TTTTTCTT	Photoperiod
OG5_143093	CSD	ATGRP2B	M0583_1.02	Traes_1BL_25B8AB99E	Traes_1BL_25B8AB99E	428	435	+	6.41071	0.000225	0.152	TTTTTGTT	Photoperiod
OG5_143093	CSD	ATGRP2B	M0583_1.02	Traes_1BL_25B8AB99E	Traes_1BL_25B8AB99E	549	556	+	6.41071	0.000225	0.152	TTTTTATG	Photoperiod
OG5_143093	CSD	ATGRP2B	M0583_1.02	Traes_1BL_25B8AB99E	Traes_1BL_25B8AB99E	577	584	+	6.41071	0.000225	0.152	TTTTTCTT	Photoperiod
OG5_143093	CSD	ATGRP2B	M0583_1.02	Traes_1BL_25B8AB99E	Traes_1BL_25B8AB99E	735	742	+	13.8304	2.83e-05	0.102	TTTTTATT	Photoperiod
OG5_143093	CSD	ATGRP2B	M0583_1.02	Traes_1BL_25B8AB99E	Traes_1BL_25B8AB99E	820	827	+	13.8304	2.83e-05	0.102	TTTTTATT	Photoperiod
OG5_143093	CSD	ATGRP2B	M0583_1.02	Traes_1BL_25B8AB99E	Traes_1BL_25B8AB99E	846	853	+	6.41071	0.000225	0.152	TTTTTCTT	Photoperiod
OG5_143093	CSD	ATGRP2B	M0583_1.02	Traes_1BL_25B8AB99E	Traes_1BL_25B8AB99E	866	873	+	6.17857	0.000282	0.175	TTTTTATA	Photoperiod
OG5_143093	CSD	ATGRP2B	M0583_1.02	Traes_1DL_EEFA8572E	Traes_1DL_EEFA8572E	165	172	-	6.17857	0.000282	0.175	ATTTTATT	Photoperiod
OG5_143093	CSD	ATGRP2B	M0583_1.02	Traes_1DL_EEFA8572E	Traes_1DL_EEFA8572E	188	195	-	6.41071	0.000225	0.152	TTTTTATC	Photoperiod
OG5_143093	CSD	ATGRP2B	M0583_1.02	Traes_1DL_EEFA8572E	Traes_1DL_EEFA8572E	250	257	-	6.17857	0.000282	0.175	ATTTTATT	Photoperiod
OG5_143093	CSD	ATGRP2B	M0583_1.02	Traes_1DL_EEFA8572E	Traes_1DL_EEFA8572E	411	418	+	12.8304	8.08e-05	0.102	TTTTTTTT	Photoperiod
OG5_143093	CSD	ATGRP2B	M0583_1.02	Traes_1DL_EEFA8572E	Traes_1DL_EEFA8572E	589	596	-	6.41071	0.000225	0.152	TTTTTATC	Photoperiod
OG5_143093	CSD	ATGRP2B	M0583_1.02	Traes_3AL_0FBC0145E	Traes_3AL_0FBC0145E	162	169	-	12.0625	0.000105	0.107	GTTTTTTT	Photoperiod
OG5_143093	CSD	ATGRP2B	M0583_1.02	Traes_3AL_0FBC0145E	Traes_3AL_0FBC0145E	362	369	-	6.17857	0.000282	0.175	TTTTTATA	Photoperiod
OG5_143093	CSD	ATGRP2B	M0583_1.02	Traes_3AL_0FBC0145E	Traes_3AL_0FBC0145E	581	588	-	6.17857	0.000282	0.175	ATTTTATT	Photoperiod
OG5_143093	CSD	ATGRP2B	M0583_1.02	Traes_3AL_0FBC0145E	Traes_3AL_0FBC0145E	840	847	-	13.8304	2.83e-05	0.102	TTTTTATT	Photoperiod
OG5_143093	CSD	ATGRP2B	M0583_1.02	Traes_3AL_B21FE056C	Traes_3AL_B21FE056C	390	397	-	12.8304	8.08e-05	0.102	TTTTTTTT	Photoperiod
OG5_143093	CSD	ATGRP2B	M0583_1.02	Traes_3AL_B21FE056C	Traes_3AL_B21FE056C	584	591	-	12.0625	0.000105	0.107	GTTTTTTT	Photoperiod
OG5_146543	CSD	ATGRP2B	M0583_1.02	Traes_5AL_9731E2D53	Traes_5AL_9731E2D53	501	508	-	6.17857	0.000282	0.175	TTTTTATA	PI
OG5_146543	CSD	ATGRP2B	M0583_1.02	Traes_7BS_581AA844D	Traes_7BS_581AA844D	194	201	-	13.8304	2.83e-05	0.102	TTTTTATT	PI
OG5_150244	CSD	ATGRP2B	M0583_1.02	Traes_4AL_6C152CCAE	Traes_4AL_6C152CCAE	59	66	-	6.17857	0.000282	0.175	ATTTTATT	Photoperiod
OG5_150244	CSD	ATGRP2B	M0583_1.02	Traes_4AL_6C152CCAE	Traes_4AL_6C152CCAE	268	275	-	13.0625	5.24e-05	0.102	GTTTTATT	Photoperiod
OG5_150244	CSD	ATGRP2B	M0583_1.02	Traes_4AL_6C152CCAE	Traes_4AL_6C152CCAE	460	467	+	12.0625	0.000105	0.107	GTTTTTTT	Photoperiod
OG5_150244	CSD	ATGRP2B	M0583_1.02	Traes_4AL_6C152CCAE	Traes_4AL_6C152CCAE	463	470	+	13.8304	2.83e-05	0.102	TTTTTATT	Photoperiod
OG5_150244	CSD	ATGRP2B	M0583_1.02	Traes_4AL_6C152CCAE	Traes_4AL_6C152CCAE	469	476	+	6.41071	0.000225	0.152	TTTTTATG	Photoperiod
OG5_150244	CSD	ATGRP2B	M0583_1.02	Traes_4AL_6C152CCAE	Traes_4AL_6C152CCAE	666	673	-	6.41071	0.000225	0.152	TTTTTATG	Photoperiod
OG5_150244	CSD	ATGRP2B	M0583_1.02	Traes_6AS_68AD15C6B	Traes_6AS_68AD15C6B	75	82	-	6.41071	0.000225	0.152	TTTTTCTT	Photoperiod
OG5_150244	CSD	ATGRP2B	M0583_1.02	Traes_6BS_63350D7F6	Traes_6BS_63350D7F6	600	607	-	6.41071	0.000225	0.152	TTTTTGTT	Photoperiod
OG5_150244	CSD	ATGRP2B	M0583_1.02	Traes_6BS_63350D7F6	Traes_6BS_63350D7F6	725	732	+	13.8304	2.83e-05	0.102	TTTTTATT	Photoperiod
OG5_150244	CSD	ATGRP2B	M0583_1.02	Traes_6BS_63350D7F6	Traes_6BS_63350D7F6	901	908	+	12.8304	8.08e-05	0.102	TTTTTTTT	Photoperiod
OG5_150244	CSD	ATGRP2B	M0583_1.02	Traes_6BS_63350D7F6	Traes_6BS_63350D7F6	906	913	+	6.41071	0.000225	0.152	TTTTTGTT	Photoperiod
OG5_150244	CSD	ATGRP2B	M0583_1.02	Traes_6DS_C768527A4	Traes_6DS_C768527A4	72	79	-	12.8304	8.08e-05	0.102	TTTTTTTT	Photoperiod
OG5_150244	CSD	ATGRP2B	M0583_1.02	Traes_6DS_C768527A4	Traes_6DS_C768527A4	74	81	-	12.0625	0.000105	0.107	GTTTTTTT	Photoperiod
OG5_150244	CSD	ATGRP2B	M0583_1.02	Traes_6DS_C768527A4	Traes_6DS_C768527A4	197	204	+	13.8304	2.83e-05	0.102	TTTTTATT	Photoperiod
OG5_150244	CSD	ATGRP2B	M0583_1.02	Traes_6DS_C768527A4	Traes_6DS_C768527A4	369	376	+	12.8304	8.08e-05	0.102	TTTTTTTT	Photoperiod
OG5_150244	CSD	ATGRP2B	M0583_1.02	Traes_6DS_C768527A4	Traes_6DS_C768527A4	630	637	+	6.41071	0.000225	0.152	TTTTTCTT	Photoperiod
OG5_150244	CSD	ATGRP2B	M0583_1.02	Traes_6DS_C768527A4	Traes_6DS_C768527A4	727	734	+	12.0625	0.000105	0.107	GTTTTTTT	Photoperiod
OG5_150244	CSD	ATGRP2B	M0583_1.02	Traes_7BL_8E2627E0A	Traes_7BL_8E2627E0A	785	792	+	13.8304	2.83e-05	0.102	TTTTTATT	Photoperiod
OG5_150244	CSD	ATGRP2B	M0583_1.02	Traes_7BL_8E2627E0A	Traes_7BL_8E2627E0A	802	809	-	6.17857	0.000282	0.175	TTTTTATA	Photoperiod
OG5_150244	CSD	ATGRP2B	M0583_1.02	Traes_7DL_801BC1E0F	Traes_7DL_801BC1E0F	62	69	+	6.17857	0.000282	0.175	TTTTTATA	Photoperiod
OG5_150317	CSD	ATGRP2B	M0583_1.02	Traes_2AS_6C2F49AE0	Traes_2AS_6C2F49AE0	56	63	-	6.41071	0.000225	0.152	TTTTTCTT	Photoperiod
OG5_150317	CSD	ATGRP2B	M0583_1.02	Traes_2AS_6C2F49AE0	Traes_2AS_6C2F49AE0	149	156	+	6.41071	0.000225	0.152	TTTTTGTT	Photoperiod
OG5_150317	CSD	ATGRP2B	M0583_1.02	Traes_2AS_6C2F49AE0	Traes_2AS_6C2F49AE0	286	293	-	6.41071	0.000225	0.152	CTTTTATT	Photoperiod
OG5_150317	CSD	ATGRP2B	M0583_1.02	Traes_2AS_6C2F49AE0	Traes_2AS_6C2F49AE0	420	427	-	6.41071	0.000225	0.152	TTTTTGTT	Photoperiod
OG5_150317	CSD	ATGRP2B	M0583_1.02	Traes_2AS_6C2F49AE0	Traes_2AS_6C2F49AE0	766	773	+	6.41071	0.000225	0.152	TTTTTGTT	Photoperiod
OG5_150317	CSD	ATGRP2B	M0583_1.02	Traes_2BS_6859C24E5	Traes_2BS_6859C24E5	75	82	-	6.41071	0.000225	0.152	TTTTTCTT	Photoperiod
OG5_150317	CSD	ATGRP2B	M0583_1.02	Traes_2BS_6859C24E5	Traes_2BS_6859C24E5	165	172	+	12.8304	8.08e-05	0.102	TTTTTTTT	Photoperiod
OG5_150317	CSD	ATGRP2B	M0583_1.02	Traes_2BS_6859C24E5	Traes_2BS_6859C24E5	673	680	-	12.0625	0.000105	0.107	GTTTTTTT	Photoperiod
OG5_150317	CSD	ATGRP2B	M0583_1.02	Traes_2BS_6859C24E5	Traes_2BS_6859C24E5	687	694	-	12.8304	8.08e-05	0.102	TTTTTTTT	Photoperiod
OG5_150317	CSD	ATGRP2B	M0583_1.02	Traes_2BS_6859C24E5	Traes_2BS_6859C24E5	689	696	-	12.0625	0.000105	0.107	GTTTTTTT	Photoperiod
OG5_150317	CSD	ATGRP2B	M0583_1.02	Traes_2BS_6859C24E5	Traes_2BS_6859C24E5	770	777	-	6.41071	0.000225	0.152	TTTTTATG	Photoperiod
OG5_150317	CSD	ATGRP2B	M0583_1.02	Traes_2BS_6859C24E5	Traes_2BS_6859C24E5	773	780	-	12.0625	0.000105	0.107	GTTTTTTT	Photoperiod
OG5_150317	CSD	ATGRP2B	M0583_1.02	Traes_2BS_6859C24E5	Traes_2BS_6859C24E5	889	896	-	6.41071	0.000225	0.152	TTTTTCTT	Photoperiod
OG5_150317	CSD	ATGRP2B	M0583_1.02	Traes_2DS_9F6EA1670	Traes_2DS_9F6EA1670	116	123	+	12.8304	8.08e-05	0.102	TTTTTTTT	Photoperiod
OG5_150317	CSD	ATGRP2B	M0583_1.02	Traes_2DS_9F6EA1670	Traes_2DS_9F6EA1670	656	663	-	6.41071	0.000225	0.152	TTTTTGTT	Photoperiod
OG5_150317	CSD	ATGRP2B	M0583_1.02	Traes_2DS_9F6EA1670	Traes_2DS_9F6EA1670	659	666	-	12.0625	0.000105	0.107	GTTTTTTT	Photoperiod
OG5_150317	CSD	ATGRP2B	M0583_1.02	Traes_2DS_9F6EA1670	Traes_2DS_9F6EA1670	812	819	-	6.41071	0.000225	0.152	TTTTTATC	Photoperiod
OG5_150317	CSD	ATGRP2B	M0583_1.02	Traes_2DS_9F6EA1670	Traes_2DS_9F6EA1670	863	870	-	6.41071	0.000225	0.152	TTTTTCTT	Photoperiod
OG5_150317	CSD	ATGRP2B	M0583_1.02	Traes_2DS_9F6EA1670	Traes_2DS_9F6EA1670	867	874	-	12.0625	0.000105	0.107	GTTTTTTT	Photoperiod
OG5_150317	CSD	ATGRP2B	M0583_1.02	Traes_3AS_1DEBF1E8B	Traes_3AS_1DEBF1E8B	206	213	-	6.17857	0.000282	0.175	TTTTTATA	Photoperiod
OG5_150317	CSD	ATGRP2B	M0583_1.02	Traes_3AS_1DEBF1E8B	Traes_3AS_1DEBF1E8B	805	812	-	12.0625	0.000105	0.107	GTTTTTTT	Photoperiod
OG5_150317	CSD	ATGRP2B	M0583_1.02	Traes_3AS_1DEBF1E8B	Traes_3AS_1DEBF1E8B	836	843	+	12.8304	8.08e-05	0.102	TTTTTTTT	Photoperiod
OG5_150317	CSD	ATGRP2B	M0583_1.02	Traes_3AS_1DEBF1E8B	Traes_3AS_1DEBF1E8B	839	846	+	6.41071	0.000225	0.152	TTTTTATG	Photoperiod
OG5_150317	CSD	ATGRP2B	M0583_1.02	Traes_3AS_4C4673A12	Traes_3AS_4C4673A12	15	22	-	13.8304	2.83e-05	0.102	TTTTTATT	Photoperiod
OG5_150317	CSD	ATGRP2B	M0583_1.02	Traes_3AS_4C4673A12	Traes_3AS_4C4673A12	21	28	-	13.8304	2.83e-05	0.102	TTTTTATT	Photoperiod
OG5_150317	CSD	ATGRP2B	M0583_1.02	Traes_3AS_4C4673A12	Traes_3AS_4C4673A12	407	414	+	6.17857	0.000282	0.175	TTTTTATA	Photoperiod
OG5_150317	CSD	ATGRP2B	M0583_1.02	Traes_3AS_4C4673A12	Traes_3AS_4C4673A12	628	635	+	6.41071	0.000225	0.152	TTTTTGTT	Photoperiod
OG5_150317	CSD	ATGRP2B	M0583_1.02	Traes_3DS_29943C262	Traes_3DS_29943C262	297	304	-	6.41071	0.000225	0.152	CTTTTATT	Photoperiod
OG5_150317	CSD	ATGRP2B	M0583_1.02	Traes_3DS_29943C262	Traes_3DS_29943C262	304	311	-	6.41071	0.000225	0.152	TTTTTATC	Photoperiod
OG5_150317	CSD	ATGRP2B	M0583_1.02	Traes_3DS_29943C262	Traes_3DS_29943C262	441	448	-	6.41071	0.000225	0.152	TTTTTATC	Photoperiod
OG5_150317	CSD	ATGRP2B	M0583_1.02	Traes_3DS_29943C262	Traes_3DS_29943C262	773	780	-	6.41071	0.000225	0.152	TTTTTCTT	Photoperiod
OG5_150317	CSD	ATGRP2B	M0583_1.02	Traes_3DS_72524290F	Traes_3DS_72524290F	913	920	-	6.17857	0.000282	0.175	TTTTTATA	Photoperiod
OG5_153294	CSD	ATGRP2B	M0583_1.02	Traes_1AL_52C5531A4	Traes_1AL_52C5531A4	745	752	+	6.41071	0.000225	0.152	TTTTTCTT	Photoperiod
OG5_153294	CSD	ATGRP2B	M0583_1.02	Traes_1AL_52C5531A4	Traes_1AL_52C5531A4	754	761	+	12.8304	8.08e-05	0.102	TTTTTTTT	Photoperiod
OG5_153294	CSD	ATGRP2B	M0583_1.02	Traes_1BL_B95F8C666	Traes_1BL_B95F8C666	102	109	-	13.8304	2.83e-05	0.102	TTTTTATT	Photoperiod
OG5_153294	CSD	ATGRP2B	M0583_1.02	Traes_1BL_B95F8C666	Traes_1BL_B95F8C666	330	337	-	6.41071	0.000225	0.152	TTTTTATG	Photoperiod
OG5_153294	CSD	ATGRP2B	M0583_1.02	Traes_1BL_B95F8C666	Traes_1BL_B95F8C666	364	371	-	12.8304	8.08e-05	0.102	TTTTTTTT	Photoperiod
OG5_153294	CSD	ATGRP2B	M0583_1.02	Traes_1BL_B95F8C666	Traes_1BL_B95F8C666	366	373	-	12.0625	0.000105	0.107	GTTTTTTT	Photoperiod
OG5_153294	CSD	ATGRP2B	M0583_1.02	Traes_1BL_B95F8C666	Traes_1BL_B95F8C666	845	852	+	12.8304	8.08e-05	0.102	TTTTTTTT	Photoperiod
OG5_153294	CSD	ATGRP2B	M0583_1.02	Traes_1BL_B95F8C666	Traes_1BL_B95F8C666	850	857	+	6.41071	0.000225	0.152	TTTTTGTT	Photoperiod
OG5_156319	CSD	ATGRP2B	M0583_1.02	Traes_6DL_036293C55	Traes_6DL_036293C55	707	714	+	6.41071	0.000225	0.152	TTTTTGTT	Photoperiod
OG5_156319	CSD	ATGRP2B	M0583_1.02	Traes_7BS_4FDD8D6E2	Traes_7BS_4FDD8D6E2	496	503	-	6.41071	0.000225	0.152	TTTTTGTT	Photoperiod
OG5_156319	CSD	ATGRP2B	M0583_1.02	Traes_7BS_E337E82FB	Traes_7BS_E337E82FB	826	833	+	12.0625	0.000105	0.107	GTTTTTTT	Photoperiod
OG5_156319	CSD	ATGRP2B	M0583_1.02	Traes_7DS_46E811D74	Traes_7DS_46E811D74	668	675	+	13.0625	5.24e-05	0.102	GTTTTATT	Vernalization
OG5_160330	CSD	ATGRP2B	M0583_1.02	Traes_6AS_4BC1DE504	Traes_6AS_4BC1DE504	314	321	+	6.41071	0.000225	0.152	TTTTTATC	Photoperiod
OG5_160330	CSD	ATGRP2B	M0583_1.02	Traes_6AS_A144A66D1	Traes_6AS_A144A66D1	1	8	-	12.8304	8.08e-05	0.102	TTTTTTTT	Photoperiod
OG5_160330	CSD	ATGRP2B	M0583_1.02	Traes_6AS_A144A66D1	Traes_6AS_A144A66D1	62	69	-	6.41071	0.000225	0.152	TTTTTCTT	Photoperiod
OG5_164233	CSD	ATGRP2B	M0583_1.02	Traes_7DL_310E46F15	Traes_7DL_310E46F15	22	29	-	12.0625	0.000105	0.107	GTTTTTTT	Photoperiod
OG5_168410	CSD	ATGRP2B	M0583_1.02	Traes_1AS_6C47432E2	Traes_1AS_6C47432E2	105	112	-	6.41071	0.000225	0.152	TTTTTCTT	Photoperiod
OG5_168410	CSD	ATGRP2B	M0583_1.02	Traes_1BL_40FB1B9E5	Traes_1BL_40FB1B9E5	557	564	+	6.41071	0.000225	0.152	TTTTTCTT	Photoperiod
OG5_168410	CSD	ATGRP2B	M0583_1.02	Traes_1BL_40FB1B9E5	Traes_1BL_40FB1B9E5	575	582	+	13.8304	2.83e-05	0.102	TTTTTATT	Photoperiod
OG5_169591	CSD	ATGRP2B	M0583_1.02	Traes_2AS_40BE8A9D8	Traes_2AS_40BE8A9D8	81	88	-	12.8304	8.08e-05	0.102	TTTTTTTT	Vernalization
OG5_169591	CSD	ATGRP2B	M0583_1.02	Traes_2AS_40BE8A9D8	Traes_2AS_40BE8A9D8	237	244	-	13.8304	2.83e-05	0.102	TTTTTATT	Vernalization
OG5_169591	CSD	ATGRP2B	M0583_1.02	Traes_2AS_40BE8A9D8	Traes_2AS_40BE8A9D8	259	266	+	12.8304	8.08e-05	0.102	TTTTTTTT	Vernalization
OG5_169591	CSD	ATGRP2B	M0583_1.02	Traes_2AS_40BE8A9D8	Traes_2AS_40BE8A9D8	430	437	+	6.41071	0.000225	0.152	TTTTTATG	Vernalization
OG5_169591	CSD	ATGRP2B	M0583_1.02	Traes_2AS_40BE8A9D8	Traes_2AS_40BE8A9D8	448	455	+	12.8304	8.08e-05	0.102	TTTTTTTT	Vernalization
OG5_169591	CSD	ATGRP2B	M0583_1.02	Traes_2AS_40BE8A9D8	Traes_2AS_40BE8A9D8	530	537	-	12.8304	8.08e-05	0.102	TTTTTTTT	Vernalization
OG5_169591	CSD	ATGRP2B	M0583_1.02	Traes_2AS_40BE8A9D8	Traes_2AS_40BE8A9D8	533	540	-	12.0625	0.000105	0.107	GTTTTTTT	Vernalization
OG5_169591	CSD	ATGRP2B	M0583_1.02	Traes_2AS_40BE8A9D8	Traes_2AS_40BE8A9D8	918	925	+	12.8304	8.08e-05	0.102	TTTTTTTT	Vernalization
OG5_169591	CSD	ATGRP2B	M0583_1.02	Traes_2AS_40BE8A9D8	Traes_2AS_40BE8A9D8	921	928	+	13.8304	2.83e-05	0.102	TTTTTATT	Vernalization
OG5_169591	CSD	ATGRP2B	M0583_1.02	Traes_2AS_40BE8A9D8	Traes_2AS_40BE8A9D8	930	937	-	12.0625	0.000105	0.107	GTTTTTTT	Vernalization
OG5_169591	CSD	ATGRP2B	M0583_1.02	Traes_2AS_40BE8A9D8	Traes_2AS_40BE8A9D8	978	985	+	13.0625	5.24e-05	0.102	GTTTTATT	Vernalization
OG5_169591	CSD	ATGRP2B	M0583_1.02	Traes_5BL_467351FB8	Traes_5BL_467351FB8	144	151	+	13.8304	2.83e-05	0.102	TTTTTATT	Vernalization
OG5_169591	CSD	ATGRP2B	M0583_1.02	Traes_5BL_89C0DE21C	Traes_5BL_89C0DE21C	1	8	+	6.41071	0.000225	0.152	TTTTTATC	Vernalization
OG5_170357	CSD	ATGRP2B	M0583_1.02	Traes_2BS_186EA570A	Traes_2BS_186EA570A	877	884	-	12.8304	8.08e-05	0.102	TTTTTTTT	PI
OG5_170388	CSD	ATGRP2B	M0583_1.02	Traes_2AL_20C2D79E1	Traes_2AL_20C2D79E1	226	233	+	6.41071	0.000225	0.152	TTTTTGTT	Vernalization
OG5_170388	CSD	ATGRP2B	M0583_1.02	Traes_2AL_20C2D79E1	Traes_2AL_20C2D79E1	676	683	+	6.41071	0.000225	0.152	TTTTTGTT	Vernalization
OG5_170388	CSD	ATGRP2B	M0583_1.02	Traes_2DL_903A29CBA	Traes_2DL_903A29CBA	679	686	+	6.41071	0.000225	0.152	TTTTTGTT	Vernalization
OG5_170388	CSD	ATGRP2B	M0583_1.02	Traes_2DL_903A29CBA	Traes_2DL_903A29CBA	828	835	-	12.0625	0.000105	0.107	GTTTTTTT	Vernalization
OG5_170388	CSD	ATGRP2B	M0583_1.02	Traes_5AL_13E2DEC48	Traes_5AL_13E2DEC48	51	58	-	6.17857	0.000282	0.175	ATTTTATT	Vernalization
OG5_170388	CSD	ATGRP2B	M0583_1.02	Traes_5AL_13E2DEC48	Traes_5AL_13E2DEC48	899	906	-	6.41071	0.000225	0.152	TTTTTCTT	Vernalization
OG5_170388	CSD	ATGRP2B	M0583_1.02	Traes_5BL_5D2D22E67	Traes_5BL_5D2D22E67	170	177	+	12.8304	8.08e-05	0.102	TTTTTTTT	Vernalization
OG5_170388	CSD	ATGRP2B	M0583_1.02	Traes_5DL_9CC4EC839	Traes_5DL_9CC4EC839	124	131	+	12.8304	8.08e-05	0.102	TTTTTTTT	Vernalization
OG5_170758	CSD	ATGRP2B	M0583_1.02	Traes_6DL_C215BACFD	Traes_6DL_C215BACFD	534	541	+	12.8304	8.08e-05	0.102	TTTTTTTT	Photoperiod
OG5_170760	CSD	ATGRP2B	M0583_1.02	Traes_2AL_83D0D0C3F	Traes_2AL_83D0D0C3F	680	687	+	6.41071	0.000225	0.152	TTTTTATG	PI
OG5_170760	CSD	ATGRP2B	M0583_1.02	Traes_2BL_8DEC0EFBF	Traes_2BL_8DEC0EFBF	448	455	-	6.41071	0.000225	0.152	TTTTTCTT	PI
OG5_170760	CSD	ATGRP2B	M0583_1.02	Traes_2BL_8DEC0EFBF	Traes_2BL_8DEC0EFBF	777	784	+	6.41071	0.000225	0.152	TTTTTATG	PI
OG5_170827	CSD	ATGRP2B	M0583_1.02	Traes_5BL_EC1F3715B1	Traes_5BL_EC1F3715B1	88	95	+	12.8304	8.08e-05	0.102	TTTTTTTT	Photoperiod
OG5_170827	CSD	ATGRP2B	M0583_1.02	Traes_5BL_EC1F3715B1	Traes_5BL_EC1F3715B1	169	176	-	6.41071	0.000225	0.152	TTTTTCTT	Photoperiod
OG5_170827	CSD	ATGRP2B	M0583_1.02	Traes_5BL_EC1F3715B1	Traes_5BL_EC1F3715B1	970	977	-	12.8304	8.08e-05	0.102	TTTTTTTT	Photoperiod
OG5_178368	CSD	ATGRP2B	M0583_1.02	Traes_5AL_852A1474C	Traes_5AL_852A1474C	175	182	+	6.41071	0.000225	0.152	TTTTTATC	Photoperiod
OG5_178368	CSD	ATGRP2B	M0583_1.02	Traes_5AL_852A1474C	Traes_5AL_852A1474C	521	528	+	6.41071	0.000225	0.152	TTTTTGTT	Photoperiod
OG5_178368	CSD	ATGRP2B	M0583_1.02	Traes_5AL_852A1474C	Traes_5AL_852A1474C	634	641	+	6.41071	0.000225	0.152	TTTTTATG	Photoperiod
OG5_178368	CSD	ATGRP2B	M0583_1.02	Traes_5DL_8CE2482E6	Traes_5DL_8CE2482E6	53	60	-	13.0625	5.24e-05	0.102	GTTTTATT	Photoperiod
OG5_178368	CSD	ATGRP2B	M0583_1.02	Traes_5DL_8CE2482E6	Traes_5DL_8CE2482E6	852	859	-	13.0625	5.24e-05	0.102	GTTTTATT	Photoperiod
OG5_189468	CSD	ATGRP2B	M0583_1.02	Traes_5AL_5FDA82EA5	Traes_5AL_5FDA82EA5	48	55	-	6.41071	0.000225	0.152	TTTTTGTT	Photoperiod
OG5_189468	CSD	ATGRP2B	M0583_1.02	Traes_5AL_5FDA82EA5	Traes_5AL_5FDA82EA5	481	488	+	6.41071	0.000225	0.152	TTTTTGTT	Photoperiod
OG5_189468	CSD	ATGRP2B	M0583_1.02	Traes_5AL_5FDA82EA5	Traes_5AL_5FDA82EA5	546	553	-	12.8304	8.08e-05	0.102	TTTTTTTT	Photoperiod
OG5_189468	CSD	ATGRP2B	M0583_1.02	Traes_5AL_5FDA82EA5	Traes_5AL_5FDA82EA5	579	586	+	12.8304	8.08e-05	0.102	TTTTTTTT	Photoperiod
OG5_189468	CSD	ATGRP2B	M0583_1.02	Traes_5AL_5FDA82EA5	Traes_5AL_5FDA82EA5	582	589	+	6.41071	0.000225	0.152	TTTTTCTT	Photoperiod
OG5_190130	CSD	ATGRP2B	M0583_1.02	Traes_1DL_2997D073B	Traes_1DL_2997D073B	90	97	-	6.41071	0.000225	0.152	TTTTTCTT	PI
OG5_190130	CSD	ATGRP2B	M0583_1.02	Traes_1DL_2997D073B	Traes_1DL_2997D073B	927	934	-	12.8304	8.08e-05	0.102	TTTTTTTT	PI
OG5_190130	CSD	ATGRP2B	M0583_1.02	Traes_4BL_B075EFE84	Traes_4BL_B075EFE84	593	600	+	13.0625	5.24e-05	0.102	GTTTTATT	PI
OG5_190130	CSD	ATGRP2B	M0583_1.02	Traes_4BL_B075EFE84	Traes_4BL_B075EFE84	729	736	+	13.0625	5.24e-05	0.102	GTTTTATT	PI
OG5_190130	CSD	ATGRP2B	M0583_1.02	Traes_4DL_5633C0561	Traes_4DL_5633C0561	195	202	-	6.17857	0.000282	0.175	ATTTTATT	PI
OG5_190130	CSD	ATGRP2B	M0583_1.02	Traes_4DL_5633C0561	Traes_4DL_5633C0561	236	243	-	12.8304	8.08e-05	0.102	TTTTTTTT	PI
OG5_190130	CSD	ATGRP2B	M0583_1.02	Traes_4DL_5633C0561	Traes_4DL_5633C0561	859	866	-	12.8304	8.08e-05	0.102	TTTTTTTT	PI
OG5_190130	CSD	ATGRP2B	M0583_1.02	Traes_5AL_21C395CA8	Traes_5AL_21C395CA8	424	431	+	6.41071	0.000225	0.152	TTTTTCTT	PI
OG5_190130	CSD	ATGRP2B	M0583_1.02	Traes_5AL_21C395CA8	Traes_5AL_21C395CA8	471	478	+	13.0625	5.24e-05	0.102	GTTTTATT	PI
OG5_190130	CSD	ATGRP2B	M0583_1.02	Traes_5AL_21C395CA8	Traes_5AL_21C395CA8	598	605	+	13.0625	5.24e-05	0.102	GTTTTATT	PI
OG5_190130	CSD	ATGRP2B	M0583_1.02	Traes_5AL_21C395CA8	Traes_5AL_21C395CA8	913	920	+	12.8304	8.08e-05	0.102	TTTTTTTT	PI
OG5_190130	CSD	ATGRP2B	M0583_1.02	Traes_6DS_2BAD7A60A	Traes_6DS_2BAD7A60A	389	396	+	6.41071	0.000225	0.152	TTTTTCTT	PI
OG5_190130	CSD	ATGRP2B	M0583_1.02	Traes_6DS_2BAD7A60A	Traes_6DS_2BAD7A60A	467	474	-	6.17857	0.000282	0.175	TTTTTATA	PI
OG5_190130	CSD	ATGRP2B	M0583_1.02	Traes_6DS_2BAD7A60A	Traes_6DS_2BAD7A60A	495	502	+	6.17857	0.000282	0.175	TTTTTATA	PI
OG5_190130	CSD	ATGRP2B	M0583_1.02	Traes_6DS_2BAD7A60A	Traes_6DS_2BAD7A60A	592	599	+	6.41071	0.000225	0.152	TTTTTGTT	PI
OG5_190130	CSD	ATGRP2B	M0583_1.02	Traes_6DS_2BAD7A60A	Traes_6DS_2BAD7A60A	663	670	+	6.17857	0.000282	0.175	ATTTTATT	PI
OG5_190130	CSD	ATGRP2B	M0583_1.02	Traes_6DS_2BAD7A60A	Traes_6DS_2BAD7A60A	791	798	-	6.41071	0.000225	0.152	TTTTTCTT	PI
OG5_190130	CSD	ATGRP2B	M0583_1.02	Traes_6DS_2BAD7A60A	Traes_6DS_2BAD7A60A	830	837	-	6.17857	0.000282	0.175	ATTTTATT	PI
OG5_190237	CSD	ATGRP2B	M0583_1.02	Traes_1BS_BEF75A847	Traes_1BS_BEF75A847	870	877	-	13.0625	5.24e-05	0.102	GTTTTATT	Vernalization
OG5_190237	CSD	ATGRP2B	M0583_1.02	Traes_5BS_7FC36D34B	Traes_5BS_7FC36D34B	396	403	+	13.8304	2.83e-05	0.102	TTTTTATT	Vernalization
OG5_190237	CSD	ATGRP2B	M0583_1.02	Traes_5BS_7FC36D34B	Traes_5BS_7FC36D34B	668	675	-	12.8304	8.08e-05	0.102	TTTTTTTT	Vernalization
OG5_190237	CSD	ATGRP2B	M0583_1.02	Traes_5BS_7FC36D34B	Traes_5BS_7FC36D34B	872	879	+	12.8304	8.08e-05	0.102	TTTTTTTT	Vernalization
OG5_190237	CSD	ATGRP2B	M0583_1.02	Traes_5BS_7FC36D34B	Traes_5BS_7FC36D34B	876	883	+	6.41071	0.000225	0.152	TTTTTGTT	Vernalization
OG5_190237	CSD	ATGRP2B	M0583_1.02	Traes_5BS_7FC36D34B	Traes_5BS_7FC36D34B	945	952	-	12.8304	8.08e-05	0.102	TTTTTTTT	Vernalization
OG5_190237	CSD	ATGRP2B	M0583_1.02	Traes_5DS_F4C284210	Traes_5DS_F4C284210	324	331	-	6.41071	0.000225	0.152	TTTTTGTT	Vernalization
OG5_190237	CSD	ATGRP2B	M0583_1.02	Traes_5DS_F4C284210	Traes_5DS_F4C284210	397	404	+	6.17857	0.000282	0.175	TTTTTATA	Vernalization
OG5_190237	CSD	ATGRP2B	M0583_1.02	Traes_5DS_F4C284210	Traes_5DS_F4C284210	420	427	+	12.8304	8.08e-05	0.102	TTTTTTTT	Vernalization
OG5_190237	CSD	ATGRP2B	M0583_1.02	Traes_5DS_F4C284210	Traes_5DS_F4C284210	490	497	-	12.0625	0.000105	0.107	GTTTTTTT	Vernalization
OG5_190237	CSD	ATGRP2B	M0583_1.02	Traes_5DS_F4C284210	Traes_5DS_F4C284210	596	603	-	13.0625	5.24e-05	0.102	GTTTTATT	Vernalization
OG5_190237	CSD	ATGRP2B	M0583_1.02	Traes_5DS_F4C2842101	Traes_5DS_F4C2842101	324	331	-	6.41071	0.000225	0.152	TTTTTGTT	Vernalization
OG5_190237	CSD	ATGRP2B	M0583_1.02	Traes_5DS_F4C2842101	Traes_5DS_F4C2842101	397	404	+	6.17857	0.000282	0.175	TTTTTATA	Vernalization
OG5_190237	CSD	ATGRP2B	M0583_1.02	Traes_5DS_F4C2842101	Traes_5DS_F4C2842101	420	427	+	12.8304	8.08e-05	0.102	TTTTTTTT	Vernalization
OG5_190237	CSD	ATGRP2B	M0583_1.02	Traes_5DS_F4C2842101	Traes_5DS_F4C2842101	490	497	-	12.0625	0.000105	0.107	GTTTTTTT	Vernalization
OG5_190237	CSD	ATGRP2B	M0583_1.02	Traes_5DS_F4C2842101	Traes_5DS_F4C2842101	596	603	-	13.0625	5.24e-05	0.102	GTTTTATT	Vernalization
OG5_190821	CSD	ATGRP2B	M0583_1.02	Traes_3AS_47DAFFD83	Traes_3AS_47DAFFD83	614	621	-	6.41071	0.000225	0.152	TTTTTCTT	Photoperiod
OG5_190821	CSD	ATGRP2B	M0583_1.02	Traes_3DS_71052A06E	Traes_3DS_71052A06E	140	147	+	13.0625	5.24e-05	0.102	GTTTTATT	Photoperiod
OG5_190821	CSD	ATGRP2B	M0583_1.02	Traes_3DS_71052A06E	Traes_3DS_71052A06E	151	158	-	12.0625	0.000105	0.107	GTTTTTTT	Photoperiod
OG5_190821	CSD	ATGRP2B	M0583_1.02	Traes_3DS_71052A06E	Traes_3DS_71052A06E	490	497	+	6.41071	0.000225	0.152	TTTTTGTT	Photoperiod
OG5_190821	CSD	ATGRP2B	M0583_1.02	Traes_3DS_71052A06E	Traes_3DS_71052A06E	562	569	-	12.0625	0.000105	0.107	GTTTTTTT	Photoperiod
OG5_212406	CSD	ATGRP2B	M0583_1.02	Traes_5BS_BE6397B54	Traes_5BS_BE6397B54	249	256	-	6.41071	0.000225	0.152	CTTTTATT	Vernalization
OG5_212406	CSD	ATGRP2B	M0583_1.02	Traes_5BS_BE6397B54	Traes_5BS_BE6397B54	795	802	-	13.8304	2.83e-05	0.102	TTTTTATT	Vernalization
OG5_212591	CSD	ATGRP2B	M0583_1.02	Traes_7BS_4D5DE99CC	Traes_7BS_4D5DE99CC	729	736	-	13.8304	2.83e-05	0.102	TTTTTATT	Vernalization
unknown	CSD	ATGRP2B	M0583_1.02	Traes_4BL_B8FFB0854	Traes_4BL_B8FFB0854	140	147	+	12.8304	8.08e-05	0.102	TTTTTTTT	Vernalization
unknown	CSD	ATGRP2B	M0583_1.02	Traes_4BL_B8FFB0854	Traes_4BL_B8FFB0854	143	150	+	6.41071	0.000225	0.152	TTTTTATC	Vernalization
unknown	CSD	ATGRP2B	M0583_1.02	Traes_4BL_B8FFB0854	Traes_4BL_B8FFB0854	367	374	+	12.8304	8.08e-05	0.102	TTTTTTTT	Vernalization
unknown	CSD	ATGRP2B	M0583_1.02	Traes_4BL_B8FFB0854	Traes_4BL_B8FFB0854	756	763	+	13.8304	2.83e-05	0.102	TTTTTATT	Vernalization
unknown	CSD	ATGRP2B	M0583_1.02	Traes_4BL_B8FFB0854	Traes_4BL_B8FFB0854	764	771	+	13.8304	2.83e-05	0.102	TTTTTATT	Vernalization
unknown	CSD	ATGRP2B	M0583_1.02	Traes_4BL_B8FFB0854	Traes_4BL_B8FFB0854	769	776	+	6.17857	0.000282	0.175	ATTTTATT	Vernalization
unknown	CSD	ATGRP2B	M0583_1.02	Traes_4DL_C4CB3D5AF	Traes_4DL_C4CB3D5AF	639	646	-	12.8304	8.08e-05	0.102	TTTTTTTT	Vernalization
unknown	CSD	ATGRP2B	M0583_1.02	Traes_5AL_6FF34F1C3	Traes_5AL_6FF34F1C3	110	117	-	6.41071	0.000225	0.152	TTTTTGTT	Vernalization
unknown	CSD	ATGRP2B	M0583_1.02	Traes_5AL_6FF34F1C3	Traes_5AL_6FF34F1C3	470	477	+	13.8304	2.83e-05	0.102	TTTTTATT	Vernalization
unknown	CSD	ATGRP2B	M0583_1.02	Traes_5AL_6FF34F1C3	Traes_5AL_6FF34F1C3	478	485	-	12.8304	8.08e-05	0.102	TTTTTTTT	Vernalization
unknown	CSD	ATGRP2B	M0583_1.02	Traes_5AL_6FF34F1C3	Traes_5AL_6FF34F1C3	516	523	-	6.41071	0.000225	0.152	TTTTTGTT	Vernalization
unknown	CSD	ATGRP2B	M0583_1.02	Traes_7AS_F568FCBF1	Traes_7AS_F568FCBF1	723	730	-	13.8304	2.83e-05	0.102	TTTTTATT	Vernalization
OG5_127186	CxC	AT4G29000	M0591_1.02	Traes_2AL_0C599D85F	Traes_2AL_0C599D85F	643	652	-	13.6806	4.75e-06	0.198	GATTTGAATT	Photoperiod
OG5_143093	CxC	AT4G29000	M0591_1.02	Traes_3AL_0FBC0145E	Traes_3AL_0FBC0145E	319	328	+	13.9167	1.76e-06	0.11	AATTTGAATT	Photoperiod
OG5_143093	CxC	AT4G29000	M0591_1.02	Traes_3AL_0FBC0145E	Traes_3AL_0FBC0145E	818	827	-	13.9167	1.76e-06	0.11	AATTTGAATT	Photoperiod
OG5_143093	CxC	AT4G29000	M0591_1.02	Traes_3AL_0FBC0145E	Traes_3AL_0FBC0145E	824	833	+	13.9167	1.76e-06	0.11	AATTTGAATT	Photoperiod
OG5_150244	CxC	AT4G29000	M0591_1.02	Traes_7DL_801BC1E0F	Traes_7DL_801BC1E0F	112	121	+	13.6806	4.75e-06	0.198	GATTTGAATT	Photoperiod
OG5_150317	CxC	AT4G29000	M0591_1.02	Traes_3DS_72524290F	Traes_3DS_72524290F	933	942	+	13.9167	1.76e-06	0.11	AATTTGAATT	Photoperiod
OG5_143093	Dof	CDF2	M0653_1.02	Traes_3AL_B21FE056C	Traes_3AL_B21FE056C	494	503	-	12.2545	2.36e-06	0.119	AAAAAAGTGC	Photoperiod
OG5_150317	Dof	CDF2	M0653_1.02	Traes_2AS_6C2F49AE0	Traes_2AS_6C2F49AE0	954	963	+	12.2545	2.36e-06	0.119	CAAAAAGTGC	Photoperiod
OG5_150317	Dof	CDF2	M0653_1.02	Traes_2BS_6859C24E5	Traes_2BS_6859C24E5	978	987	+	12.2545	2.36e-06	0.119	CAAAAAGTGC	Photoperiod
OG5_150317	Dof	CDF2	M0653_1.02	Traes_2DS_9F6EA1670	Traes_2DS_9F6EA1670	951	960	+	12.2545	2.36e-06	0.119	CAAAAAGTGC	Photoperiod
OG5_150317	Dof	CDF2	M0653_1.02	Traes_3AS_1DEBF1E8B	Traes_3AS_1DEBF1E8B	95	104	+	12.2545	2.36e-06	0.119	AAAAAAGTGC	Photoperiod
OG5_128971	E2F	E2F1	M0677_1.02	Traes_5BL_F08C5D7AE	Traes_5BL_F08C5D7AE	552	561	+	12.5152	6.69e-07	0.17	GCGCGCCAAA	Photoperiod
OG5_127186	EIN3	EIN3	M0682_1.02	Traes_6AS_4BFE9C402	Traes_6AS_4BFE9C402	608	617	+	8.28302	7.86e-07	0.0999	GGATGCATCC	Photoperiod
OG5_170827	GATA	GATA1	M0763_1.02	Traes_5BL_EC1F3715B1	Traes_5BL_EC1F3715B1	341	350	+	7.82353	7.86e-07	0.1	CCAGATCTGG	Photoperiod
OG5_170827	GATA	GATA1	M0763_1.02	Traes_5BL_EC1F3715B1	Traes_5BL_EC1F3715B1	533	542	+	7.76471	3.72e-06	0.158	TCAGATCTGA	Photoperiod
OG5_190237	GATA	GATA1	M0763_1.02	Traes_1BS_BEF75A847	Traes_1BS_BEF75A847	117	126	+	7.79412	2.63e-06	0.158	TCAGATCTGG	Vernalization
OG5_150244	MADS box	AGL15	MA0548.1	Traes_6AS_68AD15C6B	Traes_6AS_68AD15C6B	438	452	-	12.9259	1.72e-05	0.191	TTTCCTCGTTTGGCT	Photoperiod
unknown	MADS box	AP3	MA0556.1	Traes_5BL_DB6E9FDB9	Traes_5BL_DB6E9FDB9	621	635	-	14.9615	4.18e-06	0.11	TTCCAAATAAGGAAG	Vernalization
OG5_127186	MADS box	FLC	MA0558.1	Traes_2AL_0C599D85F	Traes_2AL_0C599D85F	627	647	+	13.9231	8.4e-06	0.0983	ATTGCCCTAAAAAAGAAATTC	Photoperiod
OG5_128845	MADS box	FLC	MA0558.1	Traes_6BL_0F2796077	Traes_6BL_0F2796077	938	958	-	18.0385	3.7e-07	0.0598	TATATATAAAAATAGAAACAA	Vernalization
OG5_136555	MADS box	FLC	MA0558.1	Traes_4DS_9C6CD24ED	Traes_4DS_9C6CD24ED	701	721	+	14.4231	6.06e-06	0.0849	TCTAGCTGAAAAGAGAAACTA	Photoperiod
OG5_136555	MADS box	FLC	MA0558.1	Traes_5DL_0B769D390	Traes_5DL_0B769D390	5	25	+	12.8077	1.67e-05	0.158	TCAAGTTCAAAAAGGAAAACA	Photoperiod
OG5_139246	MADS box	FLC	MA0558.1	Traes_2BS_8BED816B1	Traes_2BS_8BED816B1	245	265	+	13.3077	1.23e-05	0.124	GTTCTCCCTAATAAGAAAATA	Photoperiod
OG5_139246	MADS box	FLC	MA0558.1	Traes_2DS_00DB0399E	Traes_2DS_00DB0399E	717	737	+	12.1538	2.43e-05	0.171	GTTGCTCAAAATAAGAAAGCA	Photoperiod
OG5_139246	MADS box	FLC	MA0558.1	Traes_4AS_B2CDBFB54	Traes_4AS_B2CDBFB54	274	294	+	13.7308	9.49e-06	0.106	CGAAGCCAGAAAAGGTAAAAC	Photoperiod
OG5_139246	MADS box	FLC	MA0558.1	Traes_4AS_B2CDBFB54	Traes_4AS_B2CDBFB54	343	363	+	16.2692	1.62e-06	0.0663	CCTTACCACAAAAAGAAAAAA	Photoperiod
OG5_139246	MADS box	FLC	MA0558.1	Traes_4BL_430501C10	Traes_4BL_430501C10	619	639	+	14.3846	6.22e-06	0.0849	CGATGCCAGAAAAGGTAAAAC	Photoperiod
OG5_139246	MADS box	FLC	MA0558.1	Traes_4BL_430501C10	Traes_4BL_430501C10	679	699	+	16.3077	1.57e-06	0.0663	GTTACCCCAAAAAAGAAACAC	Photoperiod
OG5_139246	MADS box	FLC	MA0558.1	Traes_4DL_EE41726EA	Traes_4DL_EE41726EA	201	221	-	17.7308	4.87e-07	0.0598	TTATACCAAAAATAGCAACTA	Photoperiod
OG5_139246	MADS box	FLC	MA0558.1	Traes_4DL_EE41726EA	Traes_4DL_EE41726EA	632	652	+	14.3846	6.22e-06	0.0849	CGATGCCAGAAAAGGTAAAAC	Photoperiod
OG5_139246	MADS box	FLC	MA0558.1	Traes_4DL_EE41726EA	Traes_4DL_EE41726EA	704	724	+	15.7692	2.36e-06	0.0828	CATTACCACAAAAAGAAAAAC	Photoperiod
OG5_143093	MADS box	FLC	MA0558.1	Traes_1AL_06C8C7505	Traes_1AL_06C8C7505	48	68	+	12.2308	2.33e-05	0.171	AGAATATAAAGATGGAAACAT	Photoperiod
OG5_143093	MADS box	FLC	MA0558.1	Traes_1DL_EEFA8572E	Traes_1DL_EEFA8572E	110	130	-	16.3462	1.53e-06	0.0663	ATCTGCTAGAAAAGGAAAAAA	Photoperiod
OG5_143093	MADS box	FLC	MA0558.1	Traes_3DL_FBDAB64AA	Traes_3DL_FBDAB64AA	428	448	-	11.9615	2.71e-05	0.18	GTGTTTCAGAATAAGAAAGAT	Photoperiod
OG5_150244	MADS box	FLC	MA0558.1	Traes_6BS_63350D7F6	Traes_6BS_63350D7F6	867	887	-	12.3462	2.18e-05	0.171	CTTTTTTCAAAATAGAAGGTC	Photoperiod
OG5_150244	MADS box	FLC	MA0558.1	Traes_6DS_C768527A4	Traes_6DS_C768527A4	339	359	-	12.3462	2.18e-05	0.171	CTTTTTTCAAAATAGAAGGTC	Photoperiod
OG5_153294	MADS box	FLC	MA0558.1	Traes_1BL_B95F8C666	Traes_1BL_B95F8C666	291	311	+	14.1538	7.23e-06	0.0889	GAAAAATTAAAAAGGAAAATA	Photoperiod
OG5_156319	MADS box	FLC	MA0558.1	Traes_6BL_F5F82174B	Traes_6BL_F5F82174B	788	808	+	16.6154	1.23e-06	0.0663	TAATCCTTAAAATGGAAACTA	Vernalization
OG5_160330	MADS box	FLC	MA0558.1	Traes_6AS_4BC1DE504	Traes_6AS_4BC1DE504	580	600	+	15.0385	3.99e-06	0.0849	CTCTGCCAAAAAGGGAAAAAG	Photoperiod
OG5_164233	MADS box	FLC	MA0558.1	Traes_7BL_998EC9F74	Traes_7BL_998EC9F74	454	474	+	12.1923	2.38e-05	0.171	CGTAGCACAAATTAGAAATTT	Photoperiod
OG5_170388	MADS box	FLC	MA0558.1	Traes_5DL_9CC4EC839	Traes_5DL_9CC4EC839	325	345	+	14.8077	4.68e-06	0.0849	GTCGACCAAAAGTAGAAAAAT	Vernalization
OG5_170388	MADS box	FLC	MA0558.1	Traes_5DL_9CC4EC839	Traes_5DL_9CC4EC839	672	692	+	12.1538	2.43e-05	0.171	CCGTGACCAAAAAAGCAAAAA	Vernalization
OG5_170388	MADS box	FLC	MA0558.1	Traes_5DL_9CC4EC839	Traes_5DL_9CC4EC839	760	780	+	11.9615	2.71e-05	0.18	GAATAGTATAAAAGGAAAATT	Vernalization
OG5_190130	MADS box	FLC	MA0558.1	Traes_4BL_B075EFE84	Traes_4BL_B075EFE84	675	695	-	13.6538	9.96e-06	0.106	TTCCTACAAAAAAGGAAATTT	PI
OG5_190130	MADS box	FLC	MA0558.1	Traes_5AL_21C395CA8	Traes_5AL_21C395CA8	543	563	-	14.5385	5.61e-06	0.0849	TCCTACAAAAAAAGGAAAATT	PI
OG5_190130	MADS box	FLC	MA0558.1	Traes_6AS_D6ABA1D79	Traes_6AS_D6ABA1D79	74	94	-	14.8846	4.44e-06	0.0849	TCCATACAGAAATAGAAAACA	PI
OG5_190130	MADS box	FLC	MA0558.1	Traes_6DS_2BAD7A60A	Traes_6DS_2BAD7A60A	495	515	+	14.1538	7.23e-06	0.0889	TTTTTATAAAATTAGAAATCT	PI
OG5_190237	MADS box	FLC	MA0558.1	Traes_5BS_7FC36D34B	Traes_5BS_7FC36D34B	817	837	-	14.5	5.76e-06	0.0849	TACTTACTTAAAAAGAAAGTA	Vernalization
OG5_190237	MADS box	FLC	MA0558.1	Traes_5BS_7FC36D34B	Traes_5BS_7FC36D34B	930	950	+	13.2692	1.26e-05	0.124	AAAATTTGGAAATAGAAAAAA	Vernalization
OG5_190237	MADS box	FLC	MA0558.1	Traes_5DS_F4C284210	Traes_5DS_F4C284210	475	495	+	14.8846	4.44e-06	0.0849	AAAATTTAGAAATAGAAAAAA	Vernalization
OG5_190237	MADS box	FLC	MA0558.1	Traes_5DS_F4C2842101	Traes_5DS_F4C2842101	475	495	+	14.8846	4.44e-06	0.0849	AAAATTTAGAAATAGAAAAAA	Vernalization
unknown	MADS box	FLC	MA0558.1	Traes_3DL_915546ED4	Traes_3DL_915546ED4	284	304	+	12.3077	2.23e-05	0.171	AGGTACCAATAAGAGAAACAA	Vernalization
OG5_127186	MADS box	PI	MA0559.1	Traes_2AL_0C599D85F	Traes_2AL_0C599D85F	612	625	+	10.4615	7.84e-05	0.19	CCAAAAAAAAAAGG	Photoperiod
OG5_127186	MADS box	PI	MA0559.1	Traes_6AS_4BFE9C402	Traes_6AS_4BFE9C402	96	109	+	10.5769	7.35e-05	0.187	ACGAAAAAGAAAAA	Photoperiod
OG5_127186	MADS box	PI	MA0559.1	Traes_6AS_4BFE9C402	Traes_6AS_4BFE9C402	901	914	+	10.3462	8.36e-05	0.19	CAAAAAAAAAAAAA	Photoperiod
OG5_127186	MADS box	PI	MA0559.1	Traes_6DS_1EE244304	Traes_6DS_1EE244304	42	55	+	9.84615	0.000109	0.198	CCGAAAAGAGACAA	Photoperiod
OG5_128223	MADS box	PI	MA0559.1	Traes_6AS_920A35FA61	Traes_6AS_920A35FA61	350	363	-	10.9231	6.03e-05	0.18	AAGGAAGAAGAAAG	Photoperiod
OG5_128845	MADS box	PI	MA0559.1	Traes_6AL_91466C09A	Traes_6AL_91466C09A	950	963	+	10.0769	9.64e-05	0.196	GTAAAAAAAGAACG	Vernalization
OG5_128971	MADS box	PI	MA0559.1	Traes_4DS_5A7ABE019	Traes_4DS_5A7ABE019	798	811	+	10.6923	6.88e-05	0.185	CAAAGAAAGGAAAA	Photoperiod
OG5_128971	MADS box	PI	MA0559.1	Traes_5DL_F149F6BD2	Traes_5DL_F149F6BD2	487	500	-	9.92308	0.000105	0.198	ACAAAAAAGACAAA	Photoperiod
OG5_128971	MADS box	PI	MA0559.1	Traes_5DL_F149F6BD2	Traes_5DL_F149F6BD2	798	811	+	10.6923	6.88e-05	0.185	CAAAAAAAGGAGGA	Photoperiod
OG5_128971	MADS box	PI	MA0559.1	Traes_5DL_F149F6BD2	Traes_5DL_F149F6BD2	890	903	+	14.3077	6.96e-06	0.0864	AAAAAAAGGGAAAA	Photoperiod
OG5_129431	MADS box	PI	MA0559.1	Traes_2BL_13F87C128	Traes_2BL_13F87C128	830	843	+	12.5769	2.26e-05	0.137	TTAAAAAAAGAAAA	Vernalization
OG5_129431	MADS box	PI	MA0559.1	Traes_2BL_13F87C128	Traes_2BL_13F87C128	938	951	+	9.88462	0.000107	0.198	CTAAAGAAAGAAAC	Vernalization
OG5_129431	MADS box	PI	MA0559.1	Traes_5BL_5FE09CFB2	Traes_5BL_5FE09CFB2	149	162	+	10.9231	6.03e-05	0.18	ATCAAAGTGGAAAT	Vernalization
OG5_136555	MADS box	PI	MA0559.1	Traes_4AL_F46203719	Traes_4AL_F46203719	861	874	+	10.2692	8.71e-05	0.19	AAAAAGGAAGAAAA	Photoperiod
OG5_136555	MADS box	PI	MA0559.1	Traes_4AS_1F3163292	Traes_4AS_1F3163292	34	47	-	11.3846	4.65e-05	0.174	CGAAAAAAAGCAAT	Photoperiod
OG5_136555	MADS box	PI	MA0559.1	Traes_4BL_94E5E213F	Traes_4BL_94E5E213F	754	767	-	11.5	4.34e-05	0.174	CCTAAAATAGCAAC	Photoperiod
OG5_136555	MADS box	PI	MA0559.1	Traes_4BS_CCF46C1E8	Traes_4BS_CCF46C1E8	142	155	+	11.6154	4.05e-05	0.167	CAAAAAGGGGATAA	Photoperiod
OG5_136555	MADS box	PI	MA0559.1	Traes_5AL_B5FA7CEF0	Traes_5AL_B5FA7CEF0	412	425	+	11	5.77e-05	0.18	ACTAAAGAAGCAAC	Photoperiod
OG5_139246	MADS box	PI	MA0559.1	Traes_2BS_8BED816B1	Traes_2BS_8BED816B1	259	272	+	11.3846	4.65e-05	0.174	GAAAATAAGGAAAA	Photoperiod
OG5_139246	MADS box	PI	MA0559.1	Traes_4BL_430501C10	Traes_4BL_430501C10	344	357	+	9.84615	0.000109	0.198	CCAAAAAGAGAGCA	Photoperiod
OG5_139532	MADS box	PI	MA0559.1	Traes_4AS_E1E60C5E5	Traes_4AS_E1E60C5E5	331	344	-	10.9231	6.03e-05	0.18	CCCGAAGAAGCAAC	Vernalization
OG5_143093	MADS box	PI	MA0559.1	Traes_1AL_69C261072	Traes_1AL_69C261072	615	628	-	10.5	7.68e-05	0.189	CCGAAAGCAGAAGG	Photoperiod
OG5_143093	MADS box	PI	MA0559.1	Traes_1BL_25B8AB99E	Traes_1BL_25B8AB99E	578	591	-	13.2308	1.48e-05	0.118	AAAGAAGAAGAAAA	Photoperiod
OG5_143093	MADS box	PI	MA0559.1	Traes_1BL_25B8AB99E	Traes_1BL_25B8AB99E	581	594	-	15.6923	2.32e-06	0.0658	ACAAAAGAAGAAGA	Photoperiod
OG5_143093	MADS box	PI	MA0559.1	Traes_1BL_25B8AB99E	Traes_1BL_25B8AB99E	841	854	-	10.2692	8.71e-05	0.19	TAAGAAAAAGAAAA	Photoperiod
OG5_143093	MADS box	PI	MA0559.1	Traes_1BL_25B8AB99E	Traes_1BL_25B8AB99E	859	872	-	9.96154	0.000102	0.198	ATAAAAAAAGTAAT	Photoperiod
OG5_143093	MADS box	PI	MA0559.1	Traes_3DL_FBDAB64AA	Traes_3DL_FBDAB64AA	884	897	-	10.6538	7.02e-05	0.185	CCACAAGTGGAACA	Photoperiod
OG5_150244	MADS box	PI	MA0559.1	Traes_4AL_6C152CCAE	Traes_4AL_6C152CCAE	282	295	+	9.73077	0.000116	0.198	ATAAATGAGGTAAA	Photoperiod
OG5_150317	MADS box	PI	MA0559.1	Traes_2DS_9F6EA1670	Traes_2DS_9F6EA1670	21	34	+	13.1154	1.59e-05	0.123	ACAAATGAAGAAAC	Photoperiod
OG5_150317	MADS box	PI	MA0559.1	Traes_2DS_9F6EA1670	Traes_2DS_9F6EA1670	115	128	-	10.3846	8.19e-05	0.19	GCAAAAAAAAAAAG	Photoperiod
OG5_150317	MADS box	PI	MA0559.1	Traes_2DS_9F6EA1670	Traes_2DS_9F6EA1670	327	340	+	12.4231	2.49e-05	0.14	CCAGAAAAAGAAGT	Photoperiod
OG5_150317	MADS box	PI	MA0559.1	Traes_2DS_9F6EA1670	Traes_2DS_9F6EA1670	529	542	-	9.69231	0.000118	0.199	CACAAAAAAGAAGT	Photoperiod
OG5_150317	MADS box	PI	MA0559.1	Traes_3AS_1DEBF1E8B	Traes_3AS_1DEBF1E8B	135	148	-	11.7308	3.77e-05	0.167	ACGGAAAAGGTAAA	Photoperiod
OG5_150317	MADS box	PI	MA0559.1	Traes_3AS_1DEBF1E8B	Traes_3AS_1DEBF1E8B	829	842	-	9.73077	0.000116	0.198	AAAAAAATAGAATA	Photoperiod
OG5_153294	MADS box	PI	MA0559.1	Traes_1BL_B95F8C666	Traes_1BL_B95F8C666	429	442	-	10.9615	5.9e-05	0.18	ACCAATGAGGAAGG	Photoperiod
OG5_153294	MADS box	PI	MA0559.1	Traes_1BL_B95F8C666	Traes_1BL_B95F8C666	488	501	-	10.9231	6.03e-05	0.18	CAAAAATAAGAAAA	Photoperiod
OG5_153294	MADS box	PI	MA0559.1	Traes_1BL_B95F8C666	Traes_1BL_B95F8C666	768	781	+	12.4231	2.49e-05	0.14	CGCGAAAAAGAAAG	Photoperiod
OG5_156319	MADS box	PI	MA0559.1	Traes_7AS_F46AC277B	Traes_7AS_F46AC277B	501	514	+	10.8846	6.15e-05	0.18	CAAAAAATGGGAAA	Vernalization
OG5_156319	MADS box	PI	MA0559.1	Traes_7BS_4FDD8D6E2	Traes_7BS_4FDD8D6E2	498	511	+	10.8846	6.15e-05	0.18	CAAAAAATGGGAAA	Photoperiod
OG5_156319	MADS box	PI	MA0559.1	Traes_7DS_46E811D74	Traes_7DS_46E811D74	237	250	-	10.5769	7.35e-05	0.187	CAACAAGGGGAAAA	Vernalization
OG5_169591	MADS box	PI	MA0559.1	Traes_5BL_467351FB8	Traes_5BL_467351FB8	317	330	-	9.76923	0.000113	0.198	TTAAAAGAAGAAGA	Vernalization
OG5_170388	MADS box	PI	MA0559.1	Traes_2DL_903A29CBA	Traes_2DL_903A29CBA	818	831	+	10.0769	9.64e-05	0.196	AATAATGAGGAAAA	Vernalization
OG5_170388	MADS box	PI	MA0559.1	Traes_5AL_13E2DEC48	Traes_5AL_13E2DEC48	779	792	-	11.6154	4.05e-05	0.167	GCAAAAATGGAAGT	Vernalization
OG5_170758	MADS box	PI	MA0559.1	Traes_6BL_ED40C8806	Traes_6BL_ED40C8806	430	443	+	10.4231	8.02e-05	0.19	CACAAAGGAGAAAT	Photoperiod
OG5_170760	MADS box	PI	MA0559.1	Traes_2AL_83D0D0C3F	Traes_2AL_83D0D0C3F	675	688	-	10.8462	6.29e-05	0.18	ACATAAAAAGAAGA	PI
OG5_170760	MADS box	PI	MA0559.1	Traes_2BL_8DEC0EFBF	Traes_2BL_8DEC0EFBF	548	561	+	9.69231	0.000118	0.199	ATTAAAAAGGATAA	PI
OG5_170760	MADS box	PI	MA0559.1	Traes_2BL_8DEC0EFBF	Traes_2BL_8DEC0EFBF	628	641	+	9.96154	0.000102	0.198	CATGAAGGAGAAAA	PI
OG5_170760	MADS box	PI	MA0559.1	Traes_2BL_8DEC0EFBF	Traes_2BL_8DEC0EFBF	772	785	-	10.8462	6.29e-05	0.18	ACATAAAAAGAAGA	PI
OG5_170827	MADS box	PI	MA0559.1	Traes_5BL_EC1F3715B1	Traes_5BL_EC1F3715B1	83	96	-	12.8846	1.83e-05	0.133	CAAAAAAAAGATAA	Photoperiod
OG5_178368	MADS box	PI	MA0559.1	Traes_5DL_8CE2482E6	Traes_5DL_8CE2482E6	141	154	+	11.3077	4.86e-05	0.174	GTTAAAAAAGAAAG	Photoperiod
OG5_190130	MADS box	PI	MA0559.1	Traes_1AL_6B108514B	Traes_1AL_6B108514B	964	977	-	13.7308	1.04e-05	0.103	CCAAATAAAGAAGA	PI
OG5_190130	MADS box	PI	MA0559.1	Traes_5AL_21C395CA8	Traes_5AL_21C395CA8	424	437	-	11.2692	4.97e-05	0.174	GCAAAAAAGAAAAA	PI
OG5_190130	MADS box	PI	MA0559.1	Traes_6DS_2BAD7A60A	Traes_6DS_2BAD7A60A	338	351	-	13.2308	1.48e-05	0.118	CATAAAATAGAAAA	PI
OG5_190237	MADS box	PI	MA0559.1	Traes_1AS_0B3F4AE5E	Traes_1AS_0B3F4AE5E	27	40	-	9.88462	0.000107	0.198	GCGGAAGAAGAAGA	Vernalization
OG5_212591	MADS box	PI	MA0559.1	Traes_1AL_6F5982F88	Traes_1AL_6F5982F88	822	835	-	10.6923	6.88e-05	0.185	CCAGAAATGGCTAA	Vernalization
OG5_212591	MADS box	PI	MA0559.1	Traes_1BL_F1D5BF5F8	Traes_1BL_F1D5BF5F8	903	916	-	13.5769	1.16e-05	0.107	CCAAATAAAGAAGG	Vernalization
OG5_212591	MADS box	PI	MA0559.1	Traes_7BS_4D5DE99CC	Traes_7BS_4D5DE99CC	225	238	+	9.80769	0.000111	0.198	ACAGAAGAAGAACT	Vernalization
unknown	MADS box	PI	MA0559.1	Traes_3DL_915546ED4	Traes_3DL_915546ED4	407	420	-	9.73077	0.000116	0.198	ATTGAAGTAGAAAA	Vernalization
unknown	MADS box	PI	MA0559.1	Traes_4BL_B8FFB0854	Traes_4BL_B8FFB0854	970	983	-	10.3077	8.53e-05	0.19	CCGAAAGTGGTTAA	Vernalization
unknown	MADS box	PI	MA0559.1	Traes_4DL_C4CB3D5AF	Traes_4DL_C4CB3D5AF	194	207	-	12.6154	2.2e-05	0.136	CTGGAAAAAGAAAA	Vernalization
unknown	MADS box	PI	MA0559.1	Traes_5AL_6FF34F1C3	Traes_5AL_6FF34F1C3	679	692	-	10.3077	8.53e-05	0.19	CCGAAAGTGGTTAA	Vernalization
unknown	MADS box	PI	MA0559.1	Traes_5BL_DB6E9FDB9	Traes_5BL_DB6E9FDB9	169	182	-	10.1923	9.08e-05	0.194	CCAAAGAAGGAAGT	Vernalization
OG5_127186	MADS box	SOC1	MA0554.1	Traes_2AL_0C599D85F	Traes_2AL_0C599D85F	61	81	+	12.92	1.82e-05	0.0273	GTATATTTTCCTTCTTTCTCT	Photoperiod
OG5_127186	MADS box	SOC1	MA0554.1	Traes_2AL_0C599D85F	Traes_2AL_0C599D85F	126	146	-	6.24	0.000443	0.158	CTACATTTTTCTCCGCCTTGC	Photoperiod
OG5_127186	MADS box	SOC1	MA0554.1	Traes_2AL_0C599D85F	Traes_2AL_0C599D85F	372	392	-	7.2	0.00031	0.131	TCATTCTTTGTCGTTTCTTCC	Photoperiod
OG5_127186	MADS box	SOC1	MA0554.1	Traes_2AL_0C599D85F	Traes_2AL_0C599D85F	481	501	-	15.92	2.17e-06	0.0091	TGTCTCTTTTGTTGTTTCTCT	Photoperiod
OG5_127186	MADS box	SOC1	MA0554.1	Traes_2AL_0C599D85F	Traes_2AL_0C599D85F	549	569	+	6.28	0.000437	0.157	CGTGGGTAATTCTCTATCTCT	Photoperiod
OG5_127186	MADS box	SOC1	MA0554.1	Traes_2AL_0C599D85F	Traes_2AL_0C599D85F	858	878	+	5.56	0.000562	0.18	GTTCATGCTCGGTTGATCTTT	Photoperiod
OG5_127186	MADS box	SOC1	MA0554.1	Traes_2DL_69EE502BC	Traes_2DL_69EE502BC	355	375	+	7.12	0.000319	0.133	TTTTAGCTTTTCTTTACCAAT	Photoperiod
OG5_127186	MADS box	SOC1	MA0554.1	Traes_2DL_69EE502BC	Traes_2DL_69EE502BC	464	484	-	7.12	0.000319	0.133	GCTTATTTGTGCTTTATCTCT	Photoperiod
OG5_127186	MADS box	SOC1	MA0554.1	Traes_2DL_69EE502BC	Traes_2DL_69EE502BC	489	509	-	5.8	0.000518	0.172	TTATCTCGTGCCTTTACTTGT	Photoperiod
OG5_127186	MADS box	SOC1	MA0554.1	Traes_2DL_69EE502BC	Traes_2DL_69EE502BC	689	709	-	6.48	0.000406	0.15	CCATATCGTTATTTTTTCTAC	Photoperiod
OG5_127186	MADS box	SOC1	MA0554.1	Traes_6AL_86BABC721	Traes_6AL_86BABC721	145	165	+	6.4	0.000418	0.153	CTAGTGTGATATTTTTTTTTT	Photoperiod
OG5_127186	MADS box	SOC1	MA0554.1	Traes_6AL_86BABC721	Traes_6AL_86BABC721	151	171	+	6	0.000483	0.166	TGATATTTTTTTTTTACTAAT	Photoperiod
OG5_127186	MADS box	SOC1	MA0554.1	Traes_6AL_86BABC721	Traes_6AL_86BABC721	186	206	-	6.16	0.000456	0.16	TGCTTTCGGTTGCCTTTTCCC	Photoperiod
OG5_127186	MADS box	SOC1	MA0554.1	Traes_6AL_86BABC721	Traes_6AL_86BABC721	481	501	-	12	3.15e-05	0.0358	TCTTTTCTTTCCCCTTTCCAA	Photoperiod
OG5_127186	MADS box	SOC1	MA0554.1	Traes_6AL_86BABC721	Traes_6AL_86BABC721	486	506	-	15.32	3.48e-06	0.011	TGTTGTCTTTTCTTTCCCCTT	Photoperiod
OG5_127186	MADS box	SOC1	MA0554.1	Traes_6AL_86BABC721	Traes_6AL_86BABC721	492	512	-	7.64	0.00026	0.119	GGACACTGTTGTCTTTTCTTT	Photoperiod
OG5_127186	MADS box	SOC1	MA0554.1	Traes_6AL_86BABC721	Traes_6AL_86BABC721	840	860	-	5.04	0.000668	0.197	CCTTCTCTTGTGTCGACGCCG	Photoperiod
OG5_127186	MADS box	SOC1	MA0554.1	Traes_6AL_86BABC721	Traes_6AL_86BABC721	881	901	-	11.72	3.7e-05	0.0392	TGTTTCTTTCTTCCATTCCGG	Photoperiod
OG5_127186	MADS box	SOC1	MA0554.1	Traes_6AL_86BABC721	Traes_6AL_86BABC721	894	914	-	14.92	4.7e-06	0.0122	TCTCCTTTTCATTTGTTTCTT	Photoperiod
OG5_127186	MADS box	SOC1	MA0554.1	Traes_6AL_86BABC721	Traes_6AL_86BABC721	906	926	-	7.48	0.000277	0.124	CCTGCTCATGCCTCTCCTTTT	Photoperiod
OG5_127186	MADS box	SOC1	MA0554.1	Traes_6AL_CA27B1396	Traes_6AL_CA27B1396	163	183	+	9.24	0.000131	0.0822	CTATATTTTTATTTTTTATGT	Photoperiod
OG5_127186	MADS box	SOC1	MA0554.1	Traes_6AL_CA27B1396	Traes_6AL_CA27B1396	628	648	+	7.68	0.000256	0.119	TTTCCTCTATTTTTATTTAGT	Photoperiod
OG5_127186	MADS box	SOC1	MA0554.1	Traes_6AL_CA27B1396	Traes_6AL_CA27B1396	867	887	-	8.6	0.000174	0.0972	GTACTCCTTCCGTTTTTATTT	Photoperiod
OG5_127186	MADS box	SOC1	MA0554.1	Traes_6AS_4BFE9C402	Traes_6AS_4BFE9C402	444	464	+	7.88	0.000236	0.114	GCATTTCTTCCTCCTTTGTGT	Photoperiod
OG5_127186	MADS box	SOC1	MA0554.1	Traes_6AS_4BFE9C402	Traes_6AS_4BFE9C402	452	472	+	10.64	6.61e-05	0.0546	TCCTCCTTTGTGTTGCTGTTG	Photoperiod
OG5_127186	MADS box	SOC1	MA0554.1	Traes_6AS_4BFE9C402	Traes_6AS_4BFE9C402	635	655	-	9.36	0.000124	0.0797	TGCTCCCATTTTTCTTTACTC	Photoperiod
OG5_127186	MADS box	SOC1	MA0554.1	Traes_6AS_4BFE9C402	Traes_6AS_4BFE9C402	776	796	+	7.64	0.00026	0.119	TTCGTGTTTTACTGGTTGTTT	Photoperiod
OG5_127186	MADS box	SOC1	MA0554.1	Traes_6AS_4BFE9C402	Traes_6AS_4BFE9C402	805	825	+	8	0.000225	0.111	TGTTTGTTATTCTGATTATTT	Photoperiod
OG5_127186	MADS box	SOC1	MA0554.1	Traes_6BL_D9F3AF4C9	Traes_6BL_D9F3AF4C9	1	21	+	7	0.000334	0.135	TGTTCGGTTCTTTCTTTCACC	Photoperiod
OG5_127186	MADS box	SOC1	MA0554.1	Traes_6DL_41E673F0F	Traes_6DL_41E673F0F	76	96	+	11.4	4.42e-05	0.0436	CTTGTTCTTCAGTTTATTTTC	Photoperiod
OG5_127186	MADS box	SOC1	MA0554.1	Traes_6DL_41E673F0F	Traes_6DL_41E673F0F	81	101	+	5.16	0.000642	0.195	TCTTCAGTTTATTTTCCTCGA	Photoperiod
OG5_127186	MADS box	SOC1	MA0554.1	Traes_6DL_41E673F0F	Traes_6DL_41E673F0F	215	235	+	5.12	0.00065	0.196	TGTCATCTATAGTCAATTTTA	Photoperiod
OG5_127186	MADS box	SOC1	MA0554.1	Traes_6DL_41E673F0F	Traes_6DL_41E673F0F	429	449	+	14.72	5.43e-06	0.0129	GTTTCTTTTCTCTCTCCTCCA	Photoperiod
OG5_127186	MADS box	SOC1	MA0554.1	Traes_6DL_41E673F0F	Traes_6DL_41E673F0F	435	455	+	5.2	0.000634	0.193	TTTCTCTCTCCTCCAACTCAA	Photoperiod
OG5_127186	MADS box	SOC1	MA0554.1	Traes_6DL_41E673F0F	Traes_6DL_41E673F0F	684	704	-	6.48	0.000406	0.15	TGTCTGGTAGTCTCTATTTGG	Photoperiod
OG5_127186	MADS box	SOC1	MA0554.1	Traes_6DL_F11C3C833	Traes_6DL_F11C3C833	19	39	-	6.16	0.000456	0.16	TGCTTTCGGTTGCCTTTTCCC	Photoperiod
OG5_127186	MADS box	SOC1	MA0554.1	Traes_6DL_F11C3C833	Traes_6DL_F11C3C833	317	337	-	9.48	0.000117	0.0776	TGTTGTCTTCCTCTTCCGCTT	Photoperiod
OG5_127186	MADS box	SOC1	MA0554.1	Traes_6DL_F11C3C833	Traes_6DL_F11C3C833	323	343	-	7.4	0.000286	0.126	TGCCAATGTTGTCTTCCTCTT	Photoperiod
OG5_127186	MADS box	SOC1	MA0554.1	Traes_6DL_F11C3C833	Traes_6DL_F11C3C833	417	437	+	11.8	3.53e-05	0.038	CTTCTTCTACTCTCTCCGTTG	Photoperiod
OG5_127186	MADS box	SOC1	MA0554.1	Traes_6DL_F11C3C833	Traes_6DL_F11C3C833	709	729	-	7.84	0.00024	0.115	CTTCTCTTTGTGTCGACGCCG	Photoperiod
OG5_127186	MADS box	SOC1	MA0554.1	Traes_6DL_F11C3C833	Traes_6DL_F11C3C833	721	741	-	15.12	4.05e-06	0.0115	CTCTTCTCTTCTCTTCTCTTT	Photoperiod
OG5_127186	MADS box	SOC1	MA0554.1	Traes_6DL_F11C3C833	Traes_6DL_F11C3C833	726	746	-	13.92	9.51e-06	0.0182	TCCTTCTCTTCTCTTCTCTTC	Photoperiod
OG5_127186	MADS box	SOC1	MA0554.1	Traes_6DL_F11C3C833	Traes_6DL_F11C3C833	775	795	-	12.4	2.49e-05	0.0314	GCCTCTCCTTTTCCTTTGTTT	Photoperiod
OG5_127186	MADS box	SOC1	MA0554.1	Traes_6DL_F11C3C833	Traes_6DL_F11C3C833	784	804	-	7.48	0.000277	0.124	CCTGCTCATGCCTCTCCTTTT	Photoperiod
OG5_127186	MADS box	SOC1	MA0554.1	Traes_6DS_1EE244304	Traes_6DS_1EE244304	290	310	-	8.88	0.000154	0.0907	TGCTGGTCTTGTTTTACCTTT	Photoperiod
OG5_127186	MADS box	SOC1	MA0554.1	Traes_6DS_1EE244304	Traes_6DS_1EE244304	596	616	+	5.4	0.000593	0.186	TTCTGCTTTCTGGCAATCTCG	Photoperiod
OG5_127186	MADS box	SOC1	MA0554.1	Traes_6DS_1EE244304	Traes_6DS_1EE244304	731	751	-	5.4	0.000593	0.186	CCCTTCTTACCGTGACTCTCT	Photoperiod
OG5_128223	MADS box	SOC1	MA0554.1	Traes_6AL_4775D09661	Traes_6AL_4775D09661	119	139	+	6.28	0.000437	0.157	TTTCTTTGTTGCCGGATGTGG	Photoperiod
OG5_128223	MADS box	SOC1	MA0554.1	Traes_6AL_4775D09661	Traes_6AL_4775D09661	724	744	+	15.52	2.98e-06	0.0107	TCTTTTTTTCCCTTTCTTCAG	Photoperiod
OG5_128223	MADS box	SOC1	MA0554.1	Traes_6AS_920A35FA61	Traes_6AS_920A35FA61	32	52	+	6.4	0.000418	0.153	CGCCGCTGGTTCCCTCTCTCT	Photoperiod
OG5_128223	MADS box	SOC1	MA0554.1	Traes_6AS_920A35FA61	Traes_6AS_920A35FA61	48	68	+	5.04	0.000668	0.197	TCTCTCCATCGGCCGCTCCGG	Photoperiod
OG5_128223	MADS box	SOC1	MA0554.1	Traes_6AS_920A35FA61	Traes_6AS_920A35FA61	383	403	+	11.28	4.71e-05	0.0458	GTTGTTCTTCTCCTTCCTCTG	Photoperiod
OG5_128223	MADS box	SOC1	MA0554.1	Traes_6AS_920A35FA61	Traes_6AS_920A35FA61	518	538	-	6.2	0.00045	0.159	CGCCGCCATCTTTGGCTTTGA	Photoperiod
OG5_128223	MADS box	SOC1	MA0554.1	Traes_6AS_920A35FA61	Traes_6AS_920A35FA61	583	603	-	5.6	0.000554	0.178	CTTCCTCCTTTCTTGACACCA	Photoperiod
OG5_128223	MADS box	SOC1	MA0554.1	Traes_6AS_920A35FA61	Traes_6AS_920A35FA61	755	775	+	5.24	0.000625	0.192	GGTGTTCATGGTTTTTTGTGT	Photoperiod
OG5_128223	MADS box	SOC1	MA0554.1	Traes_6AS_920A35FA61	Traes_6AS_920A35FA61	767	787	+	6.6	0.000389	0.147	TTTTTGTGTTTGCGTTTCAGA	Photoperiod
OG5_128223	MADS box	SOC1	MA0554.1	Traes_6DL_802B0691E	Traes_6DL_802B0691E	57	77	-	5.16	0.000642	0.195	CTACTGTGATTGTGTTTCTGG	Photoperiod
OG5_128223	MADS box	SOC1	MA0554.1	Traes_6DL_802B0691E	Traes_6DL_802B0691E	302	322	-	5.52	0.00057	0.182	TCATCTTATTATTCTTCTCGA	Photoperiod
OG5_128223	MADS box	SOC1	MA0554.1	Traes_6DL_802B0691E	Traes_6DL_802B0691E	598	618	-	12.4	2.49e-05	0.0314	CCTTCTCATGTTTCTTTTCCA	Photoperiod
OG5_128223	MADS box	SOC1	MA0554.1	Traes_6DL_802B0691E	Traes_6DL_802B0691E	610	630	-	12.68	2.11e-05	0.0298	TTTTCTTTTTATCCTTCTCAT	Photoperiod
OG5_128223	MADS box	SOC1	MA0554.1	Traes_6DL_802B0691E	Traes_6DL_802B0691E	617	637	-	12.76	2.01e-05	0.029	CTTTCACTTTTCTTTTTATCC	Photoperiod
OG5_128845	MADS box	SOC1	MA0554.1	Traes_6AL_91466C09A	Traes_6AL_91466C09A	190	210	+	5.12	0.00065	0.196	TTTCATGTTGATCCAATTCTT	Vernalization
OG5_128845	MADS box	SOC1	MA0554.1	Traes_6AL_91466C09A	Traes_6AL_91466C09A	359	379	+	13	1.73e-05	0.0266	TTTTATCTTTTTTCTATACCA	Vernalization
OG5_128845	MADS box	SOC1	MA0554.1	Traes_6AL_AE17AA751	Traes_6AL_AE17AA751	961	981	+	5.88	0.000503	0.17	GCCTCATGACAGTTTTTTTCT	Vernalization
OG5_128845	MADS box	SOC1	MA0554.1	Traes_6AL_AE17AA751	Traes_6AL_AE17AA751	967	987	+	6.44	0.000412	0.151	TGACAGTTTTTTTCTTCACTA	Vernalization
OG5_128845	MADS box	SOC1	MA0554.1	Traes_6BL_0F2796077	Traes_6BL_0F2796077	155	175	+	14.04	8.77e-06	0.0175	TGTCTGCGTTTCTCTCCTTCG	Vernalization
OG5_128845	MADS box	SOC1	MA0554.1	Traes_6BL_0F2796077	Traes_6BL_0F2796077	161	181	+	11.56	4.04e-05	0.042	CGTTTCTCTCCTTCGTTCCTC	Vernalization
OG5_128845	MADS box	SOC1	MA0554.1	Traes_6BL_0F2796077	Traes_6BL_0F2796077	247	267	-	7.12	0.000319	0.133	CTCTGTTTATTTCTTCCGTGA	Vernalization
OG5_128845	MADS box	SOC1	MA0554.1	Traes_6BL_0F2796077	Traes_6BL_0F2796077	254	274	-	16.44	1.42e-06	0.00716	TTCTCTTCTCTGTTTATTTCT	Vernalization
OG5_128845	MADS box	SOC1	MA0554.1	Traes_6BL_0F2796077	Traes_6BL_0F2796077	297	317	-	13.84	1e-05	0.0188	TTACTCCCTCTTTTTTTTCTA	Vernalization
OG5_128845	MADS box	SOC1	MA0554.1	Traes_6BL_0F2796077	Traes_6BL_0F2796077	303	323	-	10.44	7.32e-05	0.0585	GGCTCGTTACTCCCTCTTTTT	Vernalization
OG5_128845	MADS box	SOC1	MA0554.1	Traes_6BL_0F2796077	Traes_6BL_0F2796077	932	952	+	5.84	0.00051	0.171	TTCTCATTGTTTCTATTTTTA	Vernalization
OG5_128845	MADS box	SOC1	MA0554.1	Traes_6DL_64573D0A6	Traes_6DL_64573D0A6	494	514	-	7.08	0.000324	0.133	TGTCTTCCTTGCGCTCTCCCG	Vernalization
OG5_128845	MADS box	SOC1	MA0554.1	Traes_6DL_64573D0A6	Traes_6DL_64573D0A6	825	845	+	7.16	0.000315	0.132	GTTCCTTTTGGTTTTCCGTAA	Vernalization
OG5_128971	MADS box	SOC1	MA0554.1	Traes_3DL_021BBEBB1	Traes_3DL_021BBEBB1	69	89	-	5.96	0.00049	0.167	TTCTACTTTGATTTGTTCATG	Photoperiod
OG5_128971	MADS box	SOC1	MA0554.1	Traes_3DL_021BBEBB1	Traes_3DL_021BBEBB1	184	204	-	8.16	0.00021	0.107	GTCTATGTTTATCCTCTTTAT	Photoperiod
OG5_128971	MADS box	SOC1	MA0554.1	Traes_3DL_021BBEBB1	Traes_3DL_021BBEBB1	453	473	+	5.28	0.000617	0.19	TTTCTTGTTCTTGGTTCCCCA	Photoperiod
OG5_128971	MADS box	SOC1	MA0554.1	Traes_3DL_021BBEBB1	Traes_3DL_021BBEBB1	530	550	-	8.88	0.000154	0.0907	TGTTTCTCATAGTCTATCTTA	Photoperiod
OG5_128971	MADS box	SOC1	MA0554.1	Traes_3DL_021BBEBB1	Traes_3DL_021BBEBB1	939	959	+	6.92	0.000345	0.137	TCTGTATGTGTCTGGCTGTCT	Photoperiod
OG5_128971	MADS box	SOC1	MA0554.1	Traes_4DS_5A7ABE019	Traes_4DS_5A7ABE019	404	424	+	7.8	0.000244	0.116	TTTTAATTTTTTTGGATTAGT	Photoperiod
OG5_128971	MADS box	SOC1	MA0554.1	Traes_4DS_5A7ABE019	Traes_4DS_5A7ABE019	675	695	+	6.24	0.000443	0.158	TGTGTGTGTGTGTTTTTATGA	Photoperiod
OG5_128971	MADS box	SOC1	MA0554.1	Traes_4DS_5A7ABE019	Traes_4DS_5A7ABE019	702	722	-	14.84	4.98e-06	0.0122	TTTGCTTTTCTGCTTTTTTCA	Photoperiod
OG5_128971	MADS box	SOC1	MA0554.1	Traes_4DS_5A7ABE019	Traes_4DS_5A7ABE019	711	731	-	9.92	9.48e-05	0.0681	GCTTATTATTTTGCTTTTCTG	Photoperiod
OG5_128971	MADS box	SOC1	MA0554.1	Traes_4DS_5A7ABE019	Traes_4DS_5A7ABE019	725	745	-	10.16	8.43e-05	0.0638	GGTTACTTTTTGTTGCTTATT	Photoperiod
OG5_128971	MADS box	SOC1	MA0554.1	Traes_5BL_F08C5D7AE	Traes_5BL_F08C5D7AE	814	834	-	5.44	0.000585	0.185	TGATTATGATTGTTGTTCTTA	Photoperiod
OG5_128971	MADS box	SOC1	MA0554.1	Traes_5DL_F149F6BD2	Traes_5DL_F149F6BD2	55	75	-	7.84	0.00024	0.115	TTTTTCTAGTATTTTTTTTAA	Photoperiod
OG5_128971	MADS box	SOC1	MA0554.1	Traes_5DL_F149F6BD2	Traes_5DL_F149F6BD2	166	186	-	9.08	0.000141	0.0856	CCCGATTTTGTTTTTTTGCCG	Photoperiod
OG5_128971	MADS box	SOC1	MA0554.1	Traes_6DL_4B69D3147	Traes_6DL_4B69D3147	283	303	-	8.32	0.000196	0.105	TCTTCTCCTTCCCCGTCCTCC	Photoperiod
OG5_128971	MADS box	SOC1	MA0554.1	Traes_6DL_4B69D3147	Traes_6DL_4B69D3147	289	309	-	5.08	0.000659	0.197	CCATCCTCTTCTCCTTCCCCG	Photoperiod
OG5_128971	MADS box	SOC1	MA0554.1	Traes_6DL_4B69D3147	Traes_6DL_4B69D3147	295	315	-	8.88	0.000154	0.0907	TCTTCCCCATCCTCTTCTCCT	Photoperiod
OG5_128971	MADS box	SOC1	MA0554.1	Traes_6DL_4B69D3147	Traes_6DL_4B69D3147	301	321	-	9.4	0.000121	0.0792	TCTTCTTCTTCCCCATCCTCT	Photoperiod
OG5_128971	MADS box	SOC1	MA0554.1	Traes_6DL_4B69D3147	Traes_6DL_4B69D3147	309	329	-	15.84	2.32e-06	0.00938	TTTCCCTCTCTTCTTCTTCCC	Photoperiod
OG5_128971	MADS box	SOC1	MA0554.1	Traes_6DL_4B69D3147	Traes_6DL_4B69D3147	315	335	-	16.36	1.51e-06	0.0075	CCTCCTTTTCCCTCTCTTCTT	Photoperiod
OG5_128971	MADS box	SOC1	MA0554.1	Traes_6DL_4B69D3147	Traes_6DL_4B69D3147	491	511	+	8.64	0.000171	0.0964	GGTGGTTTTTTGTGATTTTTG	Photoperiod
OG5_128971	MADS box	SOC1	MA0554.1	Traes_6DL_4B69D3147	Traes_6DL_4B69D3147	611	631	+	7.32	0.000296	0.128	GGCGTGTTTGTGTCGATTTCT	Photoperiod
OG5_128971	MADS box	SOC1	MA0554.1	Traes_6DL_4B69D3147	Traes_6DL_4B69D3147	691	711	+	13.08	1.65e-05	0.0256	TGACATTTTGCTTTTTTTTTT	Photoperiod
OG5_128971	MADS box	SOC1	MA0554.1	Traes_6DL_4B69D3147	Traes_6DL_4B69D3147	818	838	+	9.44	0.000119	0.0784	CGTTCTTATTTCTCGATCTAC	Photoperiod
OG5_128986	MADS box	SOC1	MA0554.1	Traes_6AS_AD173C5A3	Traes_6AS_AD173C5A3	214	234	+	13.72	1.09e-05	0.02	GGTTGCTTTCTGTGTTTTTGT	Photoperiod
OG5_128986	MADS box	SOC1	MA0554.1	Traes_6AS_AD173C5A3	Traes_6AS_AD173C5A3	221	241	+	7.24	0.000305	0.13	TTCTGTGTTTTTGTTTTCTGA	Photoperiod
OG5_128986	MADS box	SOC1	MA0554.1	Traes_6AS_AD173C5A3	Traes_6AS_AD173C5A3	389	409	+	5.28	0.000617	0.19	GGACTACATTGCTTTATTTCT	Photoperiod
OG5_128986	MADS box	SOC1	MA0554.1	Traes_6AS_AD173C5A3	Traes_6AS_AD173C5A3	407	427	+	5.4	0.000593	0.186	TCTCTCGCACTGTGTCTCTGA	Photoperiod
OG5_128986	MADS box	SOC1	MA0554.1	Traes_6AS_AD173C5A3	Traes_6AS_AD173C5A3	717	737	-	5.48	0.000577	0.184	TCTCTCTAGCTGTCTCCCCCC	Photoperiod
OG5_128986	MADS box	SOC1	MA0554.1	Traes_6AS_AD173C5A3	Traes_6AS_AD173C5A3	737	757	-	8.64	0.000171	0.0964	CGCCGCCGTCGTCTTCTTCTT	Photoperiod
OG5_128986	MADS box	SOC1	MA0554.1	Traes_6AS_AD173C5A3	Traes_6AS_AD173C5A3	917	937	-	7.6	0.000264	0.121	GTCCATGTATTTTTTTTCCCC	Photoperiod
OG5_128986	MADS box	SOC1	MA0554.1	Traes_6AS_AD173C5A3	Traes_6AS_AD173C5A3	974	994	-	8.96	0.000148	0.0888	TTTGGGCATCTCTTTCCCTTC	Photoperiod
OG5_128986	MADS box	SOC1	MA0554.1	Traes_6BS_CA4EFA8F5	Traes_6BS_CA4EFA8F5	104	124	+	5.16	0.000642	0.195	CTTCATCCTTGTTGACCTTGC	Photoperiod
OG5_128986	MADS box	SOC1	MA0554.1	Traes_6BS_CA4EFA8F5	Traes_6BS_CA4EFA8F5	219	239	+	6.36	0.000424	0.154	TTCTTTTTATCGCTACTCTGC	Photoperiod
[truncated: 674 more rows]

## Sheet: Barley
OG ID	TF family	TF name	PWM ID	Gene ID	Gene name	Start	End	Strand	Raw_score	P_value	Q_value	Motif sequence	Gene_pathway
[truncated: 867 more rows]
