# Supplementary material for: Bioinformatic prediction of transcription factor binding sites at promoter regions of genes for photoperiod and vernalization responses in model and temperate cereal plants
Source: BMC Genomics. 2016 Aug 8;17:573. doi: 10.1186/s12864-016-2916-7 (PMC4977670; doi:10.1186/s12864-016-2916-7)
Supplement: Additional file 4: — The overlapping transcription factor binding sites (TFBSs) for each gene that is concurrent in Arabidopsis, Brachypodium, wheat and barley. (XLSX 197 kb) [file 12864_2016_2916_MOESM4_ESM.xlsx]

## Sheet: Arabidopsis
				TF_family																												TF name
																																AP2,B3		AP2
gene_id	overlap_bs_n	n_total_bs	n_TF_family	AP2	AP2,B3	AT hook	B3	C2H2 ZF	CG-1	CSD	CxC	Dof	E2F	EIN3	FAR1	GATA	GRAS	Homeodomain	LOB	MADS box	Myb/SANT	NAC/NAM	SBP	Storekeeper	TBP	TCP	Unknown	WRKY	bHLH	bZIP	bZIP,Homeodomain	AT1G51120	RAV1	ANT	AT1G22985	AT2G33710	AT3G23230	AT4G13620	AT4G16750	AT4G28140	AT5G07310	AT5G07580	AT5G43410	AT5G51190	ATCBF3	ATERF-1	ATERF-4	ATERF-7	ATERF-8
AT1G01060	10	15	9							1		1								2			1			2	2		2	4
AT1G04400	3	6	3							2										3	1
AT1G09570	27	31	3							11										19										1
AT1G22770	2	7	3							3										3										1
AT1G26260	11	18	4							10										6						1				1
AT1G49480	12	19	3							7		1								11
AT1G51140	27	32	8		1					6										15						1	4		2	3		1
AT1G53160	20	27	6							9										14							2		1	1
AT1G65480	19	24	4							12										10							1		1
AT1G68050	7	18	7							7						1				2	3						1	1		3
AT1G72390	2	3	2																	2							1
AT1G77080	16	22	3							7										14										1
AT2G06210	6	13	2							6										7
AT2G18790	33	37	10							6		1			1			1		15						2	5		4	2
AT2G21070	7	14	4				1			8										4										1
AT2G21660	8	11	7							1										2	4						2		1	1
AT2G25930	11	19	7	1						7										7	1						2			1
AT2G32950	8	11	7							1					1					4			1				1		1	2
AT2G40080	0	1	1																	1
AT2G42280	15	19	5	1						8										8	1									1
AT2G45660	9	18	5							5										10						1	1			1
AT2G46340	27	33	7							9										15	2						3		1	3
AT2G46790	2	4	4																	1	1								1	1
AT2G46830	9	15	8							2					1					1						2	4		3	2
AT3G02380	4	5	5																	1							2		1	1
AT3G18990	11	15	3							7										7							1
AT3G24440	25	35	8	2						13								1		12							4		1	2
AT3G26640	0	3	2							1										2
AT3G46640	13	18	9		2					1		1								2	1						2		1	8		2
AT3G47500	6	18	4							10										6							1			1
AT4G00650	12	19	8							3					1					6			1				3		3	2
AT4G09180	13	25	4							14										9	1						1
AT4G11880	15	17	6							4										8							2		1	2
AT4G16845	6	13	2							5										8
AT4G20370	11	12	2							6										6
AT4G22950	3	17	3							7										9										1
AT4G24540	17	24	6				1			5										15			1					1		1
AT4G30200	10	18	7							3										9						1	3		1	1
AT5G02810	4	5	2							3										2
AT5G10140	22	29	7							8										15	1						2		1	2
AT5G15840	6	8	6							1										2							2		2	1
AT5G17690	18	20	2							7										13
AT5G23730	14	23	4							13										8							1		1
AT5G24470	9	18	5							7										7	2	1								1
AT5G35840	5	8	5							1										4							2			1
AT5G39660	33	38	6							16										16							3		2	1
AT5G51230	4	6	4							1										3							1			1
AT5G52250	12	18	6			1	1			6										6									1	3
AT5G57360	9	16	4							6										6			1				3
AT5G57380	12	20	6							10										5	1						1		2	1
AT5G59570	12	17	8		1					2										3	1						4		2	4		1
AT5G60910	18	25	5							12							1			10			1						1
AT5G61150	12	17	4							6										9						1				1
AT5G61380	22	29	6							11										11	1						3		1	2
AT5G61850	17	22	4							5										15							1			1
AT5G62165	11	20	4							7										11	1		1
AT5G62430	10	17	4							8										7	1									1
AT5G65050	12	20	6	1						10								1		6			1	1
AT5G65060	12	21	6							6										9							3		1	2
AT5G65070	14	23	4							7										13								1		2
AT5G65080	23	30	5	1						14										12	2									1
[truncated: 130 more columns]

## Sheet: Brachypodium
				TF_family																												TF name
																																AP2,B3		AP2
gene_id	overlap_bs_n	n_total_bs	n_TF_family	AP2	AP2,B3	AT hook	B3	C2H2 ZF	CG-1	CSD	CxC	Dof	E2F	EIN3	FAR1	GATA	GRAS	Homeodomain	LOB	MADS box	Myb/SANT	NAC/NAM	SBP	Storekeeper	TBP	TCP	Unknown	WRKY	bHLH	bZIP	bZIP,Homeodomain	AT1G51120	RAV1	ANT	AT1G22985	AT2G33710	AT3G23230	AT4G13620	AT4G16750	AT4G28140	AT5G07310	AT5G07580	AT5G43410	AT5G51190	ATCBF3	ATERF-1	ATERF-4	ATERF-7	ATERF-8
BRADI1G01520	15	21	5	4		2				2										12				1																	1								1
BRADI1G08340	19	31	8	8		2		1		3										14				1		1				1								2						1
BRADI1G08400	19	30	6	13				1		1										11				3		1												3			1						1		1
BRADI1G10520	10	21	4	3						8										9	1																	1
BRADI1G12787	18	22	7	10						1								1		3	3			1			3									1		1			1			1					1
BRADI1G17410	13	21	5	7						5										7	1					1												2			1							1
BRADI1G21980	15	32	8	11		1				6										6				2	1	4				1								3						2
BRADI1G26720	5	14	5	4						3										5					1		1											1
BRADI1G33610	26	37	5	24																6				4		2	1									1		3			2			3
BRADI1G43670	10	16	4							3										11	1						1
BRADI1G45807	16	30	7	15				1		1										7	1			4			1								1	1		1			2			1
BRADI1G48830	23	30	5	15	1	1														7				6									1					4			1							1
BRADI1G59250	27	35	7	15						1										12	1		1	4		1									1	1		4
BRADI1G59300	17	22	6	7		1				2										8						3				1								1			1			2					1
BRADI1G64360	6	10	4	2						1										6				1																			1
BRADI1G65910	18	27	6	9						3										5				1		7				2					1			1			2			2
BRADI2G05226	13	20	7	2		1				4				1						10				1	1													1			1
BRADI2G07070	12	21	5	8		2														8	1			2														1			1							1
BRADI2G09720	7	17	5	3						6										6	1						1											2						1
BRADI2G10640	4	13	4	6						1										5				1												1													2
BRADI2G14290	31	37	6	11		2				6										16				1			1									1		3			1	1					1
BRADI2G25090	5	12	4	1		1				1										9																		1
BRADI2G36237	7	15	4			1				3										9						2
BRADI2G47100	0	5	3	2						1										2																		1										1
BRADI2G48657	24	35	6	15																10				3		3	1			3						1		3	1		3			3
BRADI2G57800	24	30	7	9		2	2			3										10				2		2												2			1
BRADI2G59120	7	19	6	6						1								1		8				2		1												1			2		1	1				1
BRADI2G59187	19	34	8	6						6									1	13	2			2		3	1								1			1			2								1
BRADI2G62067	28	34	9	6		1				4										12	4			2			3		1	1						1		1			2
BRADI3G01440	19	25	7	3		1				5										13				1	1	1																							1
BRADI3G01970	4	9	2	7																				2																	1			2
BRADI3G03106	28	36	7	15						3										6	1			7		3	1											4						1					1
BRADI3G04040	15	25	5	10						1										12				1			1									1		1			1			2					1
BRADI3G04140	14	23	3	5						4										14																		3											1
BRADI3G10010	14	29	6	2						5										15	3			2			2											1
BRADI3G12240	20	32	7	19				1		1										3				4		3	1										1	6						2
BRADI3G16515	6	15	5		1	1				4										8					1								1
BRADI3G17950	0	10	5			1	1			4								1		3
BRADI3G23167	33	42	7	25		1				3										7				3		2				1						2		5			1	1		1					2
BRADI3G24710	6	17	5	6						1										8				1		1												1			1			1
BRADI3G32090	25	30	8	10	1	1	1			3										10				2		2							1			1		1						1			1		1
BRADI3G39927	16	27	5	9						1				1						13				3												2					1								1
BRADI3G41297	29	36	6	2		3				12								1		17						1
BRADI3G44580	0	3	2	1																2																					1
BRADI3G48880	30	43	9	20						2								1		11	1			5			1	1		1					1	2		6			1			1
BRADI3G49204	4	16	7	4		1				1										7	1			1		1									1	1					1
BRADI3G51800	18	26	7	5						2								1		14	1			2		1															1
BRADI3G56260	5	10	4							1										7	1						1
BRADI3G57667	13	25	9	8		1				3								1		8				1	1	1	1							1				1			1
BRADI4G05950	12	18	6	4		2				2										8				1	1											1
BRADI4G13227	11	18	5		1	1				1								1		14													1
BRADI4G16630	25	38	8	10		3				3										9	4				1	4	4											4			3
BRADI4G24967	19	32	10	14		1				1										4	2			1	1	5	2			1								3				2		2				1
BRADI4G32934	13	22	5	6						1		1								13							1											1						2
BRADI4G34680	8	17	4	4			1											1		11																		1						1
BRADI4G36077	34	49	10	23						1										3	2			8		4	3		1	4					1			4			1			6
BRADI5G20340	23	28	7	1		1	4			5										15					1	1															1
BRADI5G21700	12	19	7		1					2		1								11	1				2		1						1
[truncated: 130 more columns]

## Sheet: Wheat
				TF_family																												TF name
																																AP2,B3		AP2
gene_id	overlap_bs_n	n_total_bs	n_TF_family	AP2	AP2,B3	AT hook	B3	C2H2 ZF	CG-1	CSD	CxC	Dof	E2F	EIN3	FAR1	GATA	GRAS	Homeodomain	LOB	MADS box	Myb/SANT	NAC/NAM	SBP	Storekeeper	TBP	TCP	Unknown	WRKY	bHLH	bZIP	bZIP,Homeodomain	AT1G51120	RAV1	ANT	AT1G22985	AT2G33710	AT3G23230	AT4G13620	AT4G16750	AT4G28140	AT5G07310	AT5G07580	AT5G43410	AT5G51190	ATCBF3	ATERF-1	ATERF-4	ATERF-7	ATERF-8
Traes_1AL_06C8C7505	2	6	4			1	1			1										3
Traes_1AL_52C5531A4	6	12	4			4				2										5							1
Traes_1AL_69C261072	0	4	2			1														3
Traes_1AL_6B108514B	11	14	5			3														4							2		2	3
Traes_1AL_6F5982F88	2	9	3	2																6	1
Traes_1AL_CC827E5C6	13	17	8			2				3										6	1			1		2	1			1
Traes_1AL_E77BBB3DE	2	8	3	2						2										4
Traes_1AS_0B3F4AE5E	3	7	4			1														4	1			1
Traes_1AS_6C47432E2	3	3	3			1				1										1
Traes_1BL_0E506AB7D	18	24	5	1		1				6										14						2
Traes_1BL_25B8AB99E	19	22	3			1				7										14
Traes_1BL_40FB1B9E5	7	11	4	4		1				2										4															1
Traes_1BL_B95F8C666	12	22	4	1		2				6										13
Traes_1BL_F1D5BF5F8	4	9	4	2		2														4				1													1
Traes_1BS_BEF75A847	5	8	4			1				1						1				5
Traes_1DL_2997D073B	4	8	4	4						2										1										1
Traes_1DL_96D83DE2D	0	2	1																	2
Traes_1DL_D5BBCA2D0	0	3	3	1																				1				1
Traes_1DL_D7AF9D2EC	15	20	5			4				2										10				2		2
Traes_1DL_EEFA8572E	2	11	3			3				5										3
Traes_1DS_07BDA3BF7	0	6	3	4																				1						1
Traes_1DS_6B00100D9	5	15	3	12																				2			1								1											1
Traes_2AL_0C599D85F	6	15	5			2				3	1									8	1
Traes_2AL_20C2D79E1	10	18	6		1					2										8						4	1		2			1
Traes_2AL_83D0D0C3F	15	20	5	1		1	6			1										11																1
Traes_2AS_40BE8A9D8	13	20	3			5				11										4
Traes_2AS_6C2F49AE0	10	16	4			3				5		1								7
Traes_2BL_13F87C128	10	13	5			1				4										5						2				1
Traes_2BL_8DEC0EFBF	12	15	6			2	2			2										6				1		2
Traes_2BS_186EA570A	0	2	2							1										1
Traes_2BS_2CA9DB5DE	9	13	6	1		1														4				2		4				1
Traes_2BS_6859C24E5	15	18	4			2				8		1								7
Traes_2BS_8BED816B1	9	12	4	1	1	2														8												1
Traes_2DL_69EE502BC	0	6	3			1				1										4
Traes_2DL_903A29CBA	10	15	6	1		1				2										7						2			2
Traes_2DL_9A5596BB0	8	15	5			1				8										3						2				1
Traes_2DS_00DB0399E	0	1	1																	1
Traes_2DS_2A961F39D	5	8	3	1						3										4
Traes_2DS_3A2D5B67D	9	15	4		1	2				4										8													1
Traes_2DS_9F6EA1670	23	30	5			8				6		1								14							1
Traes_3AL_0FBC0145E	4	12	4			3				4	3									2
Traes_3AL_5D77BFE80	0	1	1			1
Traes_3AL_B21FE056C	4	8	5	1	1					2		1								3													1
Traes_3AS_1DEBF1E8B	7	9	4			2				4		1								2
Traes_3AS_47DAFFD83	4	6	2							1										5
Traes_3AS_4C4673A12	7	12	4			1				4										6	1
Traes_3DL_021BBEBB1	2	8	3			2				1										5
Traes_3DL_915546ED4	2	3	1																	3
Traes_3DL_C22C625F6	2	2	2																								1			1
Traes_3DL_FBDAB64AA	9	10	1																	10
Traes_3DS_29943C262	5	9	3			2				4										3
Traes_3DS_71052A06E	8	11	4			1				4										2						4
Traes_3DS_72524290F	3	8	5			1				1	1									4							1
Traes_4AL_6C152CCAE	15	21	8			2				6										6	2			1		2	1			1
Traes_4AL_F46203719	10	12	3			2				4										6
Traes_4AS_1F3163292	8	13	5			3				5										2	1					2
Traes_4AS_B2CDBFB54	18	28	8	3		3				5										11				1		3	1			1
Traes_4AS_E1E60C5E5	3	7	2				1													6
Traes_4BL_430501C10	13	20	7	3		2														7				2		4	1			1
Traes_4BL_4E9C903D0	0	3	2							1										2
Traes_4BL_94E5E213F	2	5	2							2										3
Traes_4BL_B075EFE84	0	4	3			1				2										1
Traes_4BL_B8FFB0854	19	25	6	1		5				6										10				2					1
Traes_4BS_CCF46C1E8	8	15	3			3				6										6
Traes_4BS_EE7B661C1	2	6	3																		1			2		3
Traes_4DL_53442ACE0	9	12	5			3				3										2				1		3
Traes_4DL_5633C0561	4	11	3			4				3										4
Traes_4DL_C4CB3D5AF	5	9	5			1				1										5						1			1
Traes_4DL_EE41726EA	16	25	8	3		1				4										10				1		4	1			1
Traes_4DS_5A7ABE019	9	16	5	1		2				5										6	2
Traes_4DS_9C6CD24ED	11	15	8	2						3										3				2		2	2			1													2
Traes_5AL_13E2DEC48	7	11	4			1				2										7									1
Traes_5AL_21C395CA8	7	10	3			3				4										3
Traes_5AL_5FDA82EA5	8	14	4	2		1				5										6
Traes_5AL_6FF34F1C3	2	14	5				1			4										7						1			1
Traes_5AL_852A1474C	8	12	2							3										9
Traes_5AL_9731E2D53	10	15	5			1	10			1										2							1
Traes_5AL_B5FA7CEF0	4	8	3			1				4										3
Traes_5BL_02F8B4BFF	0	2	1																	2
Traes_5BL_467351FB8	2	5	4			1				1										1						2
Traes_5BL_5D2D22E67	4	9	6	1		1				1										3				1		2
Traes_5BL_5FE09CFB2	8	13	3			3				2										8
Traes_5BL_89C0DE21C	0	1	1							1
Traes_5BL_DB6E9FDB9	4	11	3			1														6						4
Traes_5BL_EC1F3715B1	14	19	6			5				3						2				7						1				1
Traes_5BL_F08C5D7AE	0	6	6			1				1			1							1				1			1
Traes_5BS_7FC36D34B	13	17	3			3				5										9
Traes_5BS_BE6397B54	5	10	5	3		1				2										3										1													1
Traes_5DL_0B769D390	15	20	5	1		3				2										12				2
Traes_5DL_8CE2482E6	10	14	5			1				2										4	1					6
Traes_5DL_9CC4EC839	17	24	7	3		3				1										11				3		2				1
Traes_5DL_F149F6BD2	9	16	5	1		5				2										5				3													1
Traes_5DS_485F1D5FD	2	7	5	1		1														2				1		2
Traes_5DS_F4C284210	13	21	7	2		3				5										5				3		2				1						1	1
Traes_5DS_F4C2842101	13	21	7	2		3				5										5				3		2				1						1	1
Traes_6AL_4775D09661	2	5	3			1				2										2
Traes_6AL_86BABC721	12	14	5			1				1										10							1			1
Traes_6AL_91466C09A	2	8	4			1				3										3				1
Traes_6AL_A0A31AA9F	9	13	6	3																3	1			2		2				2						1
Traes_6AL_AE17AA751	6	6	3			1				3										2
Traes_6AL_CA27B1396	7	12	3			1				8										3
Traes_6AS_4BC1DE504	3	10	5	1						1										6	1					1
Traes_6AS_4BFE9C402	8	17	7	3		1	1			3				1						7										1													1
Traes_6AS_68AD15C6B	6	11	4			2				1										5						3
Traes_6AS_920A35FA61	8	16	6	1		1				2										8				2		2										1
Traes_6AS_A144A66D1	5	10	4			3				2										3				2
Traes_6AS_AD173C5A3	14	15	4	4		1				2										8																1
Traes_6AS_D6ABA1D79	0	1	1																	1
Traes_6BL_0F2796077	13	15	4			3				3										8								1
Traes_6BL_784C950E0	2	2	2			1				1
Traes_6BL_D9F3AF4C9	0	5	4	2		1														1						1																	1
Traes_6BL_ED40C8806	0	4	2																	3				1
Traes_6BL_F5F82174B	0	5	3			1														3						1
Traes_6BS_63350D7F6	6	11	3			2				4										5
Traes_6BS_CA4EFA8F5	2	4	2							2										2
Traes_6DL_036293C55	8	11	2							1										10
Traes_6DL_41E673F0F	5	9	4			1	1			1										6
Traes_6DL_4B69D3147	16	22	8	2		1				1										10	1			2		4	1										1
Traes_6DL_64573D0A6	2	12	5	1		2				4										2				3
Traes_6DL_802B0691E	4	8	4	1						1										5							1
Traes_6DL_C215BACFD	0	4	3			1				1														2
Traes_6DL_F11C3C833	7	12	4			1	1													9				1
Traes_6DS_1EE244304	0	5	2			1														4
Traes_6DS_2BAD7A60A	19	24	4			4				7										11				2
Traes_6DS_C768527A4	8	14	3			2				6										6
Traes_7AL_419146F7D	0	3	3																	1				1			1
Traes_7AL_C6434FE8D	0	5	4	1																1				2			1																						1
Traes_7AS_EBD5F1F54	2	10	3			2														3				5
Traes_7AS_F46AC277B	2	6	2			1														5
Traes_7AS_F568FCBF1	2	2	2							1										1
Traes_7BL_8E2627E0A	2	9	3			2				2										5
Traes_7BL_998EC9F74	0	7	3	1																5	1
Traes_7BS_4D5DE99CC	3	8	4			1				1										5	1
Traes_7BS_4FDD8D6E2	5	8	3			1				1										6
Traes_7BS_581AA844D	4	12	4			3				1										4				4
Traes_7BS_E337E82FB	6	7	2							1										6
Traes_7DL_310E46F15	4	7	4							1										1				1		4
Traes_7DL_801BC1E0F	7	10	4	1						1	1									7
Traes_7DS_12C14942B	0	2	2			1																		1
Traes_7DS_46E811D74	0	5	2							1										4
Traes_7DS_B671A4EAD	0	2	2	1																1
[truncated: 130 more columns]

## Sheet: Barley
				TF_family																												TF name
																																AP2,B3		AP2
gene_id	overlap_bs_n	n_total_bs	n_TF_family	AP2	AP2,B3	AT hook	B3	C2H2 ZF	CG-1	CSD	CxC	Dof	E2F	EIN3	FAR1	GATA	GRAS	Homeodomain	LOB	MADS box	Myb/SANT	NAC/NAM	SBP	Storekeeper	TBP	TCP	Unknown	WRKY	bHLH	bZIP	bZIP,Homeodomain	AT1G51120	RAV1	ANT	AT1G22985	AT2G33710	AT3G23230	AT4G13620	AT4G16750	AT4G28140	AT5G07310	AT5G07580	AT5G43410	AT5G51190	ATCBF3	ATERF-1	ATERF-4	ATERF-7	ATERF-8
MLOC_10022	2	8	4	1																5					1		1
MLOC_10707	10	16	6			1	1			2								1		4							7
MLOC_12732	26	32	8	13					1	1									2	1				7		6				1										4		2		3
MLOC_13032	12	17	6	2						1										1				1	4		8													1
MLOC_13446	12	20	7			1		1		6										9				1			1		1
MLOC_13930	0	6	4																	3				1		1					1
MLOC_14118	7	13	5			1	1			2		1								8
MLOC_14151	19	26	7	2		3				5										8				5	1		2																	1
MLOC_14305	8	13	7	2			3		1	1										4			1							1														1
MLOC_16577	21	32	6			2		2		9										7				1			11
MLOC_19119	7	12	6				1	1		1										7							1			1
MLOC_19593	18	25	11	1				1	1	1									1	8	1			3		6	1			1
MLOC_20007	4	7	3					1												5						1
MLOC_23884	2	4	4	1																1				1		1
MLOC_30102	11	15	7	4		1		2		5										1				1			1													1		1
MLOC_44010	5	14	5	3						2										4				3		2														1				2
MLOC_52387	13	18	6	7			1												1	4	1			4																3
MLOC_52815	9	15	6				2	1		3										6							2		1
MLOC_52944	3	6	5																	1		1		1	1		2
MLOC_53725	6	8	5	1		1				1										3							2																	1
MLOC_5375	15	22	7			2				4		1								9	1				1		4
MLOC_54256	2	3	3	1						1										1
MLOC_54366	13	20	7	3						2		1								7				3		3	1																	1
MLOC_54725	0	6	3	1																4									1											1
MLOC_56472	17	23	8	4			2								1					3				9		1			1	2										2				1
MLOC_56598	2	9	7				2	1		1										2		1					1			1
MLOC_56756	7	12	4	1				1		3										7
MLOC_57021	25	34	9	8				1		2									1	3				7		7			2	3												1		3
MLOC_57890	8	15	8	2		2	1			3										4				1					1	1
MLOC_58590	9	15	6			1				3										6						2			2	1
MLOC_60578	17	26	7	1	2					9										11				1		1	1					2
MLOC_61901	16	24	7			3				6								1		7					2	2	3
MLOC_63920	13	23	9	7			1	1												2		1		4		4		1		2										1				3
MLOC_64083	3	11	6			1				2										4	1				1		2
MLOC_64195	23	28	8	5		3				1														2	2		13		2													1		1
MLOC_67834	7	18	6	7															1	6	1		1	2																1				2
MLOC_68576	17	23	7	10			1		1										1	3				6					1											2		3		1
MLOC_68591	7	13	5	5						2										4				1						1										1		1		2
MLOC_6879	18	24	7	9		2				4									1	4	1			3																5				2
MLOC_6921	7	11	6			1				1								1		5	2						1
MLOC_70546	4	7	3							1										3							3
MLOC_70638	0	7	7	1		1				1					1					1	1								1											1
MLOC_74683	12	18	6	6											1				2	6				2						1										1				2
MLOC_75092	4	17	10	1			1			2										3	1			1		3	3		1	1															1
MLOC_75281	10	12	2							1										11
MLOC_75496	6	11	4							3										6					1		1
MLOC_76418	11	16	6	1		4				3										6							1		1
MLOC_77423	9	19	6			1	2		1	5										9									1
MLOC_79421	15	23	7	3		2			1	5									2	9				1																1				1
MLOC_81154	5	10	5	2		1														2					2		3													2
MLOC_81684	2	4	3			1				2											1
MLOC_824	18	25	8	8			1			1										4				6		3	1		1											1				1
MLOC_8289	5	11	5	2		2														5			1	1
MLOC_9834	13	20	6			3				7										4					1	1	4
[truncated: 130 more columns]
