# Supplementary material for: Bioinformatic prediction of transcription factor binding sites at promoter regions of genes for photoperiod and vernalization responses in model and temperate cereal plants
Source: BMC Genomics. 2016 Aug 8;17:573. doi: 10.1186/s12864-016-2916-7 (PMC4977670; doi:10.1186/s12864-016-2916-7)
Supplement: Additional file 5: — The intraspecific Tajima’s D values of TFBSs in Arabidopsis, Brachypodium, wheat and barley. (XLS 110 kb) [file 12864_2016_2916_MOESM5_ESM.xls]

## Sheet: Additional file 5_ with gene_id
TF_family	TF_name	Motif_pattern	Species	Gene_ID	Gene_name	nsites	w	S	Eta	Eta_E	Pi	Theta	Tajima_D	FuLi_Dstar	FuLi_Fstar
AP2	WIN1	M0006_1.02	BR	BRADI1G33610	BRADI1G33610	5	10	4	5	3	0.46	0.48	-0.280994	0	-0.0577917
AP2	WIN1	M0006_1.02	BR	BRADI4G36077	BRADI4G36077	4	10	3	4	3	0.4	0.436364	-0.780123	-0.0650102	-0.180131
AP2	WIN1	M0006_1.02	Traes_D	Traes_1DS_6B00100D9	Traes_1DS_6B00100D9	5	10	2	3	2	0.26	0.288	-0.611621	-0.174749	-0.262972
AP2	ERF1	M0025_1.02	BR	BRADI1G45807	BRADI1G45807	4	10	3	3	3	0.3	0.327273	-0.754451	-0.754451	-0.674655
AP2	ERF1	M0025_1.02	BR	BRADI3G23167	BRADI3G23167	6	10	2	3	1	0.253333	0.262774	-0.185445	0.510516	0.380855
AP2	ATERF6	M0027_1.02	ML	MLOC_824	MLOC_824	4	10	2	3	2	0.3	0.327273	-0.754451	0.167656	0
AP2	AT5G51190	M0040_1.02	BR	BRADI4G36077	BRADI4G36077	6	8	2	4	3	0.4	0.583942	-1.70763	-0.626604	-0.907538
AP2	ERF11	M0043_1.02	ML	MLOC_57021	MLOC_57021	4	8	1	1	1	0.166667	0.181818	-0.612372	-0.612372	-0.478714
AT hook	AT5G62260	M0121_1.02	Traes_A	Traes_2AS_40BE8A9D8	Traes_2AS_40BE8A9D8	4	9	0	0	0	0	0	nan	nan	nan
AT hook	AT4G17950	M0137_1.02	ML	MLOC_76418	MLOC_76418	4	8	1	1	1	0.166667	0.181818	-0.612372	-0.612372	-0.478714
.	.	M0138_1.02	ML	MLOC_10707	MLOC_10707	7	10	2	3	2	0.2	0.244898	-0.830142	-0.519	-0.634357
.	.	M0138_1.02	ML	MLOC_13032	MLOC_13032	7	10	3	5	4	0.323809	0.408163	-1.02379	-0.968668	-1.06618
.	.	M0138_1.02	ML	MLOC_16577	MLOC_16577	11	10	3	6	1	0.367273	0.409701	-0.409967	0.737794	0.507425
.	.	M0138_1.02	ML	MLOC_64195	MLOC_64195	12	10	5	6	1	0.50303	0.397367	1.0141	0.706144	0.889695
.	.	M0138_1.02	ML	MLOC_9834	MLOC_9834	4	10	2	2	1	0.233333	0.218182	0.59158	0.59158	0.503556
B3	LEC2	M0146_1.02	BR	BRADI5G20340	BRADI5G20340	4	8	0	0	0	0	0	nan	nan	nan
B3	LEC2	M0146_1.02	Traes_A	Traes_2AL_83D0D0C3F	Traes_2AL_83D0D0C3F	6	8	0	0	0	0	0	nan	nan	nan
B3	LEC2	M0146_1.02	Traes_A	Traes_5AL_9731E2D53	Traes_5AL_9731E2D53	10	8	3	3	3	0.2	0.353486	-1.56222	-1.78443	-1.9338
CSD	ATGRP2B	M0583_1.02	AT	AT1G09570	PHYA	11	8	3	5	4	0.381818	0.569029	-1.26056	-1.4445	-1.57651
CSD	ATGRP2B	M0583_1.02	AT	AT1G26260	CIB5	10	8	2	3	2	0.237037	0.353486	-1.18525	-0.804896	-1.00271
CSD	ATGRP2B	M0583_1.02	AT	AT1G49480	RTV1	7	8	2	3	0	0.412698	0.408163	0.0503117	1.2975	1.09955
CSD	ATGRP2B	M0583_1.02	AT	AT1G51140	BHLH122	6	8	1	2	0	0.266667	0.291971	-0.410669	1.27971	0.956091
CSD	ATGRP2B	M0583_1.02	AT	AT1G53160	SPL4	9	8	1	3	1	0.259259	0.367937	-1.12841	0.2314	-0.101137
CSD	ATGRP2B	M0583_1.02	AT	AT1G65480	FT	12	8	2	4	1	0.353535	0.441519	-0.700857	0.367942	0.10965
CSD	ATGRP2B	M0583_1.02	AT	AT1G68050	ADO3	7	8	1	3	1	0.285714	0.408163	-1.35841	0.38925	0
CSD	ATGRP2B	M0583_1.02	AT	AT1G77080	MAF1	7	8	1	2	1	0.222222	0.272109	-0.756042	-0.0589052	-0.229013
CSD	ATGRP2B	M0583_1.02	AT	AT2G06210	ELF8	6	8	1	3	2	0.288889	0.437956	-1.75695	-0.374809	-0.703118
CSD	ATGRP2B	M0583_1.02	AT	AT2G18790	PHYB	6	8	1	2	1	0.244444	0.291971	-0.771321	0.062208	-0.119511
CSD	ATGRP2B	M0583_1.02	AT	AT2G21070	FIO1	8	8	1	1	0	0.178571	0.128558	1.1665	0.887794	1.0316
CSD	ATGRP2B	M0583_1.02	AT	AT2G25930	ELF3	7	8	1	3	1	0.285714	0.408163	-1.35841	0.38925	0
CSD	ATGRP2B	M0583_1.02	AT	AT2G42280	BHLH130	8	8	1	3	1	0.273809	0.385675	-1.19349	0.300728	-0.0481666
CSD	ATGRP2B	M0583_1.02	AT	AT2G45660	AGL20	5	8	1	2	1	0.266667	0.32	-0.972558	0.24314	0
CSD	ATGRP2B	M0583_1.02	AT	AT2G46340	SPA1	9	8	1	3	1	0.259259	0.367937	-1.12841	0.2314	-0.101137
CSD	ATGRP2B	M0583_1.02	AT	AT3G18990	VRN1	7	8	2	4	2	0.428571	0.544218	-1.01585	-0.0686319	-0.303239
CSD	ATGRP2B	M0583_1.02	AT	AT3G24440	VRN5	13	8	3	6	4	0.393162	0.644494	-1.44003	-1.1812	-1.42059
CSD	ATGRP2B	M0583_1.02	AT	AT3G47500	CDF3	10	8	3	4	3	0.333333	0.471314	-1.12399	-1.12706	-1.26076
CSD	ATGRP2B	M0583_1.02	AT	AT4G09180	BHLH81	14	8	3	5	2	0.388278	0.524087	-0.897183	-0.223591	-0.456861
CSD	ATGRP2B	M0583_1.02	AT	AT4G11880	AGL14	4	8	1	1	1	0.166667	0.181818	-0.612372	-0.612372	-0.478714
CSD	ATGRP2B	M0583_1.02	AT	AT4G16845	VRN2	5	8	1	2	1	0.266667	0.32	-0.972558	0.24314	0
CSD	ATGRP2B	M0583_1.02	AT	AT4G20370	TSF	6	8	1	3	2	0.288889	0.437956	-1.75695	-0.374809	-0.703118
CSD	ATGRP2B	M0583_1.02	AT	AT4G22950	AGL19	7	8	1	2	0	0.253968	0.272109	-0.274924	1.1781	0.91605
CSD	ATGRP2B	M0583_1.02	AT	AT4G24540	AGL24	5	8	1	1	1	0.133333	0.16	-0.816497	-0.816497	-0.771517
CSD	ATGRP2B	M0583_1.02	AT	AT5G10140	FLC	8	8	1	2	1	0.202381	0.257117	-0.792801	-0.149314	-0.324344
CSD	ATGRP2B	M0583_1.02	AT	AT5G17690	TFL2	7	8	1	3	2	0.269841	0.408163	-1.53451	-0.519	-0.803519
CSD	ATGRP2B	M0583_1.02	AT	AT5G23730	RUP2	13	8	3	6	2	0.444444	0.644494	-1.1462	0.0586478	-0.289915
CSD	ATGRP2B	M0583_1.02	AT	AT5G24470	APRR5	7	8	2	4	3	0.365079	0.544218	-1.57357	-0.789267	-1.04449
CSD	ATGRP2B	M0583_1.02	AT	AT5G39660	CDF2	16	8	2	5	1	0.344444	0.502276	-1.03556	0.458835	0.0646851
CSD	ATGRP2B	M0583_1.02	AT	AT5G52250	RUP1	6	8	1	2	1	0.244444	0.291971	-0.771321	0.062208	-0.119511
CSD	ATGRP2B	M0583_1.02	AT	AT5G57360	ZTL	6	8	2	3	2	0.377778	0.437956	-0.709278	-0.374809	-0.468745
CSD	ATGRP2B	M0583_1.02	AT	AT5G57380	VIN3	10	8	1	3	1	0.259259	0.353486	-0.959062	0.174637	-0.112549
CSD	ATGRP2B	M0583_1.02	AT	AT5G60910	AGL8	12	8	2	5	4	0.292929	0.551899	-1.72973	-1.53109	-1.79137
CSD	ATGRP2B	M0583_1.02	AT	AT5G61150	VIP4	6	8	2	3	1	0.377778	0.437956	-0.709278	0.510516	0.263669
CSD	ATGRP2B	M0583_1.02	AT	AT5G61380	TOC1	11	8	3	6	4	0.460606	0.682834	-1.28839	-1.02817	-1.23374
CSD	ATGRP2B	M0583_1.02	AT	AT5G61850	LFY	5	8	1	2	1	0.266667	0.32	-0.972558	0.24314	0
CSD	ATGRP2B	M0583_1.02	AT	AT5G62165	AGL42	7	8	2	3	2	0.333333	0.408163	-0.830142	-0.519	-0.634357
CSD	ATGRP2B	M0583_1.02	AT	AT5G62430	CDF1	8	8	2	4	1	0.416667	0.514233	-0.827727	0.568071	0.269605
CSD	ATGRP2B	M0583_1.02	AT	AT5G65050	AGL31	10	8	3	5	3	0.377778	0.589143	-1.4386	-0.685995	-0.975372
CSD	ATGRP2B	M0583_1.02	AT	AT5G65060	MAF3	6	8	1	1	0	0.2	0.145985	1.4451	1.05247	1.15768
CSD	ATGRP2B	M0583_1.02	AT	AT5G65070	MAF4	7	8	1	3	1	0.285714	0.408163	-1.35841	0.38925	0
CSD	ATGRP2B	M0583_1.02	AT	AT5G65080	MAF5	14	8	2	5	2	0.358974	0.524087	-1.09077	-0.223591	-0.514876
CSD	ATGRP2B	M0583_1.02	BR	BRADI1G10520	BRADI1G10520	8	8	2	3	1	0.369048	0.385675	-0.177397	0.300728	0.208722
CSD	ATGRP2B	M0583_1.02	BR	BRADI1G17410	BRADI1G17410	5	8	1	1	0	0.2	0.16	1.22474	1.22474	1.15728
CSD	ATGRP2B	M0583_1.02	BR	BRADI1G21980	BRADI1G21980	6	8	1	1	0	0.2	0.145985	1.4451	1.05247	1.15768
CSD	ATGRP2B	M0583_1.02	BR	BRADI2G05226	BRADI2G05226	4	8	1	2	2	0.277778	0.363636	-2.01137	-0.709896	-0.80569
CSD	ATGRP2B	M0583_1.02	BR	BRADI2G09720	BRADI2G09720	6	8	2	3	3	0.311111	0.437956	-1.49503	-1.26013	-1.37694
CSD	ATGRP2B	M0583_1.02	BR	BRADI2G14290	BRADI2G14290	6	8	1	2	1	0.244444	0.291971	-0.771321	0.062208	-0.119511
CSD	ATGRP2B	M0583_1.02	BR	BRADI2G59187	BRADI2G59187	6	8	2	3	2	0.355556	0.437956	-0.971195	-0.374809	-0.527338
CSD	ATGRP2B	M0583_1.02	BR	BRADI2G62067	BRADI2G62067	4	8	1	1	0	0.222222	0.181818	1.63299	1.63299	1.27657
CSD	ATGRP2B	M0583_1.02	BR	BRADI3G01440	BRADI3G01440	5	8	1	2	1	0.266667	0.32	-0.972558	0.24314	0
CSD	ATGRP2B	M0583_1.02	BR	BRADI3G04140	BRADI3G04140	4	8	1	2	2	0.277778	0.363636	-2.01137	-0.709896	-0.80569
CSD	ATGRP2B	M0583_1.02	BR	BRADI3G10010	BRADI3G10010	5	8	1	1	0	0.2	0.16	1.22474	1.22474	1.15728
CSD	ATGRP2B	M0583_1.02	BR	BRADI3G16515	BRADI3G16515	4	8	1	2	2	0.277778	0.363636	-2.01137	-0.709896	-0.80569
CSD	ATGRP2B	M0583_1.02	BR	BRADI3G17950	BRADI3G17950	4	8	2	2	2	0.333333	0.363636	-0.709896	-0.709896	-0.604268
CSD	ATGRP2B	M0583_1.02	BR	BRADI3G41297	BRADI3G41297	12	8	3	4	2	0.353535	0.441519	-0.700857	-0.458947	-0.588648
CSD	ATGRP2B	M0583_1.02	BR	BRADI5G20340	BRADI5G20340	5	8	2	3	3	0.366667	0.48	-1.48537	-1.04849	-1.13955
CSD	ATGRP2B	M0583_1.02	ML	MLOC_13446	MLOC_13446	6	8	1	2	2	0.2	0.291971	-1.49262	-1.15529	-1.27479
CSD	ATGRP2B	M0583_1.02	ML	MLOC_14151	MLOC_14151	5	8	1	3	3	0.3	0.48	-2.35911	-1.04849	-1.31486
CSD	ATGRP2B	M0583_1.02	ML	MLOC_16577	MLOC_16577	9	8	2	3	2	0.287037	0.367937	-0.839989	-0.725641	-0.834376
CSD	ATGRP2B	M0583_1.02	ML	MLOC_30102	MLOC_30102	5	8	1	1	0	0.2	0.16	1.22474	1.22474	1.15728
CSD	ATGRP2B	M0583_1.02	ML	MLOC_5375	MLOC_5375	4	8	1	3	3	0.333333	0.545454	-3.52077	-0.754451	-1.12443
CSD	ATGRP2B	M0583_1.02	ML	MLOC_60578	MLOC_60578	9	8	1	3	2	0.25	0.367937	-1.22455	-0.725641	-0.935513
CSD	ATGRP2B	M0583_1.02	ML	MLOC_61901	MLOC_61901	6	8	2	4	3	0.4	0.583942	-1.70763	-0.626604	-0.907538
CSD	ATGRP2B	M0583_1.02	ML	MLOC_6879	MLOC_6879	4	8	1	2	2	0.277778	0.363636	-2.01137	-0.709896	-0.80569
CSD	ATGRP2B	M0583_1.02	ML	MLOC_77423	MLOC_77423	5	8	1	2	2	0.233333	0.32	-1.58041	-0.972558	-1.0737
CSD	ATGRP2B	M0583_1.02	ML	MLOC_79421	MLOC_79421	5	8	1	3	3	0.3	0.48	-2.35911	-1.04849	-1.31486
CSD	ATGRP2B	M0583_1.02	ML	MLOC_9834	MLOC_9834	7	8	1	2	1	0.238095	0.272109	-0.515483	-0.0589052	-0.171759
CSD	ATGRP2B	M0583_1.02	Traes_A	Traes_2AS_40BE8A9D8	Traes_2AS_40BE8A9D8	11	8	3	3	2	0.266667	0.341417	-0.749364	-0.873629	-0.947732
CSD	ATGRP2B	M0583_1.02	Traes_A	Traes_2AS_6C2F49AE0	Traes_2AS_6C2F49AE0	5	8	1	2	2	0.233333	0.32	-1.58041	-0.972558	-1.0737
CSD	ATGRP2B	M0583_1.02	Traes_A	Traes_3AL_0FBC0145E	Traes_3AL_0FBC0145E	4	8	2	2	2	0.333333	0.363636	-0.709896	-0.709896	-0.604268
CSD	ATGRP2B	M0583_1.02	Traes_A	Traes_3AS_1DEBF1E8B	Traes_3AS_1DEBF1E8B	4	8	2	3	2	0.5	0.545454	-0.754451	0.167656	0
CSD	ATGRP2B	M0583_1.02	Traes_A	Traes_3AS_4C4673A12	Traes_3AS_4C4673A12	4	8	2	2	2	0.333333	0.363636	-0.709896	-0.709896	-0.604268
CSD	ATGRP2B	M0583_1.02	Traes_A	Traes_4AL_6C152CCAE	Traes_4AL_6C152CCAE	6	8	2	2	1	0.288889	0.291971	-0.0500174	0.062208	0.0398371
CSD	ATGRP2B	M0583_1.02	Traes_A	Traes_4AL_F46203719	Traes_4AL_F46203719	4	8	1	1	0	0.222222	0.181818	1.63299	1.63299	1.27657
CSD	ATGRP2B	M0583_1.02	Traes_A	Traes_4AS_1F3163292	Traes_4AS_1F3163292	5	8	2	2	2	0.266667	0.32	-0.972558	-0.972558	-0.954404
CSD	ATGRP2B	M0583_1.02	Traes_A	Traes_4AS_B2CDBFB54	Traes_4AS_B2CDBFB54	5	8	2	4	3	0.5	0.64	-1.43561	-0.410175	-0.626259
CSD	ATGRP2B	M0583_1.02	Traes_A	Traes_5AL_21C395CA8	Traes_5AL_21C395CA8	4	8	1	2	2	0.277778	0.363636	-2.01137	-0.709896	-0.80569
CSD	ATGRP2B	M0583_1.02	Traes_A	Traes_5AL_5FDA82EA5	Traes_5AL_5FDA82EA5	5	8	1	2	1	0.266667	0.32	-0.972558	0.24314	0
CSD	ATGRP2B	M0583_1.02	Traes_A	Traes_5AL_6FF34F1C3	Traes_5AL_6FF34F1C3	4	8	1	2	2	0.277778	0.363636	-2.01137	-0.709896	-0.80569
CSD	ATGRP2B	M0583_1.02	Traes_A	Traes_5AL_B5FA7CEF0	Traes_5AL_B5FA7CEF0	4	8	2	2	1	0.388889	0.363636	0.59158	0.59158	0.503556
CSD	ATGRP2B	M0583_1.02	Traes_A	Traes_6AL_CA27B1396	Traes_6AL_CA27B1396	8	8	2	3	3	0.238095	0.385675	-1.57453	-1.56533	-1.71794
CSD	ATGRP2B	M0583_1.02	Traes_B	Traes_1BL_0E506AB7D	Traes_1BL_0E506AB7D	6	8	2	3	2	0.355556	0.437956	-0.971195	-0.374809	-0.527338
CSD	ATGRP2B	M0583_1.02	Traes_B	Traes_1BL_25B8AB99E	Traes_1BL_25B8AB99E	7	8	2	4	3	0.396825	0.544218	-1.29471	-0.789267	-0.977103
CSD	ATGRP2B	M0583_1.02	Traes_B	Traes_1BL_B95F8C666	Traes_1BL_B95F8C666	6	8	2	3	2	0.355556	0.437956	-0.971195	-0.374809	-0.527338
CSD	ATGRP2B	M0583_1.02	Traes_B	Traes_2BL_13F87C128	Traes_2BL_13F87C128	4	8	2	4	4	0.555556	0.727273	-2.21035	-0.780123	-0.9607
CSD	ATGRP2B	M0583_1.02	Traes_B	Traes_2BS_6859C24E5	Traes_2BS_6859C24E5	8	8	2	3	2	0.285714	0.385675	-1.06648	-0.6323	-0.802777
CSD	ATGRP2B	M0583_1.02	Traes_B	Traes_4BL_B8FFB0854	Traes_4BL_B8FFB0854	6	8	2	2	1	0.288889	0.291971	-0.0500174	0.062208	0.0398371
CSD	ATGRP2B	M0583_1.02	Traes_B	Traes_4BS_CCF46C1E8	Traes_4BS_CCF46C1E8	6	8	2	3	1	0.377778	0.437956	-0.709278	0.510516	0.263669
CSD	ATGRP2B	M0583_1.02	Traes_B	Traes_5BS_7FC36D34B	Traes_5BS_7FC36D34B	5	8	1	2	2	0.233333	0.32	-1.58041	-0.972558	-1.0737
CSD	ATGRP2B	M0583_1.02	Traes_B	Traes_6BS_63350D7F6	Traes_6BS_63350D7F6	4	8	1	2	2	0.277778	0.363636	-2.01137	-0.709896	-0.80569
CSD	ATGRP2B	M0583_1.02	Traes_D	Traes_1DL_EEFA8572E	Traes_1DL_EEFA8572E	5	8	2	2	1	0.333333	0.32	0.24314	0.24314	0.238601
CSD	ATGRP2B	M0583_1.02	Traes_D	Traes_2DL_9A5596BB0	Traes_2DL_9A5596BB0	8	8	1	3	3	0.214286	0.385675	-1.82855	-1.56533	-1.78216
CSD	ATGRP2B	M0583_1.02	Traes_D	Traes_2DS_3A2D5B67D	Traes_2DS_3A2D5B67D	4	8	1	2	2	0.277778	0.363636	-2.01137	-0.709896	-0.80569
CSD	ATGRP2B	M0583_1.02	Traes_D	Traes_2DS_9F6EA1670	Traes_2DS_9F6EA1670	6	8	2	4	4	0.377778	0.583942	-1.91394	-1.32453	-1.53583
CSD	ATGRP2B	M0583_1.02	Traes_D	Traes_3DS_29943C262	Traes_3DS_29943C262	4	8	2	2	1	0.388889	0.363636	0.59158	0.59158	0.503556
CSD	ATGRP2B	M0583_1.02	Traes_D	Traes_3DS_71052A06E	Traes_3DS_71052A06E	4	8	1	2	2	0.277778	0.363636	-2.01137	-0.709896	-0.80569
CSD	ATGRP2B	M0583_1.02	Traes_D	Traes_4DL_EE41726EA	Traes_4DL_EE41726EA	4	8	1	2	2	0.277778	0.363636	-2.01137	-0.709896	-0.80569
CSD	ATGRP2B	M0583_1.02	Traes_D	Traes_4DS_5A7ABE019	Traes_4DS_5A7ABE019	5	8	2	2	0	0.4	0.32	1.45884	1.45884	1.43161
CSD	ATGRP2B	M0583_1.02	Traes_D	Traes_5DS_F4C284210	Traes_5DS_F4C284210	5	8	2	3	2	0.4	0.48	-1.04849	-0.174749	-0.35063
CSD	ATGRP2B	M0583_1.02	Traes_D	Traes_5DS_F4C2842101	Traes_5DS_F4C2842101	5	8	2	3	2	0.4	0.48	-1.04849	-0.174749	-0.35063
CSD	ATGRP2B	M0583_1.02	Traes_D	Traes_6DL_64573D0A6	Traes_6DL_64573D0A6	4	8	1	1	0	0.222222	0.181818	1.63299	1.63299	1.27657
CSD	ATGRP2B	M0583_1.02	Traes_D	Traes_6DS_2BAD7A60A	Traes_6DS_2BAD7A60A	7	8	2	3	1	0.380952	0.408163	-0.30187	0.38925	0.253743
CSD	ATGRP2B	M0583_1.02	Traes_D	Traes_6DS_C768527A4	Traes_6DS_C768527A4	6	8	1	2	2	0.2	0.291971	-1.49262	-1.15529	-1.27479
.	.	M1306_1.02	BR	BRADI4G16630	BRADI4G16630	4	10	1	1	1	0.1	0.109091	-0.612372	-0.612372	-0.478714
Myb/SANT	EPR1	M1317_1.02	AT	AT2G21660	ATGRP7	4	9	0	0	0	0	0	nan	nan	nan
Storekeeper	AT4G00238	M1619_1.02	BR	BRADI3G03106	BRADI3G03106	6	10	3	3	2	0.24	0.262774	-0.447362	-0.374809	-0.410152
Storekeeper	AT4G00238	M1619_1.02	BR	BRADI4G36077	BRADI4G36077	5	10	4	5	5	0.38	0.48	-1.40497	-1.12397	-1.21363
Storekeeper	AT4G00238	M1619_1.02	ML	MLOC_12732	MLOC_12732	7	10	3	3	1	0.285714	0.244898	0.754675	0.38925	0.507486
Storekeeper	AT4G00238	M1619_1.02	ML	MLOC_14151	MLOC_14151	5	10	2	3	3	0.22	0.288	-1.48537	-1.04849	-1.13955
Storekeeper	AT4G00238	M1619_1.02	ML	MLOC_52387	MLOC_52387	4	10	4	5	5	0.466667	0.545454	-1.3812	-0.796844	-0.853384
Storekeeper	AT4G00238	M1619_1.02	ML	MLOC_56472	MLOC_56472	8	10	4	6	4	0.357143	0.46281	-1.06428	-0.72189	-0.884314
Storekeeper	AT4G00238	M1619_1.02	ML	MLOC_57021	MLOC_57021	7	10	4	5	3	0.352381	0.408163	-0.677019	-0.370373	-0.476974
Storekeeper	AT4G00238	M1619_1.02	ML	MLOC_68576	MLOC_68576	6	10	3	4	3	0.293333	0.350365	-0.882428	-0.626604	-0.721376
Storekeeper	AT4G00238	M1619_1.02	ML	MLOC_824	MLOC_824	4	10	3	3	2	0.333333	0.327273	0.167656	0.167656	0.149923
Storekeeper	AT4G00238	M1619_1.02	Traes_A	Traes_7AS_EBD5F1F54	Traes_7AS_EBD5F1F54	4	10	2	3	2	0.3	0.327273	-0.754451	0.167656	0
Storekeeper	AT4G00238	M1619_1.02	Traes_B	Traes_7BS_581AA844D	Traes_7BS_581AA844D	4	10	3	5	5	0.433333	0.545454	-1.96555	-0.796844	-0.953782
Storekeeper	AT4G00270	M1620_1.02	BR	BRADI1G45807	BRADI1G45807	4	8	1	2	2	0.277778	0.363636	-2.01137	-0.709896	-0.80569
Storekeeper	AT4G00270	M1620_1.02	BR	BRADI1G48830	BRADI1G48830	4	8	1	2	2	0.277778	0.363636	-2.01137	-0.709896	-0.80569
TCP	TCP20	M1647_1.02	BR	BRADI1G65910	BRADI1G65910	4	10	3	5	5	0.433333	0.545454	-1.96555	-0.796844	-0.953782
TBP	TFIID-1	M4266_1.02	ML	MLOC_13032	MLOC_13032	4	21	8	10	9	0.302083	0.340909	-1.13951	-0.528065	-0.639174
AT hook	AT1G48610	MA0045.1	Traes_D	Traes_2DS_9F6EA1670	Traes_2DS_9F6EA1670	5	16	7	12	8	0.436364	0.523636	-1.20539	-0.200898	-0.425851
AT hook	AT1G48610	MA0045.1	Traes_D	Traes_6DS_2BAD7A60A	Traes_6DS_2BAD7A60A	4	16	6	7	7	0.30303	0.347107	-1.24547	-0.817337	-0.871877
AP2	AT4G13620	MA0123.1	BR	BRADI1G48830	BRADI1G48830	4	10	3	4	3	0.4	0.436364	-0.780123	-0.0650102	-0.180131
AP2	AT4G13620	MA0123.1	BR	BRADI1G59250	FUL2a	4	10	5	7	6	0.633333	0.763636	-1.67359	-0.389208	-0.606523
AP2	AT4G13620	MA0123.1	BR	BRADI3G03106	BRADI3G03106	4	10	3	5	5	0.433333	0.545454	-1.96555	-0.796844	-0.953782
AP2	AT4G13620	MA0123.1	BR	BRADI3G12240	BRADI3G12240	6	10	5	6	4	0.453333	0.525547	-0.786476	-0.416387	-0.529684
AP2	AT4G13620	MA0123.1	BR	BRADI3G23167	BRADI3G23167	5	10	5	6	5	0.5	0.576	-0.906883	-0.668229	-0.741885
AP2	AT4G13620	MA0123.1	BR	BRADI3G48880	BRADI3G48880	6	10	5	8	3	0.626667	0.70073	-0.623103	0.457809	0.244489
AP2	AT4G13620	MA0123.1	BR	BRADI4G16630	BRADI4G16630	4	10	4	6	5	0.533333	0.654546	-1.79691	-0.314458	-0.561335
AP2	AT4G13620	MA0123.1	BR	BRADI4G36077	BRADI4G36077	4	10	4	8	8	0.633333	0.872727	-2.71257	-0.824072	-1.14908
AP2	AT4G28140	MA0123.1	ML	MLOC_12732	MLOC_12732	4	10	4	5	5	0.466667	0.545454	-1.3812	-0.796844	-0.853384
AP2	AT4G28140	MA0123.1	ML	MLOC_6879	MLOC_6879	5	10	3	5	2	0.44	0.48	-0.561987	0.561987	0.34675
MADS box	SOC1	MA0554.1	AT	AT1G09570	PHYA	14	21	16	39	13	0.565934	0.766477	-1.13678	0.0256216	-0.335454
MADS box	SOC1	MA0554.1	AT	AT1G26260	CIB5	6	21	16	26	15	0.595833	0.711679	-1.02673	-0.167415	-0.383221
MADS box	SOC1	MA0554.1	AT	AT1G49480	RTV1	8	21	15	28	11	0.580357	0.674931	-0.74083	0.175458	-0.0432723
MADS box	SOC1	MA0554.1	AT	AT1G51140	BHLH122	15	21	16	36	11	0.544643	0.691975	-0.904486	0.118923	-0.190683
MADS box	SOC1	MA0554.1	AT	AT1G53160	SPL4	13	21	16	35	10	0.564904	0.704915	-0.87764	0.293622	-0.0230917
MADS box	SOC1	MA0554.1	AT	AT1G65480	FT	7	21	15	23	12	0.491071	0.586735	-0.92112	-0.156409	-0.361949
MADS box	SOC1	MA0554.1	AT	AT1G77080	MAF1	11	21	16	33	12	0.582955	0.704173	-0.801136	0.0508814	-0.189875
MADS box	SOC1	MA0554.1	AT	AT2G06210	ELF8	5	21	12	19	13	0.48125	0.57	-1.14901	-0.258931	-0.467717
MADS box	SOC1	MA0554.1	AT	AT2G18790	PHYB	15	21	16	39	10	0.547024	0.74964	-1.15239	0.364672	-0.0661812
MADS box	SOC1	MA0554.1	AT	AT2G25930	ELF3	5	21	14	23	20	0.54375	0.69	-1.57382	-0.83399	-1.05443
MADS box	SOC1	MA0554.1	AT	AT2G32950	COP1	4	21	16	25	22	0.708333	0.852273	-1.74006	-0.480806	-0.741257
MADS box	SOC1	MA0554.1	AT	AT2G42280	BHLH130	7	21	16	29	17	0.580357	0.739796	-1.22823	-0.38128	-0.631236
MADS box	SOC1	MA0554.1	AT	AT2G45660	AGL20	7	21	15	28	15	0.574405	0.714286	-1.11471	-0.206027	-0.45288
MADS box	SOC1	MA0554.1	AT	AT2G46340	SPA1	12	21	16	35	11	0.594697	0.724367	-0.81101	0.209433	-0.0663952
MADS box	SOC1	MA0554.1	AT	AT3G18990	VRN1	6	21	15	25	17	0.55	0.684307	-1.23637	-0.502645	-0.719804
MADS box	SOC1	MA0554.1	AT	AT3G24440	VRN5	12	21	16	32	14	0.546401	0.662279	-0.789544	-0.338443	-0.520346
MADS box	SOC1	MA0554.1	AT	AT3G47500	CDF3	6	21	16	22	9	0.566667	0.60219	-0.369924	0.377238	0.237424
MADS box	SOC1	MA0554.1	AT	AT4G00650	FRI	5	21	15	23	15	0.59375	0.69	-1.03576	-0.161417	-0.361106
MADS box	SOC1	MA0554.1	AT	AT4G09180	BHLH81	7	21	15	25	10	0.5625	0.637755	-0.668883	0.262557	0.0589959
MADS box	SOC1	MA0554.1	AT	AT4G11880	AGL14	7	21	15	27	11	0.595238	0.688775	-0.772011	0.237752	0.0121803
MADS box	SOC1	MA0554.1	AT	AT4G16845	VRN2	6	21	15	27	18	0.591667	0.739051	-1.25937	-0.460421	-0.689336
MADS box	SOC1	MA0554.1	AT	AT4G20370	TSF	6	21	14	21	13	0.479167	0.574817	-1.04164	-0.302322	-0.501625
MADS box	SOC1	MA0554.1	AT	AT4G22950	AGL19	7	21	16	29	20	0.556548	0.739796	-1.41164	-0.739797	-0.983818
MADS box	SOC1	MA0554.1	AT	AT4G24540	AGL24	13	21	16	33	12	0.525641	0.664634	-0.92157	-0.067101	-0.338477
MADS box	SOC1	MA0554.1	AT	AT4G30200	VEL1	5	21	16	28	23	0.65625	0.84	-1.63288	-0.688698	-0.944899
MADS box	SOC1	MA0554.1	AT	AT5G10140	FLC	13	21	16	38	13	0.59375	0.765336	-0.994163	0.0325519	-0.277709
MADS box	SOC1	MA0554.1	AT	AT5G17690	TFL2	12	21	16	35	17	0.530303	0.724367	-1.21376	-0.555154	-0.829497
MADS box	SOC1	MA0554.1	AT	AT5G23730	RUP2	7	21	16	29	22	0.532738	0.739796	-1.59506	-0.978808	-1.23404
MADS box	SOC1	MA0554.1	AT	AT5G24470	APRR5	7	21	16	25	12	0.559524	0.637755	-0.695336	-0.0131279	-0.183543
MADS box	SOC1	MA0554.1	AT	AT5G39660	CDF2	16	21	15	37	12	0.502604	0.696908	-1.16612	-0.0146998	-0.392764
MADS box	SOC1	MA0554.1	AT	AT5G52250	RUP1	6	21	14	19	9	0.479167	0.520073	-0.490342	0.166989	0.0290301
MADS box	SOC1	MA0554.1	AT	AT5G57380	VIN3	5	21	15	19	15	0.4875	0.57	-1.06809	-0.582595	-0.72756
MADS box	SOC1	MA0554.1	AT	AT5G60910	AGL8	10	21	16	30	13	0.5375	0.662786	-0.907671	-0.164825	-0.39508
MADS box	SOC1	MA0554.1	AT	AT5G61150	VIP4	9	21	15	29	18	0.513889	0.666886	-1.14908	-0.799132	-0.991445
MADS box	SOC1	MA0554.1	AT	AT5G61380	TOC1	10	21	16	27	13	0.504167	0.596507	-0.739762	-0.35842	-0.511618
MADS box	SOC1	MA0554.1	AT	AT5G61850	LFY	14	21	16	38	12	0.548764	0.746824	-1.15097	0.110153	-0.269277
MADS box	SOC1	MA0554.1	AT	AT5G62165	AGL42	9	21	15	28	11	0.550347	0.64389	-0.726563	0.0813072	-0.128137
MADS box	SOC1	MA0554.1	AT	AT5G62430	CDF1	6	21	15	22	13	0.5375	0.60219	-0.673654	-0.211726	-0.338456
MADS box	SOC1	MA0554.1	AT	AT5G65050	AGL31	4	21	14	20	17	0.583333	0.681818	-1.48078	-0.384433	-0.604881
MADS box	SOC1	MA0554.1	AT	AT5G65060	MAF3	9	21	16	31	14	0.595486	0.712878	-0.827	-0.146091	-0.348888
MADS box	SOC1	MA0554.1	AT	AT5G65070	MAF4	10	21	16	33	11	0.6	0.729064	-0.853415	0.242553	-0.0349196
MADS box	SOC1	MA0554.1	AT	AT5G65080	MAF5	12	21	16	36	15	0.535038	0.745063	-1.27861	-0.247558	-0.590414
MADS box	SOC1	MA0554.1	BR	BRADI1G01520	BRADI1G01520	11	21	16	37	12	0.661364	0.789527	-0.758956	0.219871	-0.0352308
MADS box	SOC1	MA0554.1	BR	BRADI1G08340	FUL1	10	21	15	31	17	0.498611	0.684879	-1.30777	-0.633276	-0.904565
MADS box	SOC1	MA0554.1	BR	BRADI1G08400	BRADI1G08400	9	21	16	32	13	0.628472	0.735874	-0.733873	0.0298108	-0.174067
MADS box	SOC1	MA0554.1	BR	BRADI1G10520	BRADI1G10520	8	21	15	26	12	0.537946	0.626722	-0.74666	-0.075799	-0.259086
MADS box	SOC1	MA0554.1	BR	BRADI1G17410	BRADI1G17410	6	21	15	26	16	0.570833	0.711679	-1.2483	-0.292748	-0.542538
MADS box	SOC1	MA0554.1	BR	BRADI1G21980	BRADI1G21980	4	21	14	21	17	0.625	0.715909	-1.30333	-0.257951	-0.465084
MADS box	SOC1	MA0554.1	BR	BRADI1G26720	BRADI1G26720	5	21	14	18	9	0.51875	0.54	-0.289831	0.30688	0.200547
MADS box	SOC1	MA0554.1	BR	BRADI1G33610	BRADI1G33610	6	21	16	26	18	0.5875	0.711679	-1.10058	-0.543414	-0.723383
MADS box	SOC1	MA0554.1	BR	BRADI1G43670	BRADI1G43670	8	21	16	31	16	0.627232	0.747245	-0.852352	-0.277101	-0.458683
MADS box	SOC1	MA0554.1	BR	BRADI1G45807	BRADI1G45807	5	21	14	19	13	0.50625	0.57	-0.825343	-0.258931	-0.398426
MADS box	SOC1	MA0554.1	BR	BRADI1G48830	BRADI1G48830	6	21	16	24	7	0.65	0.656934	-0.0664018	0.760052	0.636909
MADS box	SOC1	MA0554.1	BR	BRADI1G59250	FUL2a	12	21	16	37	7	0.659091	0.76576	-0.632543	0.769574	0.457673
MADS box	SOC1	MA0554.1	BR	BRADI1G59300	BRADI1G59300	8	21	16	29	14	0.611607	0.699036	-0.662134	-0.153981	-0.30393
MADS box	SOC1	MA0554.1	BR	BRADI1G64360	BRADI1G64360	5	21	15	24	15	0.625	0.72	-0.980919	-0.077441	-0.277365
MADS box	SOC1	MA0554.1	BR	BRADI1G65910	BRADI1G65910	4	21	15	19	14	0.604167	0.647727	-0.688531	-0.0299361	-0.154779
MADS box	SOC1	MA0554.1	BR	BRADI2G05226	BRADI2G05226	9	21	16	30	8	0.612847	0.689882	-0.560054	0.570062	0.332549
MADS box	SOC1	MA0554.1	BR	BRADI2G07070	BRADI2G07070	7	21	16	29	12	0.64881	0.739796	-0.700909	0.216248	0.0113736
MADS box	SOC1	MA0554.1	BR	BRADI2G09720	BRADI2G09720	6	21	16	27	13	0.641667	0.739051	-0.832132	0.143771	-0.0705946
MADS box	SOC1	MA0554.1	BR	BRADI2G10640	BRADI2G10640	5	21	15	24	16	0.60625	0.72	-1.17452	-0.206509	-0.429915
MADS box	SOC1	MA0554.1	BR	BRADI2G14290	BRADI2G14290	16	21	16	38	11	0.60625	0.715743	-0.640641	0.164228	-0.0731296
MADS box	SOC1	MA0554.1	BR	BRADI2G25090	BRADI2G25090	8	21	16	33	19	0.622768	0.795454	-1.15461	-0.497538	-0.725776
MADS box	SOC1	MA0554.1	BR	BRADI2G36237	BRADI2G36237	6	21	16	26	14	0.608333	0.711679	-0.91594	-0.0420826	-0.24974
MADS box	SOC1	MA0554.1	BR	BRADI2G48657	BRADI2G48657	9	21	16	31	7	0.630208	0.712878	-0.582389	0.729304	0.461862
MADS box	SOC1	MA0554.1	BR	BRADI2G57800	BRADI2G57800	10	21	16	33	10	0.620833	0.729064	-0.715659	0.366232	0.108639
MADS box	SOC1	MA0554.1	BR	BRADI2G59120	BRADI2G59120	8	21	16	32	13	0.647321	0.77135	-0.854292	0.127094	-0.114237
MADS box	SOC1	MA0554.1	BR	BRADI2G59187	BRADI2G59187	10	21	16	32	10	0.634722	0.706971	-0.492054	0.327108	0.138507
MADS box	SOC1	MA0554.1	BR	BRADI2G62067	BRADI2G62067	12	21	16	38	14	0.636364	0.786456	-0.867544	-0.0321497	-0.286555
MADS box	SOC1	MA0554.1	BR	BRADI3G01440	BRADI3G01440	10	21	16	34	12	0.618056	0.751157	-0.855227	0.162748	-0.103074
MADS box	SOC1	MA0554.1	BR	BRADI3G03106	BRADI3G03106	5	21	16	25	19	0.61875	0.75	-1.30249	-0.496185	-0.706832
MADS box	SOC1	MA0554.1	BR	BRADI3G04040	BRADI3G04040	10	21	16	34	9	0.658333	0.751157	-0.596427	0.523366	0.275284
MADS box	SOC1	MA0554.1	BR	BRADI3G04140	BRADI3G04140	9	21	16	31	10	0.614583	0.712878	-0.692464	0.354135	0.112973
MADS box	SOC1	MA0554.1	BR	BRADI3G10010	BRADI3G10010	13	21	16	39	9	0.657853	0.785477	-0.721255	0.551375	0.240377
MADS box	SOC1	MA0554.1	BR	BRADI3G16515	BRADI3G16515	6	21	15	24	13	0.566667	0.656934	-0.864388	-0.0523833	-0.246395
MADS box	SOC1	MA0554.1	BR	BRADI3G23167	BRADI3G23167	7	21	16	27	14	0.559524	0.688775	-1.06678	-0.146309	-0.389768
MADS box	SOC1	MA0554.1	BR	BRADI3G24710	BRADI3G24710	6	21	15	26	15	0.583333	0.711679	-1.13751	-0.167415	-0.409056
MADS box	SOC1	MA0554.1	BR	BRADI3G32090	BRADI3G32090	8	21	16	30	14	0.59375	0.72314	-0.948461	-0.0950977	-0.328342
MADS box	SOC1	MA0554.1	BR	BRADI3G39927	BRADI3G39927	12	21	16	31	8	0.607008	0.641582	-0.242818	0.457081	0.311769
MADS box	SOC1	MA0554.1	BR	BRADI3G41297	BRADI3G41297	16	21	16	38	5	0.6125	0.715743	-0.604073	0.974994	0.610409
MADS box	SOC1	MA0554.1	BR	BRADI3G48880	BRADI3G48880	9	21	16	32	8	0.652778	0.735874	-0.567794	0.636389	0.386816
MADS box	SOC1	MA0554.1	BR	BRADI3G49204	BRADI3G49204	6	21	15	28	13	0.65	0.766423	-0.960353	0.200102	-0.0521292
MADS box	SOC1	MA0554.1	BR	BRADI3G51800	AGL6	9	21	16	33	13	0.631944	0.75887	-0.841965	0.0777028	-0.162758
MADS box	SOC1	MA0554.1	BR	BRADI3G56260	BRADI3G56260	6	21	15	26	14	0.6125	0.711679	-0.879011	-0.0420826	-0.241128
MADS box	SOC1	MA0554.1	BR	BRADI3G57667	BRADI3G57667	8	21	16	27	9	0.59375	0.650826	-0.462989	0.392809	0.214569
MADS box	SOC1	MA0554.1	BR	BRADI4G05950	BRADI4G05950	6	21	16	30	18	0.654167	0.821168	-1.2883	-0.243688	-0.510286
MADS box	SOC1	MA0554.1	BR	BRADI4G13227	BRADI4G13227	14	21	16	35	10	0.609203	0.687864	-0.494465	0.253895	0.0568455
MADS box	SOC1	MA0554.1	BR	BRADI4G16630	BRADI4G16630	6	21	15	29	18	0.625	0.793796	-1.34574	-0.311098	-0.58151
MADS box	SOC1	MA0554.1	BR	BRADI4G24967	BRADI4G24967	4	21	15	18	12	0.59375	0.613636	-0.331311	0.189321	0.0976661
MADS box	SOC1	MA0554.1	BR	BRADI4G32934	BRADI4G32934	13	21	16	37	8	0.632212	0.745196	-0.671567	0.61746	0.31111
MADS box	SOC1	MA0554.1	BR	BRADI4G34680	BRADI4G34680	8	21	16	28	13	0.578125	0.674931	-0.758315	-0.0861077	-0.271021
MADS box	SOC1	MA0554.1	BR	BRADI5G20340	BRADI5G20340	14	21	16	39	11	0.59272	0.766477	-0.984943	0.273184	-0.0812666
MADS box	SOC1	MA0554.1	BR	BRADI5G21700	BRADI5G21700	10	21	16	32	12	0.580556	0.706971	-0.860956	0.0723889	-0.181124
MADS box	SOC1	MA0554.1	ML	MLOC_10022	MLOC_10022	4	21	13	20	19	0.5625	0.681818	-1.79402	-0.697676	-0.929451
MADS box	SOC1	MA0554.1	ML	MLOC_10707	MLOC_10707	4	21	13	19	19	0.53125	0.647727	-1.84107	-0.853179	-1.06797
MADS box	SOC1	MA0554.1	ML	MLOC_13446	MLOC_13446	7	21	15	23	11	0.502976	0.586735	-0.806492	-0.0071095	-0.205814
MADS box	SOC1	MA0554.1	ML	MLOC_14118	MLOC_14118	7	21	16	31	22	0.580357	0.790816	-1.51997	-0.811054	-1.07206
MADS box	SOC1	MA0554.1	ML	MLOC_14151	MLOC_14151	8	21	16	31	16	0.604911	0.747245	-1.01088	-0.277101	-0.500006
MADS box	SOC1	MA0554.1	ML	MLOC_16577	MLOC_16577	5	21	15	20	11	0.5625	0.6	-0.462036	0.154012	0.0330012
MADS box	SOC1	MA0554.1	ML	MLOC_19119	MLOC_19119	7	21	16	31	17	0.627976	0.790816	-1.17606	-0.250787	-0.506695
MADS box	SOC1	MA0554.1	ML	MLOC_19593	MLOC_19593	8	21	16	28	7	0.611607	0.674931	-0.496038	0.69859	0.466886
MADS box	SOC1	MA0554.1	ML	MLOC_20007	MLOC_20007	4	21	15	21	18	0.614583	0.715909	-1.45267	-0.407291	-0.620112
MADS box	SOC1	MA0554.1	ML	MLOC_52387	MLOC_52387	4	21	13	18	14	0.541667	0.613636	-1.19903	-0.157767	-0.358109
MADS box	SOC1	MA0554.1	ML	MLOC_52815	MLOC_52815	5	21	16	22	9	0.64375	0.66	-0.182573	0.589851	0.467176
MADS box	SOC1	MA0554.1	ML	MLOC_5375	MLOC_5375	8	21	16	31	16	0.573661	0.747245	-1.23282	-0.277101	-0.557858
MADS box	SOC1	MA0554.1	ML	MLOC_54366	MLOC_54366	7	21	16	27	11	0.598214	0.688775	-0.747447	0.237752	0.0182704
MADS box	SOC1	MA0554.1	ML	MLOC_54725	MLOC_54725	4	21	14	18	13	0.572917	0.613636	-0.678399	0.0157767	-0.113944
MADS box	SOC1	MA0554.1	ML	MLOC_56756	MLOC_56756	6	21	16	26	15	0.591667	0.711679	-1.06365	-0.167415	-0.391833
MADS box	SOC1	MA0554.1	ML	MLOC_57890	MLOC_57890	4	21	14	17	14	0.53125	0.579546	-0.850567	-0.3002	-0.411958
MADS box	SOC1	MA0554.1	ML	MLOC_58590	MLOC_58590	6	21	15	22	8	0.570833	0.60219	-0.326534	0.524479	0.373817
MADS box	SOC1	MA0554.1	ML	MLOC_60578	MLOC_60578	7	21	16	22	7	0.550595	0.561225	-0.106796	0.541498	0.436783
MADS box	SOC1	MA0554.1	ML	MLOC_61901	MLOC_61901	7	21	15	27	14	0.580357	0.688775	-0.894831	-0.146309	-0.347137
MADS box	SOC1	MA0554.1	ML	MLOC_67834	MLOC_67834	6	21	15	22	13	0.529167	0.60219	-0.760434	-0.211726	-0.358662
MADS box	SOC1	MA0554.1	ML	MLOC_6921	MLOC_6921	5	21	16	22	16	0.575	0.66	-0.954997	-0.393234	-0.542527
MADS box	SOC1	MA0554.1	ML	MLOC_74683	MLOC_74683	5	21	15	25	19	0.6125	0.75	-1.36451	-0.496185	-0.720169
MADS box	SOC1	MA0554.1	ML	MLOC_75281	MLOC_75281	10	21	16	33	12	0.609722	0.729064	-0.789129	0.118874	-0.121572
MADS box	SOC1	MA0554.1	ML	MLOC_75496	MLOC_75496	6	21	16	20	9	0.529167	0.547445	-0.208598	0.243785	0.160389
MADS box	SOC1	MA0554.1	ML	MLOC_76418	MLOC_76418	6	21	16	23	8	0.604167	0.629562	-0.253373	0.576659	0.435772
MADS box	SOC1	MA0554.1	ML	MLOC_77423	MLOC_77423	7	21	16	26	12	0.580357	0.663265	-0.709619	0.0505714	-0.132595
MADS box	SOC1	MA0554.1	ML	MLOC_79421	MLOC_79421	9	21	16	30	9	0.618056	0.689882	-0.522189	0.441026	0.233127
MADS box	SOC1	MA0554.1	ML	MLOC_824	MLOC_824	4	21	11	11	8	0.375	0.375	0	0	0
MADS box	SOC1	MA0554.1	ML	MLOC_8289	MLOC_8289	5	21	16	23	13	0.63125	0.69	-0.632218	0.107612	-0.0433327
MADS box	SOC1	MA0554.1	ML	MLOC_9834	MLOC_9834	4	21	15	20	15	0.625	0.681818	-0.854297	-0.0711914	-0.221298
MADS box	SOC1	MA0554.1	Traes_A	Traes_1AL_52C5531A4	Traes_1AL_52C5531A4	5	21	15	22	13	0.59375	0.66	-0.744336	0.0280881	-0.135632
MADS box	SOC1	MA0554.1	Traes_A	Traes_1AL_6F5982F88	Traes_1AL_6F5982F88	5	21	16	26	16	0.675	0.78	-1.00296	-0.0477602	-0.25688
MADS box	SOC1	MA0554.1	Traes_A	Traes_1AL_CC827E5C6	Traes_1AL_CC827E5C6	6	21	13	22	11	0.529167	0.60219	-0.760434	0.0827559	-0.106083
MADS box	SOC1	MA0554.1	Traes_A	Traes_1AL_E77BBB3DE	Traes_1AL_E77BBB3DE	4	21	14	21	20	0.59375	0.715909	-1.75135	-0.705971	-0.930167
MADS box	SOC1	MA0554.1	Traes_A	Traes_2AL_0C599D85F	Traes_2AL_0C599D85F	6	21	15	24	13	0.566667	0.656934	-0.864388	-0.0523833	-0.246395
MADS box	SOC1	MA0554.1	Traes_A	Traes_2AL_20C2D79E1	Traes_2AL_20C2D79E1	8	21	16	27	10	0.569196	0.650826	-0.662161	0.257396	0.047158
MADS box	SOC1	MA0554.1	Traes_A	Traes_2AL_83D0D0C3F	Traes_2AL_83D0D0C3F	10	21	16	27	8	0.547222	0.596507	-0.394834	0.389714	0.219042
MADS box	SOC1	MA0554.1	Traes_A	Traes_2AS_40BE8A9D8	Traes_2AS_40BE8A9D8	4	21	14	21	19	0.604167	0.715909	-1.60201	-0.556631	-0.775139
MADS box	SOC1	MA0554.1	Traes_A	Traes_2AS_6C2F49AE0	Traes_2AS_6C2F49AE0	7	21	15	22	8	0.529762	0.561225	-0.316117	0.385725	0.251706
MADS box	SOC1	MA0554.1	Traes_A	Traes_3AS_47DAFFD83	Traes_3AS_47DAFFD83	5	21	13	27	23	0.60625	0.81	-1.87597	-0.782613	-1.07764
MADS box	SOC1	MA0554.1	Traes_A	Traes_3AS_4C4673A12	Traes_3AS_4C4673A12	6	21	15	26	11	0.6375	0.711679	-0.657439	0.333916	0.133482
MADS box	SOC1	MA0554.1	Traes_A	Traes_4AL_6C152CCAE	Traes_4AL_6C152CCAE	5	21	14	22	16	0.55	0.66	-1.23588	-0.393234	-0.602808
MADS box	SOC1	MA0554.1	Traes_A	Traes_4AL_F46203719	Traes_4AL_F46203719	5	21	14	23	17	0.56875	0.69	-1.30479	-0.430446	-0.64999
MADS box	SOC1	MA0554.1	Traes_A	Traes_4AS_B2CDBFB54	Traes_4AS_B2CDBFB54	9	21	16	31	11	0.576389	0.712878	-0.961536	0.229078	-0.0664549
MADS box	SOC1	MA0554.1	Traes_A	Traes_4AS_E1E60C5E5	Traes_4AS_E1E60C5E5	5	21	16	26	18	0.66875	0.78	-1.06266	-0.286561	-0.475228
MADS box	SOC1	MA0554.1	Traes_A	Traes_5AL_13E2DEC48	Traes_5AL_13E2DEC48	6	21	16	27	17	0.604167	0.739051	-1.15256	-0.339583	-0.560604
MADS box	SOC1	MA0554.1	Traes_A	Traes_5AL_5FDA82EA5	Traes_5AL_5FDA82EA5	6	21	16	26	17	0.591667	0.711679	-1.06365	-0.418081	-0.607125
MADS box	SOC1	MA0554.1	Traes_A	Traes_5AL_6FF34F1C3	Traes_5AL_6FF34F1C3	5	21	16	23	15	0.60625	0.69	-0.901247	-0.161417	-0.332217
MADS box	SOC1	MA0554.1	Traes_A	Traes_5AL_852A1474C	Traes_5AL_852A1474C	9	21	15	26	7	0.541667	0.597897	-0.468811	0.556261	0.34564
MADS box	SOC1	MA0554.1	Traes_A	Traes_6AL_86BABC721	Traes_6AL_86BABC721	10	21	16	32	13	0.598611	0.706971	-0.737989	-0.0549706	-0.254373
MADS box	SOC1	MA0554.1	Traes_A	Traes_6AS_4BC1DE504	Traes_6AS_4BC1DE504	5	21	15	23	17	0.5875	0.69	-1.10302	-0.430446	-0.606657
MADS box	SOC1	MA0554.1	Traes_A	Traes_6AS_4BFE9C402	Traes_6AS_4BFE9C402	5	21	15	22	16	0.55625	0.66	-1.16566	-0.393234	-0.587738
MADS box	SOC1	MA0554.1	Traes_A	Traes_6AS_68AD15C6B	Traes_6AS_68AD15C6B	4	21	14	19	15	0.583333	0.647727	-1.01783	-0.194585	-0.355992
MADS box	SOC1	MA0554.1	Traes_A	Traes_6AS_920A35FA61	Traes_6AS_920A35FA61	7	21	16	28	10	0.639881	0.714286	-0.592931	0.412055	0.205854
MADS box	SOC1	MA0554.1	Traes_A	Traes_6AS_AD173C5A3	Traes_6AS_AD173C5A3	8	21	15	27	9	0.584821	0.650826	-0.535415	0.392809	0.195706
MADS box	SOC1	MA0554.1	Traes_A	Traes_7AS_F46AC277B	Traes_7AS_F46AC277B	4	21	16	19	14	0.614583	0.647727	-0.523882	-0.0299361	-0.123823
MADS box	SOC1	MA0554.1	Traes_B	Traes_1BL_0E506AB7D	Traes_1BL_0E506AB7D	14	21	16	39	13	0.635989	0.766477	-0.739672	0.0256216	-0.210804
MADS box	SOC1	MA0554.1	Traes_B	Traes_1BL_25B8AB99E	Traes_1BL_25B8AB99E	9	21	16	29	13	0.522569	0.666886	-1.08388	-0.132751	-0.407201
MADS box	SOC1	MA0554.1	Traes_B	Traes_1BL_40FB1B9E5	Traes_1BL_40FB1B9E5	4	21	14	22	20	0.614583	0.75	-1.85518	-0.570825	-0.836398
MADS box	SOC1	MA0554.1	Traes_B	Traes_1BL_B95F8C666	Traes_1BL_B95F8C666	9	21	15	31	13	0.578125	0.712878	-0.949306	-0.0210345	-0.275788
MADS box	SOC1	MA0554.1	Traes_B	Traes_1BS_BEF75A847	Traes_1BS_BEF75A847	5	21	15	25	21	0.58125	0.75	-1.67462	-0.744277	-1.00023
MADS box	SOC1	MA0554.1	Traes_B	Traes_2BS_2CA9DB5DE	Traes_2BS_2CA9DB5DE	4	21	14	20	18	0.572917	0.681818	-1.6374	-0.541054	-0.767166
MADS box	SOC1	MA0554.1	Traes_B	Traes_2BS_6859C24E5	Traes_2BS_6859C24E5	7	21	16	30	20	0.589286	0.765306	-1.31224	-0.660912	-0.891738
MADS box	SOC1	MA0554.1	Traes_B	Traes_2BS_8BED816B1	Traes_2BS_8BED816B1	5	21	16	19	10	0.55625	0.57	-0.178015	0.226565	0.155906
MADS box	SOC1	MA0554.1	Traes_B	Traes_4BL_430501C10	Traes_4BL_430501C10	4	21	14	19	18	0.552083	0.647727	-1.51177	-0.688531	-0.866762
MADS box	SOC1	MA0554.1	Traes_B	Traes_4BL_B8FFB0854	Traes_4BL_B8FFB0854	9	21	15	27	11	0.494792	0.620894	-1.01413	0.0251192	-0.25391
MADS box	SOC1	MA0554.1	Traes_B	Traes_4BS_CCF46C1E8	Traes_4BS_CCF46C1E8	4	21	11	14	12	0.427083	0.477273	-1.06672	-0.402535	-0.53361
MADS box	SOC1	MA0554.1	Traes_B	Traes_5BL_5FE09CFB2	Traes_5BL_5FE09CFB2	7	21	15	24	8	0.574405	0.612245	-0.349782	0.491459	0.33395
MADS box	SOC1	MA0554.1	Traes_B	Traes_5BL_DB6E9FDB9	Traes_5BL_DB6E9FDB9	4	21	11	14	12	0.427083	0.477273	-1.06672	-0.402535	-0.53361
MADS box	SOC1	MA0554.1	Traes_B	Traes_5BL_EC1F3715B1	Traes_5BL_EC1F3715B1	6	21	15	22	10	0.545833	0.60219	-0.586874	0.229997	0.060619
MADS box	SOC1	MA0554.1	Traes_B	Traes_5BS_7FC36D34B	Traes_5BS_7FC36D34B	7	21	16	23	10	0.544643	0.586735	-0.405293	0.14219	0.0212911
MADS box	SOC1	MA0554.1	Traes_B	Traes_6BL_0F2796077	Traes_6BL_0F2796077	7	21	16	27	13	0.598214	0.688775	-0.747447	-0.0182886	-0.200974
MADS box	SOC1	MA0554.1	Traes_B	Traes_6BS_63350D7F6	Traes_6BS_63350D7F6	4	21	14	22	20	0.614583	0.75	-1.85518	-0.570825	-0.836398
MADS box	SOC1	MA0554.1	Traes_B	Traes_7BL_8E2627E0A	Traes_7BL_8E2627E0A	5	21	15	25	15	0.6375	0.75	-1.11642	0	-0.240056
MADS box	SOC1	MA0554.1	Traes_B	Traes_7BL_998EC9F74	Traes_7BL_998EC9F74	4	21	15	22	21	0.604167	0.75	-1.99789	-0.713531	-0.984791
MADS box	SOC1	MA0554.1	Traes_B	Traes_7BS_4D5DE99CC	Traes_7BS_4D5DE99CC	4	21	14	20	18	0.583333	0.681818	-1.48078	-0.541054	-0.737659
MADS box	SOC1	MA0554.1	Traes_B	Traes_7BS_4FDD8D6E2	Traes_7BS_4FDD8D6E2	5	21	16	21	11	0.6	0.63	-0.352592	0.235062	0.126024
MADS box	SOC1	MA0554.1	Traes_B	Traes_7BS_581AA844D	Traes_7BS_581AA844D	4	21	16	23	21	0.666667	0.784091	-1.54027	-0.583811	-0.789141
MADS box	SOC1	MA0554.1	Traes_B	Traes_7BS_E337E82FB	Traes_7BS_E337E82FB	6	21	16	26	12	0.65	0.711679	-0.546653	0.208583	0.0516702
MADS box	SOC1	MA0554.1	Traes_D	Traes_1DL_D7AF9D2EC	Traes_1DL_D7AF9D2EC	10	21	16	35	14	0.622222	0.77325	-0.943727	-0.0296202	-0.290998
MADS box	SOC1	MA0554.1	Traes_D	Traes_2DL_69EE502BC	Traes_2DL_69EE502BC	4	21	13	16	14	0.479167	0.545454	-1.23817	-0.45989	-0.617263
MADS box	SOC1	MA0554.1	Traes_D	Traes_2DL_903A29CBA	Traes_2DL_903A29CBA	6	21	15	24	12	0.5875	0.656934	-0.664891	0.0830226	-0.0836815
MADS box	SOC1	MA0554.1	Traes_D	Traes_2DS_2A961F39D	Traes_2DS_2A961F39D	4	21	15	18	12	0.59375	0.613636	-0.331311	0.189321	0.0976661
MADS box	SOC1	MA0554.1	Traes_D	Traes_2DS_3A2D5B67D	Traes_2DS_3A2D5B67D	8	21	16	27	13	0.549107	0.650826	-0.82512	-0.148842	-0.341896
MADS box	SOC1	MA0554.1	Traes_D	Traes_2DS_9F6EA1670	Traes_2DS_9F6EA1670	10	21	16	28	12	0.5125	0.6186	-0.821038	-0.144956	-0.353743
MADS box	SOC1	MA0554.1	Traes_D	Traes_3DL_021BBEBB1	Traes_3DL_021BBEBB1	5	21	16	27	18	0.68125	0.81	-1.18543	-0.207162	-0.433532
MADS box	SOC1	MA0554.1	Traes_D	Traes_3DL_FBDAB64AA	Traes_3DL_FBDAB64AA	8	21	15	27	12	0.564732	0.650826	-0.698374	-0.0134294	-0.193348
MADS box	SOC1	MA0554.1	Traes_D	Traes_3DS_72524290F	Traes_3DS_72524290F	4	21	15	19	15	0.59375	0.647727	-0.853179	-0.194585	-0.325036
MADS box	SOC1	MA0554.1	Traes_D	Traes_4DL_5633C0561	Traes_4DL_5633C0561	4	21	13	22	20	0.604167	0.75	-1.99789	-0.570825	-0.863379
MADS box	SOC1	MA0554.1	Traes_D	Traes_4DL_C4CB3D5AF	Traes_4DL_C4CB3D5AF	4	21	15	19	14	0.604167	0.647727	-0.688531	-0.0299361	-0.154779
MADS box	SOC1	MA0554.1	Traes_D	Traes_4DL_EE41726EA	Traes_4DL_EE41726EA	7	21	15	28	14	0.571429	0.714286	-1.13843	-0.082411	-0.352893
MADS box	SOC1	MA0554.1	Traes_D	Traes_4DS_5A7ABE019	Traes_4DS_5A7ABE019	5	21	12	22	17	0.525	0.66	-1.51676	-0.533675	-0.78365
MADS box	SOC1	MA0554.1	Traes_D	Traes_5DL_0B769D390	Traes_5DL_0B769D390	11	21	16	32	10	0.592046	0.682834	-0.617958	0.268686	0.0471895
MADS box	SOC1	MA0554.1	Traes_D	Traes_5DL_9CC4EC839	Traes_5DL_9CC4EC839	8	21	15	29	14	0.584821	0.699036	-0.864994	-0.153981	-0.356787
MADS box	SOC1	MA0554.1	Traes_D	Traes_5DS_F4C284210	Traes_5DS_F4C284210	4	21	15	20	17	0.59375	0.681818	-1.32416	-0.384433	-0.575374
MADS box	SOC1	MA0554.1	Traes_D	Traes_5DS_F4C2842101	Traes_5DS_F4C2842101	4	21	15	20	17	0.59375	0.681818	-1.32416	-0.384433	-0.575374
MADS box	SOC1	MA0554.1	Traes_D	Traes_6DL_036293C55	Traes_6DL_036293C55	10	21	16	30	9	0.595833	0.662786	-0.485057	0.376854	0.182671
MADS box	SOC1	MA0554.1	Traes_D	Traes_6DL_41E673F0F	Traes_6DL_41E673F0F	6	21	15	24	11	0.583333	0.656934	-0.704791	0.218429	0.0232449
MADS box	SOC1	MA0554.1	Traes_D	Traes_6DL_4B69D3147	Traes_6DL_4B69D3147	10	21	16	27	7	0.577778	0.596507	-0.150046	0.539341	0.414614
MADS box	SOC1	MA0554.1	Traes_D	Traes_6DL_802B0691E	Traes_6DL_802B0691E	5	21	14	22	16	0.55625	0.66	-1.16566	-0.393234	-0.587738
MADS box	SOC1	MA0554.1	Traes_D	Traes_6DL_F11C3C833	Traes_6DL_F11C3C833	9	21	16	26	7	0.571181	0.597897	-0.222746	0.556261	0.412411
MADS box	SOC1	MA0554.1	Traes_D	Traes_6DS_2BAD7A60A	Traes_6DS_2BAD7A60A	9	21	14	27	10	0.536458	0.620894	-0.679039	0.167773	-0.0416867
MADS box	SOC1	MA0554.1	Traes_D	Traes_6DS_C768527A4	Traes_6DS_C768527A4	5	21	15	21	15	0.54375	0.63	-1.0137	-0.352592	-0.519847
MADS box	SOC1	MA0554.1	Traes_D	Traes_7DL_801BC1E0F	Traes_7DL_801BC1E0F	7	21	16	23	14	0.511905	0.586735	-0.72052	-0.455007	-0.567763
MADS box	PI	MA0559.1	BR	BRADI3G04140	BRADI3G04140	4	14	7	8	6	0.462963	0.484849	-0.446372	-0.0686727	-0.135186
MADS box	PI	MA0559.1	Traes_B	Traes_1BL_25B8AB99E	Traes_1BL_25B8AB99E	4	14	4	4	3	0.240741	0.242424	-0.0650102	-0.0650102	-0.0600437
MADS box	PI	MA0559.1	Traes_D	Traes_2DS_9F6EA1670	Traes_2DS_9F6EA1670	4	14	5	6	5	0.333333	0.363636	-0.808608	-0.314458	-0.388617
