# Supplementary material for: Bioinformatic prediction of transcription factor binding sites at promoter regions of genes for photoperiod and vernalization responses in model and temperate cereal plants
Source: BMC Genomics. 2016 Aug 8;17:573. doi: 10.1186/s12864-016-2916-7 (PMC4977670; doi:10.1186/s12864-016-2916-7)
Supplement: Additional file 6: — The interspecific Tajima’s D values of TFBS, coding sequences (CDS) and introns. (XLS 1229 kb) [file 12864_2016_2916_MOESM6_ESM.xls]

## Sheet: binding sites
gene.group	TF_family	TF_name	Motif_pattern	gene.lst	AT	BR	ML	Traes_A	Traes_B	Traes_D	nsites	w	S	Eta	Eta_E	Pi	Theta	Tajima_D	FuLi_Dstar	FuLi_Fstar
OG5_127186	CSD	ATGRP2B	M0583_1.02	AT1G04400|MLOC_64083|BRADI3G49204|Traes_6BL_784C950E0|Traes_2AL_0C599D85F|Traes_2DL_69EE502BC	2010	6103	3378	11168	10825	11351	6	8	1	2	1	0.244444	0.291971	-0.771321	0.062208	-0.119511
OG5_127186	CSD	ATGRP2B	M0583_1.02	AT1G04400|MLOC_77423|BRADI3G49204|Traes_6BL_784C950E0|Traes_2AL_0C599D85F|Traes_2DL_69EE502BC	2010	6103	3381	11168	10825	11351	6	8	1	2	1	0.244444	0.291971	-0.771321	0.062208	-0.119511
OG5_127186	CSD	ATGRP2B	M0583_1.02	AT1G04400|MLOC_64083|BRADI3G49204|Traes_6BL_784C950E0|Traes_6AL_86BABC721|Traes_2DL_69EE502BC	2010	6103	3378	11189	10825	11351	6	8	1	2	1	0.244444	0.291971	-0.771321	0.062208	-0.119511
OG5_127186	CSD	ATGRP2B	M0583_1.02	AT1G04400|MLOC_77423|BRADI3G49204|Traes_6BL_784C950E0|Traes_6AL_86BABC721|Traes_2DL_69EE502BC	2010	6103	3381	11189	10825	11351	6	8	1	2	1	0.244444	0.291971	-0.771321	0.062208	-0.119511
OG5_127186	CSD	ATGRP2B	M0583_1.02	AT1G04400|MLOC_64083|BRADI3G49204|Traes_6AL_CA27B1396|Traes_6BL_784C950E0|Traes_2DL_69EE502BC	2010	6103	3378	10821	10825	11351	6	8	1	2	1	0.244444	0.291971	-0.771321	0.062208	-0.119511
OG5_127186	CSD	ATGRP2B	M0583_1.02	AT1G04400|MLOC_77423|BRADI3G49204|Traes_6AL_CA27B1396|Traes_6BL_784C950E0|Traes_2DL_69EE502BC	2010	6103	3381	10821	10825	11351	6	8	1	2	1	0.244444	0.291971	-0.771321	0.062208	-0.119511
OG5_127186	CSD	ATGRP2B	M0583_1.02	AT1G04400|MLOC_64083|BRADI3G49204|Traes_6BL_784C950E0|Traes_6AS_4BFE9C402|Traes_2DL_69EE502BC	2010	6103	3378	11190	10825	11351	6	8	1	2	1	0.244444	0.291971	-0.771321	0.062208	-0.119511
OG5_127186	CSD	ATGRP2B	M0583_1.02	AT1G04400|MLOC_77423|BRADI3G49204|Traes_6BL_784C950E0|Traes_6AS_4BFE9C402|Traes_2DL_69EE502BC	2010	6103	3381	11190	10825	11351	6	8	1	2	1	0.244444	0.291971	-0.771321	0.062208	-0.119511
OG5_127186	CSD	ATGRP2B	M0583_1.02	AT1G04400|MLOC_64083|BRADI3G49204|Traes_6BL_784C950E0|Traes_2AL_0C599D85F|Traes_6DL_41E673F0F	2010	6103	3378	11168	10825	11624	6	8	2	3	2	0.355556	0.437956	-0.971195	-0.374809	-0.527338
OG5_127186	CSD	ATGRP2B	M0583_1.02	AT1G04400|MLOC_77423|BRADI3G49204|Traes_6BL_784C950E0|Traes_2AL_0C599D85F|Traes_6DL_41E673F0F	2010	6103	3381	11168	10825	11624	6	8	2	3	2	0.355556	0.437956	-0.971195	-0.374809	-0.527338
OG5_127186	CSD	ATGRP2B	M0583_1.02	AT1G04400|MLOC_64083|BRADI3G49204|Traes_6BL_784C950E0|Traes_6AL_86BABC721|Traes_6DL_41E673F0F	2010	6103	3378	11189	10825	11624	6	8	2	3	2	0.355556	0.437956	-0.971195	-0.374809	-0.527338
OG5_127186	CSD	ATGRP2B	M0583_1.02	AT1G04400|MLOC_77423|BRADI3G49204|Traes_6BL_784C950E0|Traes_6AL_86BABC721|Traes_6DL_41E673F0F	2010	6103	3381	11189	10825	11624	6	8	2	3	2	0.355556	0.437956	-0.971195	-0.374809	-0.527338
OG5_127186	CSD	ATGRP2B	M0583_1.02	AT1G04400|MLOC_64083|BRADI3G49204|Traes_6AL_CA27B1396|Traes_6BL_784C950E0|Traes_6DL_41E673F0F	2010	6103	3378	10821	10825	11624	6	8	2	3	3	0.311111	0.437956	-1.49503	-1.26013	-1.37694
OG5_127186	CSD	ATGRP2B	M0583_1.02	AT1G04400|MLOC_77423|BRADI3G49204|Traes_6AL_CA27B1396|Traes_6BL_784C950E0|Traes_6DL_41E673F0F	2010	6103	3381	10821	10825	11624	6	8	2	3	3	0.311111	0.437956	-1.49503	-1.26013	-1.37694
OG5_127186	CSD	ATGRP2B	M0583_1.02	AT1G04400|MLOC_64083|BRADI3G49204|Traes_6BL_784C950E0|Traes_6AS_4BFE9C402|Traes_6DL_41E673F0F	2010	6103	3378	11190	10825	11624	6	8	2	3	2	0.355556	0.437956	-0.971195	-0.374809	-0.527338
OG5_127186	CSD	ATGRP2B	M0583_1.02	AT1G04400|MLOC_77423|BRADI3G49204|Traes_6BL_784C950E0|Traes_6AS_4BFE9C402|Traes_6DL_41E673F0F	2010	6103	3381	11190	10825	11624	6	8	2	3	2	0.355556	0.437956	-0.971195	-0.374809	-0.527338
OG5_136555	CSD	ATGRP2B	M0583_1.02	AT1G09570|MLOC_81684|BRADI1G10520|Traes_4DL_53442ACE0|Traes_4AL_F46203719|Traes_4BL_4E9C903D0	1509	5517	3626	11177	11585	10820	6	8	1	2	2	0.2	0.291971	-1.49262	-1.15529	-1.27479
OG5_136555	CSD	ATGRP2B	M0583_1.02	AT2G18790|MLOC_81684|BRADI1G10520|Traes_4DL_53442ACE0|Traes_4AL_F46203719|Traes_4BL_4E9C903D0	1640	5517	3626	11177	11585	10820	6	8	1	2	2	0.2	0.291971	-1.49262	-1.15529	-1.27479
OG5_136555	CSD	ATGRP2B	M0583_1.02	AT5G35840|MLOC_81684|BRADI1G10520|Traes_4DL_53442ACE0|Traes_4AL_F46203719|Traes_4BL_4E9C903D0	2196	5517	3626	11177	11585	10820	6	8	1	2	1	0.244444	0.291971	-0.771321	0.062208	-0.119511
OG5_136555	CSD	ATGRP2B	M0583_1.02	AT1G09570|MLOC_81684|BRADI1G64360|Traes_4DL_53442ACE0|Traes_4AL_F46203719|Traes_4BL_4E9C903D0	1509	8523	3626	11177	11585	10820	6	8	2	3	3	0.311111	0.437956	-1.49503	-1.26013	-1.37694
OG5_136555	CSD	ATGRP2B	M0583_1.02	AT2G18790|MLOC_81684|BRADI1G64360|Traes_4DL_53442ACE0|Traes_4AL_F46203719|Traes_4BL_4E9C903D0	1640	8523	3626	11177	11585	10820	6	8	2	3	3	0.311111	0.437956	-1.49503	-1.26013	-1.37694
OG5_136555	CSD	ATGRP2B	M0583_1.02	AT5G35840|MLOC_81684|BRADI1G64360|Traes_4DL_53442ACE0|Traes_4AL_F46203719|Traes_4BL_4E9C903D0	2196	8523	3626	11177	11585	10820	6	8	2	3	2	0.355556	0.437956	-0.971195	-0.374809	-0.527338
OG5_136555	CSD	ATGRP2B	M0583_1.02	AT1G09570|MLOC_81684|BRADI1G08400|Traes_4DL_53442ACE0|Traes_4AL_F46203719|Traes_4BL_4E9C903D0	1509	8866	3626	11177	11585	10820	6	8	2	3	3	0.311111	0.437956	-1.49503	-1.26013	-1.37694
OG5_136555	CSD	ATGRP2B	M0583_1.02	AT2G18790|MLOC_81684|BRADI1G08400|Traes_4DL_53442ACE0|Traes_4AL_F46203719|Traes_4BL_4E9C903D0	1640	8866	3626	11177	11585	10820	6	8	2	3	3	0.311111	0.437956	-1.49503	-1.26013	-1.37694
OG5_136555	CSD	ATGRP2B	M0583_1.02	AT5G35840|MLOC_81684|BRADI1G08400|Traes_4DL_53442ACE0|Traes_4AL_F46203719|Traes_4BL_4E9C903D0	2196	8866	3626	11177	11585	10820	6	8	2	3	2	0.355556	0.437956	-0.971195	-0.374809	-0.527338
OG5_136555	CSD	ATGRP2B	M0583_1.02	AT1G09570|MLOC_81684|BRADI1G10520|Traes_4DL_53442ACE0|Traes_4AS_1F3163292|Traes_4BL_4E9C903D0	1509	5517	3626	11178	11585	10820	6	8	1	2	2	0.2	0.291971	-1.49262	-1.15529	-1.27479
OG5_136555	CSD	ATGRP2B	M0583_1.02	AT2G18790|MLOC_81684|BRADI1G10520|Traes_4DL_53442ACE0|Traes_4AS_1F3163292|Traes_4BL_4E9C903D0	1640	5517	3626	11178	11585	10820	6	8	1	2	2	0.2	0.291971	-1.49262	-1.15529	-1.27479
OG5_136555	CSD	ATGRP2B	M0583_1.02	AT5G35840|MLOC_81684|BRADI1G10520|Traes_4DL_53442ACE0|Traes_4AS_1F3163292|Traes_4BL_4E9C903D0	2196	5517	3626	11178	11585	10820	6	8	1	2	1	0.244444	0.291971	-0.771321	0.062208	-0.119511
OG5_136555	CSD	ATGRP2B	M0583_1.02	AT1G09570|MLOC_81684|BRADI1G64360|Traes_4DL_53442ACE0|Traes_4AS_1F3163292|Traes_4BL_4E9C903D0	1509	8523	3626	11178	11585	10820	6	8	2	3	3	0.311111	0.437956	-1.49503	-1.26013	-1.37694
OG5_136555	CSD	ATGRP2B	M0583_1.02	AT2G18790|MLOC_81684|BRADI1G64360|Traes_4DL_53442ACE0|Traes_4AS_1F3163292|Traes_4BL_4E9C903D0	1640	8523	3626	11178	11585	10820	6	8	2	3	3	0.311111	0.437956	-1.49503	-1.26013	-1.37694
OG5_136555	CSD	ATGRP2B	M0583_1.02	AT5G35840|MLOC_81684|BRADI1G64360|Traes_4DL_53442ACE0|Traes_4AS_1F3163292|Traes_4BL_4E9C903D0	2196	8523	3626	11178	11585	10820	6	8	2	3	2	0.355556	0.437956	-0.971195	-0.374809	-0.527338
OG5_136555	CSD	ATGRP2B	M0583_1.02	AT1G09570|MLOC_81684|BRADI1G08400|Traes_4DL_53442ACE0|Traes_4AS_1F3163292|Traes_4BL_4E9C903D0	1509	8866	3626	11178	11585	10820	6	8	2	3	3	0.311111	0.437956	-1.49503	-1.26013	-1.37694
OG5_136555	CSD	ATGRP2B	M0583_1.02	AT2G18790|MLOC_81684|BRADI1G08400|Traes_4DL_53442ACE0|Traes_4AS_1F3163292|Traes_4BL_4E9C903D0	1640	8866	3626	11178	11585	10820	6	8	2	3	3	0.311111	0.437956	-1.49503	-1.26013	-1.37694
OG5_136555	CSD	ATGRP2B	M0583_1.02	AT5G35840|MLOC_81684|BRADI1G08400|Traes_4DL_53442ACE0|Traes_4AS_1F3163292|Traes_4BL_4E9C903D0	2196	8866	3626	11178	11585	10820	6	8	2	3	2	0.355556	0.437956	-0.971195	-0.374809	-0.527338
OG5_136555	CSD	ATGRP2B	M0583_1.02	AT1G09570|MLOC_81684|BRADI1G10520|Traes_4DL_53442ACE0|Traes_5AL_B5FA7CEF0|Traes_4BL_4E9C903D0	1509	5517	3626	11184	11585	10820	6	8	1	2	2	0.2	0.291971	-1.49262	-1.15529	-1.27479
OG5_136555	CSD	ATGRP2B	M0583_1.02	AT2G18790|MLOC_81684|BRADI1G10520|Traes_4DL_53442ACE0|Traes_5AL_B5FA7CEF0|Traes_4BL_4E9C903D0	1640	5517	3626	11184	11585	10820	6	8	1	2	2	0.2	0.291971	-1.49262	-1.15529	-1.27479
OG5_136555	CSD	ATGRP2B	M0583_1.02	AT5G35840|MLOC_81684|BRADI1G10520|Traes_4DL_53442ACE0|Traes_5AL_B5FA7CEF0|Traes_4BL_4E9C903D0	2196	5517	3626	11184	11585	10820	6	8	1	2	1	0.244444	0.291971	-0.771321	0.062208	-0.119511
OG5_136555	CSD	ATGRP2B	M0583_1.02	AT1G09570|MLOC_81684|BRADI1G64360|Traes_4DL_53442ACE0|Traes_5AL_B5FA7CEF0|Traes_4BL_4E9C903D0	1509	8523	3626	11184	11585	10820	6	8	2	3	3	0.311111	0.437956	-1.49503	-1.26013	-1.37694
OG5_136555	CSD	ATGRP2B	M0583_1.02	AT2G18790|MLOC_81684|BRADI1G64360|Traes_4DL_53442ACE0|Traes_5AL_B5FA7CEF0|Traes_4BL_4E9C903D0	1640	8523	3626	11184	11585	10820	6	8	2	3	3	0.311111	0.437956	-1.49503	-1.26013	-1.37694
OG5_136555	CSD	ATGRP2B	M0583_1.02	AT5G35840|MLOC_81684|BRADI1G64360|Traes_4DL_53442ACE0|Traes_5AL_B5FA7CEF0|Traes_4BL_4E9C903D0	2196	8523	3626	11184	11585	10820	6	8	2	3	2	0.355556	0.437956	-0.971195	-0.374809	-0.527338
OG5_136555	CSD	ATGRP2B	M0583_1.02	AT1G09570|MLOC_81684|BRADI1G08400|Traes_4DL_53442ACE0|Traes_5AL_B5FA7CEF0|Traes_4BL_4E9C903D0	1509	8866	3626	11184	11585	10820	6	8	2	3	3	0.311111	0.437956	-1.49503	-1.26013	-1.37694
OG5_136555	CSD	ATGRP2B	M0583_1.02	AT2G18790|MLOC_81684|BRADI1G08400|Traes_4DL_53442ACE0|Traes_5AL_B5FA7CEF0|Traes_4BL_4E9C903D0	1640	8866	3626	11184	11585	10820	6	8	2	3	3	0.311111	0.437956	-1.49503	-1.26013	-1.37694
OG5_136555	CSD	ATGRP2B	M0583_1.02	AT5G35840|MLOC_81684|BRADI1G08400|Traes_4DL_53442ACE0|Traes_5AL_B5FA7CEF0|Traes_4BL_4E9C903D0	2196	8866	3626	11184	11585	10820	6	8	2	3	2	0.355556	0.437956	-0.971195	-0.374809	-0.527338
OG5_136555	CSD	ATGRP2B	M0583_1.02	AT1G09570|MLOC_81684|BRADI1G10520|Traes_4BL_94E5E213F|Traes_4DL_53442ACE0|Traes_4AL_F46203719	1509	5517	3626	11177	10819	10820	6	8	1	2	2	0.2	0.291971	-1.49262	-1.15529	-1.27479
OG5_136555	CSD	ATGRP2B	M0583_1.02	AT2G18790|MLOC_81684|BRADI1G10520|Traes_4BL_94E5E213F|Traes_4DL_53442ACE0|Traes_4AL_F46203719	1640	5517	3626	11177	10819	10820	6	8	1	2	2	0.2	0.291971	-1.49262	-1.15529	-1.27479
OG5_136555	CSD	ATGRP2B	M0583_1.02	AT5G35840|MLOC_81684|BRADI1G10520|Traes_4BL_94E5E213F|Traes_4DL_53442ACE0|Traes_4AL_F46203719	2196	5517	3626	11177	10819	10820	6	8	1	2	1	0.244444	0.291971	-0.771321	0.062208	-0.119511
OG5_136555	CSD	ATGRP2B	M0583_1.02	AT1G09570|MLOC_81684|BRADI1G64360|Traes_4BL_94E5E213F|Traes_4DL_53442ACE0|Traes_4AL_F46203719	1509	8523	3626	11177	10819	10820	6	8	2	3	3	0.311111	0.437956	-1.49503	-1.26013	-1.37694
OG5_136555	CSD	ATGRP2B	M0583_1.02	AT2G18790|MLOC_81684|BRADI1G64360|Traes_4BL_94E5E213F|Traes_4DL_53442ACE0|Traes_4AL_F46203719	1640	8523	3626	11177	10819	10820	6	8	2	3	3	0.311111	0.437956	-1.49503	-1.26013	-1.37694
OG5_136555	CSD	ATGRP2B	M0583_1.02	AT5G35840|MLOC_81684|BRADI1G64360|Traes_4BL_94E5E213F|Traes_4DL_53442ACE0|Traes_4AL_F46203719	2196	8523	3626	11177	10819	10820	6	8	2	3	2	0.355556	0.437956	-0.971195	-0.374809	-0.527338
OG5_136555	CSD	ATGRP2B	M0583_1.02	AT1G09570|MLOC_81684|BRADI1G08400|Traes_4BL_94E5E213F|Traes_4DL_53442ACE0|Traes_4AL_F46203719	1509	8866	3626	11177	10819	10820	6	8	2	3	3	0.311111	0.437956	-1.49503	-1.26013	-1.37694
OG5_136555	CSD	ATGRP2B	M0583_1.02	AT2G18790|MLOC_81684|BRADI1G08400|Traes_4BL_94E5E213F|Traes_4DL_53442ACE0|Traes_4AL_F46203719	1640	8866	3626	11177	10819	10820	6	8	2	3	3	0.311111	0.437956	-1.49503	-1.26013	-1.37694
OG5_136555	CSD	ATGRP2B	M0583_1.02	AT5G35840|MLOC_81684|BRADI1G08400|Traes_4BL_94E5E213F|Traes_4DL_53442ACE0|Traes_4AL_F46203719	2196	8866	3626	11177	10819	10820	6	8	2	3	2	0.355556	0.437956	-0.971195	-0.374809	-0.527338
OG5_136555	CSD	ATGRP2B	M0583_1.02	AT1G09570|MLOC_81684|BRADI1G10520|Traes_4BL_94E5E213F|Traes_4DL_53442ACE0|Traes_4AS_1F3163292	1509	5517	3626	11178	10819	10820	6	8	1	2	2	0.2	0.291971	-1.49262	-1.15529	-1.27479
OG5_136555	CSD	ATGRP2B	M0583_1.02	AT2G18790|MLOC_81684|BRADI1G10520|Traes_4BL_94E5E213F|Traes_4DL_53442ACE0|Traes_4AS_1F3163292	1640	5517	3626	11178	10819	10820	6	8	1	2	2	0.2	0.291971	-1.49262	-1.15529	-1.27479
OG5_136555	CSD	ATGRP2B	M0583_1.02	AT5G35840|MLOC_81684|BRADI1G10520|Traes_4BL_94E5E213F|Traes_4DL_53442ACE0|Traes_4AS_1F3163292	2196	5517	3626	11178	10819	10820	6	8	1	2	1	0.244444	0.291971	-0.771321	0.062208	-0.119511
OG5_136555	CSD	ATGRP2B	M0583_1.02	AT1G09570|MLOC_81684|BRADI1G64360|Traes_4BL_94E5E213F|Traes_4DL_53442ACE0|Traes_4AS_1F3163292	1509	8523	3626	11178	10819	10820	6	8	2	3	3	0.311111	0.437956	-1.49503	-1.26013	-1.37694
OG5_136555	CSD	ATGRP2B	M0583_1.02	AT2G18790|MLOC_81684|BRADI1G64360|Traes_4BL_94E5E213F|Traes_4DL_53442ACE0|Traes_4AS_1F3163292	1640	8523	3626	11178	10819	10820	6	8	2	3	3	0.311111	0.437956	-1.49503	-1.26013	-1.37694
OG5_136555	CSD	ATGRP2B	M0583_1.02	AT5G35840|MLOC_81684|BRADI1G64360|Traes_4BL_94E5E213F|Traes_4DL_53442ACE0|Traes_4AS_1F3163292	2196	8523	3626	11178	10819	10820	6	8	2	3	2	0.355556	0.437956	-0.971195	-0.374809	-0.527338
OG5_136555	CSD	ATGRP2B	M0583_1.02	AT1G09570|MLOC_81684|BRADI1G08400|Traes_4BL_94E5E213F|Traes_4DL_53442ACE0|Traes_4AS_1F3163292	1509	8866	3626	11178	10819	10820	6	8	2	3	3	0.311111	0.437956	-1.49503	-1.26013	-1.37694
OG5_136555	CSD	ATGRP2B	M0583_1.02	AT2G18790|MLOC_81684|BRADI1G08400|Traes_4BL_94E5E213F|Traes_4DL_53442ACE0|Traes_4AS_1F3163292	1640	8866	3626	11178	10819	10820	6	8	2	3	3	0.311111	0.437956	-1.49503	-1.26013	-1.37694
OG5_136555	CSD	ATGRP2B	M0583_1.02	AT5G35840|MLOC_81684|BRADI1G08400|Traes_4BL_94E5E213F|Traes_4DL_53442ACE0|Traes_4AS_1F3163292	2196	8866	3626	11178	10819	10820	6	8	2	3	2	0.355556	0.437956	-0.971195	-0.374809	-0.527338
OG5_136555	CSD	ATGRP2B	M0583_1.02	AT1G09570|MLOC_81684|BRADI1G10520|Traes_4BL_94E5E213F|Traes_4DL_53442ACE0|Traes_5AL_B5FA7CEF0	1509	5517	3626	11184	10819	10820	6	8	1	2	2	0.2	0.291971	-1.49262	-1.15529	-1.27479
OG5_136555	CSD	ATGRP2B	M0583_1.02	AT2G18790|MLOC_81684|BRADI1G10520|Traes_4BL_94E5E213F|Traes_4DL_53442ACE0|Traes_5AL_B5FA7CEF0	1640	5517	3626	11184	10819	10820	6	8	1	2	2	0.2	0.291971	-1.49262	-1.15529	-1.27479
OG5_136555	CSD	ATGRP2B	M0583_1.02	AT5G35840|MLOC_81684|BRADI1G10520|Traes_4BL_94E5E213F|Traes_4DL_53442ACE0|Traes_5AL_B5FA7CEF0	2196	5517	3626	11184	10819	10820	6	8	1	2	1	0.244444	0.291971	-0.771321	0.062208	-0.119511
OG5_136555	CSD	ATGRP2B	M0583_1.02	AT1G09570|MLOC_81684|BRADI1G64360|Traes_4BL_94E5E213F|Traes_4DL_53442ACE0|Traes_5AL_B5FA7CEF0	1509	8523	3626	11184	10819	10820	6	8	2	3	3	0.311111	0.437956	-1.49503	-1.26013	-1.37694
OG5_136555	CSD	ATGRP2B	M0583_1.02	AT2G18790|MLOC_81684|BRADI1G64360|Traes_4BL_94E5E213F|Traes_4DL_53442ACE0|Traes_5AL_B5FA7CEF0	1640	8523	3626	11184	10819	10820	6	8	2	3	3	0.311111	0.437956	-1.49503	-1.26013	-1.37694
OG5_136555	CSD	ATGRP2B	M0583_1.02	AT5G35840|MLOC_81684|BRADI1G64360|Traes_4BL_94E5E213F|Traes_4DL_53442ACE0|Traes_5AL_B5FA7CEF0	2196	8523	3626	11184	10819	10820	6	8	2	3	2	0.355556	0.437956	-0.971195	-0.374809	-0.527338
OG5_136555	CSD	ATGRP2B	M0583_1.02	AT1G09570|MLOC_81684|BRADI1G08400|Traes_4BL_94E5E213F|Traes_4DL_53442ACE0|Traes_5AL_B5FA7CEF0	1509	8866	3626	11184	10819	10820	6	8	2	3	3	0.311111	0.437956	-1.49503	-1.26013	-1.37694
OG5_136555	CSD	ATGRP2B	M0583_1.02	AT2G18790|MLOC_81684|BRADI1G08400|Traes_4BL_94E5E213F|Traes_4DL_53442ACE0|Traes_5AL_B5FA7CEF0	1640	8866	3626	11184	10819	10820	6	8	2	3	3	0.311111	0.437956	-1.49503	-1.26013	-1.37694
OG5_136555	CSD	ATGRP2B	M0583_1.02	AT5G35840|MLOC_81684|BRADI1G08400|Traes_4BL_94E5E213F|Traes_4DL_53442ACE0|Traes_5AL_B5FA7CEF0	2196	8866	3626	11184	10819	10820	6	8	2	3	2	0.355556	0.437956	-0.971195	-0.374809	-0.527338
OG5_136555	CSD	ATGRP2B	M0583_1.02	AT1G09570|MLOC_81684|BRADI1G10520|Traes_4DL_53442ACE0|Traes_4AL_F46203719|Traes_4BS_CCF46C1E8	1509	5517	3626	11177	11180	10820	6	8	1	2	1	0.244444	0.291971	-0.771321	0.062208	-0.119511
OG5_136555	CSD	ATGRP2B	M0583_1.02	AT2G18790|MLOC_81684|BRADI1G10520|Traes_4DL_53442ACE0|Traes_4AL_F46203719|Traes_4BS_CCF46C1E8	1640	5517	3626	11177	11180	10820	6	8	1	2	1	0.244444	0.291971	-0.771321	0.062208	-0.119511
OG5_136555	CSD	ATGRP2B	M0583_1.02	AT5G35840|MLOC_81684|BRADI1G10520|Traes_4DL_53442ACE0|Traes_4AL_F46203719|Traes_4BS_CCF46C1E8	2196	5517	3626	11177	11180	10820	6	8	1	2	0	0.266667	0.291971	-0.410669	1.27971	0.956091
OG5_136555	CSD	ATGRP2B	M0583_1.02	AT1G09570|MLOC_81684|BRADI1G64360|Traes_4DL_53442ACE0|Traes_4AL_F46203719|Traes_4BS_CCF46C1E8	1509	8523	3626	11177	11180	10820	6	8	2	3	2	0.355556	0.437956	-0.971195	-0.374809	-0.527338
OG5_136555	CSD	ATGRP2B	M0583_1.02	AT2G18790|MLOC_81684|BRADI1G64360|Traes_4DL_53442ACE0|Traes_4AL_F46203719|Traes_4BS_CCF46C1E8	1640	8523	3626	11177	11180	10820	6	8	2	3	2	0.355556	0.437956	-0.971195	-0.374809	-0.527338
OG5_136555	CSD	ATGRP2B	M0583_1.02	AT5G35840|MLOC_81684|BRADI1G64360|Traes_4DL_53442ACE0|Traes_4AL_F46203719|Traes_4BS_CCF46C1E8	2196	8523	3626	11177	11180	10820	6	8	2	3	1	0.377778	0.437956	-0.709278	0.510516	0.263669
OG5_136555	CSD	ATGRP2B	M0583_1.02	AT1G09570|MLOC_81684|BRADI1G08400|Traes_4DL_53442ACE0|Traes_4AL_F46203719|Traes_4BS_CCF46C1E8	1509	8866	3626	11177	11180	10820	6	8	2	3	2	0.355556	0.437956	-0.971195	-0.374809	-0.527338
OG5_136555	CSD	ATGRP2B	M0583_1.02	AT2G18790|MLOC_81684|BRADI1G08400|Traes_4DL_53442ACE0|Traes_4AL_F46203719|Traes_4BS_CCF46C1E8	1640	8866	3626	11177	11180	10820	6	8	2	3	2	0.355556	0.437956	-0.971195	-0.374809	-0.527338
OG5_136555	CSD	ATGRP2B	M0583_1.02	AT5G35840|MLOC_81684|BRADI1G08400|Traes_4DL_53442ACE0|Traes_4AL_F46203719|Traes_4BS_CCF46C1E8	2196	8866	3626	11177	11180	10820	6	8	2	3	1	0.377778	0.437956	-0.709278	0.510516	0.263669
OG5_136555	CSD	ATGRP2B	M0583_1.02	AT1G09570|MLOC_81684|BRADI1G10520|Traes_4DL_53442ACE0|Traes_4AS_1F3163292|Traes_4BS_CCF46C1E8	1509	5517	3626	11178	11180	10820	6	8	1	2	1	0.244444	0.291971	-0.771321	0.062208	-0.119511
OG5_136555	CSD	ATGRP2B	M0583_1.02	AT2G18790|MLOC_81684|BRADI1G10520|Traes_4DL_53442ACE0|Traes_4AS_1F3163292|Traes_4BS_CCF46C1E8	1640	5517	3626	11178	11180	10820	6	8	1	2	1	0.244444	0.291971	-0.771321	0.062208	-0.119511
OG5_136555	CSD	ATGRP2B	M0583_1.02	AT5G35840|MLOC_81684|BRADI1G10520|Traes_4DL_53442ACE0|Traes_4AS_1F3163292|Traes_4BS_CCF46C1E8	2196	5517	3626	11178	11180	10820	6	8	1	2	0	0.266667	0.291971	-0.410669	1.27971	0.956091
OG5_136555	CSD	ATGRP2B	M0583_1.02	AT1G09570|MLOC_81684|BRADI1G64360|Traes_4DL_53442ACE0|Traes_4AS_1F3163292|Traes_4BS_CCF46C1E8	1509	8523	3626	11178	11180	10820	6	8	2	3	2	0.355556	0.437956	-0.971195	-0.374809	-0.527338
OG5_136555	CSD	ATGRP2B	M0583_1.02	AT2G18790|MLOC_81684|BRADI1G64360|Traes_4DL_53442ACE0|Traes_4AS_1F3163292|Traes_4BS_CCF46C1E8	1640	8523	3626	11178	11180	10820	6	8	2	3	2	0.355556	0.437956	-0.971195	-0.374809	-0.527338
OG5_136555	CSD	ATGRP2B	M0583_1.02	AT5G35840|MLOC_81684|BRADI1G64360|Traes_4DL_53442ACE0|Traes_4AS_1F3163292|Traes_4BS_CCF46C1E8	2196	8523	3626	11178	11180	10820	6	8	2	3	1	0.377778	0.437956	-0.709278	0.510516	0.263669
OG5_136555	CSD	ATGRP2B	M0583_1.02	AT1G09570|MLOC_81684|BRADI1G08400|Traes_4DL_53442ACE0|Traes_4AS_1F3163292|Traes_4BS_CCF46C1E8	1509	8866	3626	11178	11180	10820	6	8	2	3	2	0.355556	0.437956	-0.971195	-0.374809	-0.527338
OG5_136555	CSD	ATGRP2B	M0583_1.02	AT2G18790|MLOC_81684|BRADI1G08400|Traes_4DL_53442ACE0|Traes_4AS_1F3163292|Traes_4BS_CCF46C1E8	1640	8866	3626	11178	11180	10820	6	8	2	3	2	0.355556	0.437956	-0.971195	-0.374809	-0.527338
OG5_136555	CSD	ATGRP2B	M0583_1.02	AT5G35840|MLOC_81684|BRADI1G08400|Traes_4DL_53442ACE0|Traes_4AS_1F3163292|Traes_4BS_CCF46C1E8	2196	8866	3626	11178	11180	10820	6	8	2	3	1	0.377778	0.437956	-0.709278	0.510516	0.263669
OG5_136555	CSD	ATGRP2B	M0583_1.02	AT1G09570|MLOC_81684|BRADI1G10520|Traes_4DL_53442ACE0|Traes_4BS_CCF46C1E8|Traes_5AL_B5FA7CEF0	1509	5517	3626	11184	11180	10820	6	8	1	2	1	0.244444	0.291971	-0.771321	0.062208	-0.119511
OG5_136555	CSD	ATGRP2B	M0583_1.02	AT2G18790|MLOC_81684|BRADI1G10520|Traes_4DL_53442ACE0|Traes_4BS_CCF46C1E8|Traes_5AL_B5FA7CEF0	1640	5517	3626	11184	11180	10820	6	8	1	2	1	0.244444	0.291971	-0.771321	0.062208	-0.119511
OG5_136555	CSD	ATGRP2B	M0583_1.02	AT5G35840|MLOC_81684|BRADI1G10520|Traes_4DL_53442ACE0|Traes_4BS_CCF46C1E8|Traes_5AL_B5FA7CEF0	2196	5517	3626	11184	11180	10820	6	8	1	2	0	0.266667	0.291971	-0.410669	1.27971	0.956091
OG5_136555	CSD	ATGRP2B	M0583_1.02	AT1G09570|MLOC_81684|BRADI1G64360|Traes_4DL_53442ACE0|Traes_4BS_CCF46C1E8|Traes_5AL_B5FA7CEF0	1509	8523	3626	11184	11180	10820	6	8	2	3	2	0.355556	0.437956	-0.971195	-0.374809	-0.527338
OG5_136555	CSD	ATGRP2B	M0583_1.02	AT2G18790|MLOC_81684|BRADI1G64360|Traes_4DL_53442ACE0|Traes_4BS_CCF46C1E8|Traes_5AL_B5FA7CEF0	1640	8523	3626	11184	11180	10820	6	8	2	3	2	0.355556	0.437956	-0.971195	-0.374809	-0.527338
OG5_136555	CSD	ATGRP2B	M0583_1.02	AT5G35840|MLOC_81684|BRADI1G64360|Traes_4DL_53442ACE0|Traes_4BS_CCF46C1E8|Traes_5AL_B5FA7CEF0	2196	8523	3626	11184	11180	10820	6	8	2	3	1	0.377778	0.437956	-0.709278	0.510516	0.263669
OG5_136555	CSD	ATGRP2B	M0583_1.02	AT1G09570|MLOC_81684|BRADI1G08400|Traes_4DL_53442ACE0|Traes_4BS_CCF46C1E8|Traes_5AL_B5FA7CEF0	1509	8866	3626	11184	11180	10820	6	8	2	3	2	0.355556	0.437956	-0.971195	-0.374809	-0.527338
OG5_136555	CSD	ATGRP2B	M0583_1.02	AT2G18790|MLOC_81684|BRADI1G08400|Traes_4DL_53442ACE0|Traes_4BS_CCF46C1E8|Traes_5AL_B5FA7CEF0	1640	8866	3626	11184	11180	10820	6	8	2	3	2	0.355556	0.437956	-0.971195	-0.374809	-0.527338
OG5_136555	CSD	ATGRP2B	M0583_1.02	AT5G35840|MLOC_81684|BRADI1G08400|Traes_4DL_53442ACE0|Traes_4BS_CCF46C1E8|Traes_5AL_B5FA7CEF0	2196	8866	3626	11184	11180	10820	6	8	2	3	1	0.377778	0.437956	-0.709278	0.510516	0.263669
OG5_136555	CSD	ATGRP2B	M0583_1.02	AT1G09570|MLOC_81684|BRADI1G10520|Traes_4AL_F46203719|Traes_4DS_9C6CD24ED|Traes_4BL_4E9C903D0	1509	5517	3626	11177	11585	11366	6	8	1	2	1	0.244444	0.291971	-0.771321	0.062208	-0.119511
OG5_136555	CSD	ATGRP2B	M0583_1.02	AT2G18790|MLOC_81684|BRADI1G10520|Traes_4AL_F46203719|Traes_4DS_9C6CD24ED|Traes_4BL_4E9C903D0	1640	5517	3626	11177	11585	11366	6	8	1	2	1	0.244444	0.291971	-0.771321	0.062208	-0.119511
OG5_136555	CSD	ATGRP2B	M0583_1.02	AT5G35840|MLOC_81684|BRADI1G10520|Traes_4AL_F46203719|Traes_4DS_9C6CD24ED|Traes_4BL_4E9C903D0	2196	5517	3626	11177	11585	11366	6	8	1	2	0	0.266667	0.291971	-0.410669	1.27971	0.956091
OG5_136555	CSD	ATGRP2B	M0583_1.02	AT1G09570|MLOC_81684|BRADI1G64360|Traes_4AL_F46203719|Traes_4DS_9C6CD24ED|Traes_4BL_4E9C903D0	1509	8523	3626	11177	11585	11366	6	8	2	3	2	0.355556	0.437956	-0.971195	-0.374809	-0.527338
OG5_136555	CSD	ATGRP2B	M0583_1.02	AT2G18790|MLOC_81684|BRADI1G64360|Traes_4AL_F46203719|Traes_4DS_9C6CD24ED|Traes_4BL_4E9C903D0	1640	8523	3626	11177	11585	11366	6	8	2	3	2	0.355556	0.437956	-0.971195	-0.374809	-0.527338
OG5_136555	CSD	ATGRP2B	M0583_1.02	AT5G35840|MLOC_81684|BRADI1G64360|Traes_4AL_F46203719|Traes_4DS_9C6CD24ED|Traes_4BL_4E9C903D0	2196	8523	3626	11177	11585	11366	6	8	2	3	1	0.377778	0.437956	-0.709278	0.510516	0.263669
OG5_136555	CSD	ATGRP2B	M0583_1.02	AT1G09570|MLOC_81684|BRADI1G08400|Traes_4AL_F46203719|Traes_4DS_9C6CD24ED|Traes_4BL_4E9C903D0	1509	8866	3626	11177	11585	11366	6	8	2	3	2	0.355556	0.437956	-0.971195	-0.374809	-0.527338
OG5_136555	CSD	ATGRP2B	M0583_1.02	AT2G18790|MLOC_81684|BRADI1G08400|Traes_4AL_F46203719|Traes_4DS_9C6CD24ED|Traes_4BL_4E9C903D0	1640	8866	3626	11177	11585	11366	6	8	2	3	2	0.355556	0.437956	-0.971195	-0.374809	-0.527338
OG5_136555	CSD	ATGRP2B	M0583_1.02	AT5G35840|MLOC_81684|BRADI1G08400|Traes_4AL_F46203719|Traes_4DS_9C6CD24ED|Traes_4BL_4E9C903D0	2196	8866	3626	11177	11585	11366	6	8	2	3	1	0.377778	0.437956	-0.709278	0.510516	0.263669
OG5_136555	CSD	ATGRP2B	M0583_1.02	AT1G09570|MLOC_81684|BRADI1G10520|Traes_4AS_1F3163292|Traes_4DS_9C6CD24ED|Traes_4BL_4E9C903D0	1509	5517	3626	11178	11585	11366	6	8	1	2	1	0.244444	0.291971	-0.771321	0.062208	-0.119511
OG5_136555	CSD	ATGRP2B	M0583_1.02	AT2G18790|MLOC_81684|BRADI1G10520|Traes_4AS_1F3163292|Traes_4DS_9C6CD24ED|Traes_4BL_4E9C903D0	1640	5517	3626	11178	11585	11366	6	8	1	2	1	0.244444	0.291971	-0.771321	0.062208	-0.119511
OG5_136555	CSD	ATGRP2B	M0583_1.02	AT5G35840|MLOC_81684|BRADI1G10520|Traes_4AS_1F3163292|Traes_4DS_9C6CD24ED|Traes_4BL_4E9C903D0	2196	5517	3626	11178	11585	11366	6	8	1	2	0	0.266667	0.291971	-0.410669	1.27971	0.956091
OG5_136555	CSD	ATGRP2B	M0583_1.02	AT1G09570|MLOC_81684|BRADI1G64360|Traes_4AS_1F3163292|Traes_4DS_9C6CD24ED|Traes_4BL_4E9C903D0	1509	8523	3626	11178	11585	11366	6	8	2	3	2	0.355556	0.437956	-0.971195	-0.374809	-0.527338
OG5_136555	CSD	ATGRP2B	M0583_1.02	AT2G18790|MLOC_81684|BRADI1G64360|Traes_4AS_1F3163292|Traes_4DS_9C6CD24ED|Traes_4BL_4E9C903D0	1640	8523	3626	11178	11585	11366	6	8	2	3	2	0.355556	0.437956	-0.971195	-0.374809	-0.527338
OG5_136555	CSD	ATGRP2B	M0583_1.02	AT5G35840|MLOC_81684|BRADI1G64360|Traes_4AS_1F3163292|Traes_4DS_9C6CD24ED|Traes_4BL_4E9C903D0	2196	8523	3626	11178	11585	11366	6	8	2	3	1	0.377778	0.437956	-0.709278	0.510516	0.263669
OG5_136555	CSD	ATGRP2B	M0583_1.02	AT1G09570|MLOC_81684|BRADI1G08400|Traes_4AS_1F3163292|Traes_4DS_9C6CD24ED|Traes_4BL_4E9C903D0	1509	8866	3626	11178	11585	11366	6	8	2	3	2	0.355556	0.437956	-0.971195	-0.374809	-0.527338
OG5_136555	CSD	ATGRP2B	M0583_1.02	AT2G18790|MLOC_81684|BRADI1G08400|Traes_4AS_1F3163292|Traes_4DS_9C6CD24ED|Traes_4BL_4E9C903D0	1640	8866	3626	11178	11585	11366	6	8	2	3	2	0.355556	0.437956	-0.971195	-0.374809	-0.527338
OG5_136555	CSD	ATGRP2B	M0583_1.02	AT5G35840|MLOC_81684|BRADI1G08400|Traes_4AS_1F3163292|Traes_4DS_9C6CD24ED|Traes_4BL_4E9C903D0	2196	8866	3626	11178	11585	11366	6	8	2	3	1	0.377778	0.437956	-0.709278	0.510516	0.263669
OG5_136555	CSD	ATGRP2B	M0583_1.02	AT1G09570|MLOC_81684|BRADI1G10520|Traes_5AL_B5FA7CEF0|Traes_4DS_9C6CD24ED|Traes_4BL_4E9C903D0	1509	5517	3626	11184	11585	11366	6	8	1	2	1	0.244444	0.291971	-0.771321	0.062208	-0.119511
OG5_136555	CSD	ATGRP2B	M0583_1.02	AT2G18790|MLOC_81684|BRADI1G10520|Traes_5AL_B5FA7CEF0|Traes_4DS_9C6CD24ED|Traes_4BL_4E9C903D0	1640	5517	3626	11184	11585	11366	6	8	1	2	1	0.244444	0.291971	-0.771321	0.062208	-0.119511
OG5_136555	CSD	ATGRP2B	M0583_1.02	AT5G35840|MLOC_81684|BRADI1G10520|Traes_5AL_B5FA7CEF0|Traes_4DS_9C6CD24ED|Traes_4BL_4E9C903D0	2196	5517	3626	11184	11585	11366	6	8	1	2	0	0.266667	0.291971	-0.410669	1.27971	0.956091
OG5_136555	CSD	ATGRP2B	M0583_1.02	AT1G09570|MLOC_81684|BRADI1G64360|Traes_5AL_B5FA7CEF0|Traes_4DS_9C6CD24ED|Traes_4BL_4E9C903D0	1509	8523	3626	11184	11585	11366	6	8	2	3	2	0.355556	0.437956	-0.971195	-0.374809	-0.527338
OG5_136555	CSD	ATGRP2B	M0583_1.02	AT2G18790|MLOC_81684|BRADI1G64360|Traes_5AL_B5FA7CEF0|Traes_4DS_9C6CD24ED|Traes_4BL_4E9C903D0	1640	8523	3626	11184	11585	11366	6	8	2	3	2	0.355556	0.437956	-0.971195	-0.374809	-0.527338
OG5_136555	CSD	ATGRP2B	M0583_1.02	AT5G35840|MLOC_81684|BRADI1G64360|Traes_5AL_B5FA7CEF0|Traes_4DS_9C6CD24ED|Traes_4BL_4E9C903D0	2196	8523	3626	11184	11585	11366	6	8	2	3	1	0.377778	0.437956	-0.709278	0.510516	0.263669
OG5_136555	CSD	ATGRP2B	M0583_1.02	AT1G09570|MLOC_81684|BRADI1G08400|Traes_5AL_B5FA7CEF0|Traes_4DS_9C6CD24ED|Traes_4BL_4E9C903D0	1509	8866	3626	11184	11585	11366	6	8	2	3	2	0.355556	0.437956	-0.971195	-0.374809	-0.527338
OG5_136555	CSD	ATGRP2B	M0583_1.02	AT2G18790|MLOC_81684|BRADI1G08400|Traes_5AL_B5FA7CEF0|Traes_4DS_9C6CD24ED|Traes_4BL_4E9C903D0	1640	8866	3626	11184	11585	11366	6	8	2	3	2	0.355556	0.437956	-0.971195	-0.374809	-0.527338
OG5_136555	CSD	ATGRP2B	M0583_1.02	AT5G35840|MLOC_81684|BRADI1G08400|Traes_5AL_B5FA7CEF0|Traes_4DS_9C6CD24ED|Traes_4BL_4E9C903D0	2196	8866	3626	11184	11585	11366	6	8	2	3	1	0.377778	0.437956	-0.709278	0.510516	0.263669
OG5_136555	CSD	ATGRP2B	M0583_1.02	AT1G09570|MLOC_81684|BRADI1G10520|Traes_4BL_94E5E213F|Traes_4AL_F46203719|Traes_4DS_9C6CD24ED	1509	5517	3626	11177	10819	11366	6	8	1	2	1	0.244444	0.291971	-0.771321	0.062208	-0.119511
OG5_136555	CSD	ATGRP2B	M0583_1.02	AT2G18790|MLOC_81684|BRADI1G10520|Traes_4BL_94E5E213F|Traes_4AL_F46203719|Traes_4DS_9C6CD24ED	1640	5517	3626	11177	10819	11366	6	8	1	2	1	0.244444	0.291971	-0.771321	0.062208	-0.119511
OG5_136555	CSD	ATGRP2B	M0583_1.02	AT5G35840|MLOC_81684|BRADI1G10520|Traes_4BL_94E5E213F|Traes_4AL_F46203719|Traes_4DS_9C6CD24ED	2196	5517	3626	11177	10819	11366	6	8	1	2	0	0.266667	0.291971	-0.410669	1.27971	0.956091
OG5_136555	CSD	ATGRP2B	M0583_1.02	AT1G09570|MLOC_81684|BRADI1G64360|Traes_4BL_94E5E213F|Traes_4AL_F46203719|Traes_4DS_9C6CD24ED	1509	8523	3626	11177	10819	11366	6	8	2	3	2	0.355556	0.437956	-0.971195	-0.374809	-0.527338
OG5_136555	CSD	ATGRP2B	M0583_1.02	AT2G18790|MLOC_81684|BRADI1G64360|Traes_4BL_94E5E213F|Traes_4AL_F46203719|Traes_4DS_9C6CD24ED	1640	8523	3626	11177	10819	11366	6	8	2	3	2	0.355556	0.437956	-0.971195	-0.374809	-0.527338
OG5_136555	CSD	ATGRP2B	M0583_1.02	AT5G35840|MLOC_81684|BRADI1G64360|Traes_4BL_94E5E213F|Traes_4AL_F46203719|Traes_4DS_9C6CD24ED	2196	8523	3626	11177	10819	11366	6	8	2	3	1	0.377778	0.437956	-0.709278	0.510516	0.263669
OG5_136555	CSD	ATGRP2B	M0583_1.02	AT1G09570|MLOC_81684|BRADI1G08400|Traes_4BL_94E5E213F|Traes_4AL_F46203719|Traes_4DS_9C6CD24ED	1509	8866	3626	11177	10819	11366	6	8	2	3	2	0.355556	0.437956	-0.971195	-0.374809	-0.527338
OG5_136555	CSD	ATGRP2B	M0583_1.02	AT2G18790|MLOC_81684|BRADI1G08400|Traes_4BL_94E5E213F|Traes_4AL_F46203719|Traes_4DS_9C6CD24ED	1640	8866	3626	11177	10819	11366	6	8	2	3	2	0.355556	0.437956	-0.971195	-0.374809	-0.527338
OG5_136555	CSD	ATGRP2B	M0583_1.02	AT5G35840|MLOC_81684|BRADI1G08400|Traes_4BL_94E5E213F|Traes_4AL_F46203719|Traes_4DS_9C6CD24ED	2196	8866	3626	11177	10819	11366	6	8	2	3	1	0.377778	0.437956	-0.709278	0.510516	0.263669
OG5_136555	CSD	ATGRP2B	M0583_1.02	AT1G09570|MLOC_81684|BRADI1G10520|Traes_4BL_94E5E213F|Traes_4AS_1F3163292|Traes_4DS_9C6CD24ED	1509	5517	3626	11178	10819	11366	6	8	1	2	1	0.244444	0.291971	-0.771321	0.062208	-0.119511
OG5_136555	CSD	ATGRP2B	M0583_1.02	AT2G18790|MLOC_81684|BRADI1G10520|Traes_4BL_94E5E213F|Traes_4AS_1F3163292|Traes_4DS_9C6CD24ED	1640	5517	3626	11178	10819	11366	6	8	1	2	1	0.244444	0.291971	-0.771321	0.062208	-0.119511
OG5_136555	CSD	ATGRP2B	M0583_1.02	AT5G35840|MLOC_81684|BRADI1G10520|Traes_4BL_94E5E213F|Traes_4AS_1F3163292|Traes_4DS_9C6CD24ED	2196	5517	3626	11178	10819	11366	6	8	1	2	0	0.266667	0.291971	-0.410669	1.27971	0.956091
OG5_136555	CSD	ATGRP2B	M0583_1.02	AT1G09570|MLOC_81684|BRADI1G64360|Traes_4BL_94E5E213F|Traes_4AS_1F3163292|Traes_4DS_9C6CD24ED	1509	8523	3626	11178	10819	11366	6	8	2	3	2	0.355556	0.437956	-0.971195	-0.374809	-0.527338
OG5_136555	CSD	ATGRP2B	M0583_1.02	AT2G18790|MLOC_81684|BRADI1G64360|Traes_4BL_94E5E213F|Traes_4AS_1F3163292|Traes_4DS_9C6CD24ED	1640	8523	3626	11178	10819	11366	6	8	2	3	2	0.355556	0.437956	-0.971195	-0.374809	-0.527338
OG5_136555	CSD	ATGRP2B	M0583_1.02	AT5G35840|MLOC_81684|BRADI1G64360|Traes_4BL_94E5E213F|Traes_4AS_1F3163292|Traes_4DS_9C6CD24ED	2196	8523	3626	11178	10819	11366	6	8	2	3	1	0.377778	0.437956	-0.709278	0.510516	0.263669
OG5_136555	CSD	ATGRP2B	M0583_1.02	AT1G09570|MLOC_81684|BRADI1G08400|Traes_4BL_94E5E213F|Traes_4AS_1F3163292|Traes_4DS_9C6CD24ED	1509	8866	3626	11178	10819	11366	6	8	2	3	2	0.355556	0.437956	-0.971195	-0.374809	-0.527338
OG5_136555	CSD	ATGRP2B	M0583_1.02	AT2G18790|MLOC_81684|BRADI1G08400|Traes_4BL_94E5E213F|Traes_4AS_1F3163292|Traes_4DS_9C6CD24ED	1640	8866	3626	11178	10819	11366	6	8	2	3	2	0.355556	0.437956	-0.971195	-0.374809	-0.527338
OG5_136555	CSD	ATGRP2B	M0583_1.02	AT5G35840|MLOC_81684|BRADI1G08400|Traes_4BL_94E5E213F|Traes_4AS_1F3163292|Traes_4DS_9C6CD24ED	2196	8866	3626	11178	10819	11366	6	8	2	3	1	0.377778	0.437956	-0.709278	0.510516	0.263669
OG5_136555	CSD	ATGRP2B	M0583_1.02	AT1G09570|MLOC_81684|BRADI1G10520|Traes_4BL_94E5E213F|Traes_5AL_B5FA7CEF0|Traes_4DS_9C6CD24ED	1509	5517	3626	11184	10819	11366	6	8	1	2	1	0.244444	0.291971	-0.771321	0.062208	-0.119511
OG5_136555	CSD	ATGRP2B	M0583_1.02	AT2G18790|MLOC_81684|BRADI1G10520|Traes_4BL_94E5E213F|Traes_5AL_B5FA7CEF0|Traes_4DS_9C6CD24ED	1640	5517	3626	11184	10819	11366	6	8	1	2	1	0.244444	0.291971	-0.771321	0.062208	-0.119511
OG5_136555	CSD	ATGRP2B	M0583_1.02	AT5G35840|MLOC_81684|BRADI1G10520|Traes_4BL_94E5E213F|Traes_5AL_B5FA7CEF0|Traes_4DS_9C6CD24ED	2196	5517	3626	11184	10819	11366	6	8	1	2	0	0.266667	0.291971	-0.410669	1.27971	0.956091
OG5_136555	CSD	ATGRP2B	M0583_1.02	AT1G09570|MLOC_81684|BRADI1G64360|Traes_4BL_94E5E213F|Traes_5AL_B5FA7CEF0|Traes_4DS_9C6CD24ED	1509	8523	3626	11184	10819	11366	6	8	2	3	2	0.355556	0.437956	-0.971195	-0.374809	-0.527338
OG5_136555	CSD	ATGRP2B	M0583_1.02	AT2G18790|MLOC_81684|BRADI1G64360|Traes_4BL_94E5E213F|Traes_5AL_B5FA7CEF0|Traes_4DS_9C6CD24ED	1640	8523	3626	11184	10819	11366	6	8	2	3	2	0.355556	0.437956	-0.971195	-0.374809	-0.527338
OG5_136555	CSD	ATGRP2B	M0583_1.02	AT5G35840|MLOC_81684|BRADI1G64360|Traes_4BL_94E5E213F|Traes_5AL_B5FA7CEF0|Traes_4DS_9C6CD24ED	2196	8523	3626	11184	10819	11366	6	8	2	3	1	0.377778	0.437956	-0.709278	0.510516	0.263669
OG5_136555	CSD	ATGRP2B	M0583_1.02	AT1G09570|MLOC_81684|BRADI1G08400|Traes_4BL_94E5E213F|Traes_5AL_B5FA7CEF0|Traes_4DS_9C6CD24ED	1509	8866	3626	11184	10819	11366	6	8	2	3	2	0.355556	0.437956	-0.971195	-0.374809	-0.527338
OG5_136555	CSD	ATGRP2B	M0583_1.02	AT2G18790|MLOC_81684|BRADI1G08400|Traes_4BL_94E5E213F|Traes_5AL_B5FA7CEF0|Traes_4DS_9C6CD24ED	1640	8866	3626	11184	10819	11366	6	8	2	3	2	0.355556	0.437956	-0.971195	-0.374809	-0.527338
OG5_136555	CSD	ATGRP2B	M0583_1.02	AT5G35840|MLOC_81684|BRADI1G08400|Traes_4BL_94E5E213F|Traes_5AL_B5FA7CEF0|Traes_4DS_9C6CD24ED	2196	8866	3626	11184	10819	11366	6	8	2	3	1	0.377778	0.437956	-0.709278	0.510516	0.263669
OG5_136555	CSD	ATGRP2B	M0583_1.02	AT1G09570|MLOC_81684|BRADI1G10520|Traes_4AL_F46203719|Traes_4BS_CCF46C1E8|Traes_4DS_9C6CD24ED	1509	5517	3626	11177	11180	11366	6	8	1	2	1	0.244444	0.291971	-0.771321	0.062208	-0.119511
OG5_136555	CSD	ATGRP2B	M0583_1.02	AT2G18790|MLOC_81684|BRADI1G10520|Traes_4AL_F46203719|Traes_4BS_CCF46C1E8|Traes_4DS_9C6CD24ED	1640	5517	3626	11177	11180	11366	6	8	1	2	1	0.244444	0.291971	-0.771321	0.062208	-0.119511
OG5_136555	CSD	ATGRP2B	M0583_1.02	AT5G35840|MLOC_81684|BRADI1G10520|Traes_4AL_F46203719|Traes_4BS_CCF46C1E8|Traes_4DS_9C6CD24ED	2196	5517	3626	11177	11180	11366	6	8	1	2	1	0.244444	0.291971	-0.771321	0.062208	-0.119511
OG5_136555	CSD	ATGRP2B	M0583_1.02	AT1G09570|MLOC_81684|BRADI1G64360|Traes_4AL_F46203719|Traes_4BS_CCF46C1E8|Traes_4DS_9C6CD24ED	1509	8523	3626	11177	11180	11366	6	8	2	3	2	0.355556	0.437956	-0.971195	-0.374809	-0.527338
OG5_136555	CSD	ATGRP2B	M0583_1.02	AT2G18790|MLOC_81684|BRADI1G64360|Traes_4AL_F46203719|Traes_4BS_CCF46C1E8|Traes_4DS_9C6CD24ED	1640	8523	3626	11177	11180	11366	6	8	2	3	2	0.355556	0.437956	-0.971195	-0.374809	-0.527338
OG5_136555	CSD	ATGRP2B	M0583_1.02	AT5G35840|MLOC_81684|BRADI1G64360|Traes_4AL_F46203719|Traes_4BS_CCF46C1E8|Traes_4DS_9C6CD24ED	2196	8523	3626	11177	11180	11366	6	8	2	3	2	0.355556	0.437956	-0.971195	-0.374809	-0.527338
OG5_136555	CSD	ATGRP2B	M0583_1.02	AT1G09570|MLOC_81684|BRADI1G08400|Traes_4AL_F46203719|Traes_4BS_CCF46C1E8|Traes_4DS_9C6CD24ED	1509	8866	3626	11177	11180	11366	6	8	2	3	2	0.355556	0.437956	-0.971195	-0.374809	-0.527338
OG5_136555	CSD	ATGRP2B	M0583_1.02	AT2G18790|MLOC_81684|BRADI1G08400|Traes_4AL_F46203719|Traes_4BS_CCF46C1E8|Traes_4DS_9C6CD24ED	1640	8866	3626	11177	11180	11366	6	8	2	3	2	0.355556	0.437956	-0.971195	-0.374809	-0.527338
OG5_136555	CSD	ATGRP2B	M0583_1.02	AT5G35840|MLOC_81684|BRADI1G08400|Traes_4AL_F46203719|Traes_4BS_CCF46C1E8|Traes_4DS_9C6CD24ED	2196	8866	3626	11177	11180	11366	6	8	2	3	2	0.355556	0.437956	-0.971195	-0.374809	-0.527338
OG5_136555	CSD	ATGRP2B	M0583_1.02	AT1G09570|MLOC_81684|BRADI1G10520|Traes_4AS_1F3163292|Traes_4BS_CCF46C1E8|Traes_4DS_9C6CD24ED	1509	5517	3626	11178	11180	11366	6	8	1	2	1	0.244444	0.291971	-0.771321	0.062208	-0.119511
OG5_136555	CSD	ATGRP2B	M0583_1.02	AT2G18790|MLOC_81684|BRADI1G10520|Traes_4AS_1F3163292|Traes_4BS_CCF46C1E8|Traes_4DS_9C6CD24ED	1640	5517	3626	11178	11180	11366	6	8	1	2	1	0.244444	0.291971	-0.771321	0.062208	-0.119511
OG5_136555	CSD	ATGRP2B	M0583_1.02	AT5G35840|MLOC_81684|BRADI1G10520|Traes_4AS_1F3163292|Traes_4BS_CCF46C1E8|Traes_4DS_9C6CD24ED	2196	5517	3626	11178	11180	11366	6	8	1	2	1	0.244444	0.291971	-0.771321	0.062208	-0.119511
OG5_136555	CSD	ATGRP2B	M0583_1.02	AT1G09570|MLOC_81684|BRADI1G64360|Traes_4AS_1F3163292|Traes_4BS_CCF46C1E8|Traes_4DS_9C6CD24ED	1509	8523	3626	11178	11180	11366	6	8	2	3	2	0.355556	0.437956	-0.971195	-0.374809	-0.527338
OG5_136555	CSD	ATGRP2B	M0583_1.02	AT2G18790|MLOC_81684|BRADI1G64360|Traes_4AS_1F3163292|Traes_4BS_CCF46C1E8|Traes_4DS_9C6CD24ED	1640	8523	3626	11178	11180	11366	6	8	2	3	2	0.355556	0.437956	-0.971195	-0.374809	-0.527338
OG5_136555	CSD	ATGRP2B	M0583_1.02	AT5G35840|MLOC_81684|BRADI1G64360|Traes_4AS_1F3163292|Traes_4BS_CCF46C1E8|Traes_4DS_9C6CD24ED	2196	8523	3626	11178	11180	11366	6	8	2	3	2	0.355556	0.437956	-0.971195	-0.374809	-0.527338
OG5_136555	CSD	ATGRP2B	M0583_1.02	AT1G09570|MLOC_81684|BRADI1G08400|Traes_4AS_1F3163292|Traes_4BS_CCF46C1E8|Traes_4DS_9C6CD24ED	1509	8866	3626	11178	11180	11366	6	8	2	3	2	0.355556	0.437956	-0.971195	-0.374809	-0.527338
OG5_136555	CSD	ATGRP2B	M0583_1.02	AT2G18790|MLOC_81684|BRADI1G08400|Traes_4AS_1F3163292|Traes_4BS_CCF46C1E8|Traes_4DS_9C6CD24ED	1640	8866	3626	11178	11180	11366	6	8	2	3	2	0.355556	0.437956	-0.971195	-0.374809	-0.527338
OG5_136555	CSD	ATGRP2B	M0583_1.02	AT5G35840|MLOC_81684|BRADI1G08400|Traes_4AS_1F3163292|Traes_4BS_CCF46C1E8|Traes_4DS_9C6CD24ED	2196	8866	3626	11178	11180	11366	6	8	2	3	2	0.355556	0.437956	-0.971195	-0.374809	-0.527338
OG5_136555	CSD	ATGRP2B	M0583_1.02	AT1G09570|MLOC_81684|BRADI1G10520|Traes_4BS_CCF46C1E8|Traes_5AL_B5FA7CEF0|Traes_4DS_9C6CD24ED	1509	5517	3626	11184	11180	11366	6	8	1	2	1	0.244444	0.291971	-0.771321	0.062208	-0.119511
OG5_136555	CSD	ATGRP2B	M0583_1.02	AT2G18790|MLOC_81684|BRADI1G10520|Traes_4BS_CCF46C1E8|Traes_5AL_B5FA7CEF0|Traes_4DS_9C6CD24ED	1640	5517	3626	11184	11180	11366	6	8	1	2	1	0.244444	0.291971	-0.771321	0.062208	-0.119511
OG5_136555	CSD	ATGRP2B	M0583_1.02	AT5G35840|MLOC_81684|BRADI1G10520|Traes_4BS_CCF46C1E8|Traes_5AL_B5FA7CEF0|Traes_4DS_9C6CD24ED	2196	5517	3626	11184	11180	11366	6	8	1	2	1	0.244444	0.291971	-0.771321	0.062208	-0.119511
OG5_136555	CSD	ATGRP2B	M0583_1.02	AT1G09570|MLOC_81684|BRADI1G64360|Traes_4BS_CCF46C1E8|Traes_5AL_B5FA7CEF0|Traes_4DS_9C6CD24ED	1509	8523	3626	11184	11180	11366	6	8	2	3	2	0.355556	0.437956	-0.971195	-0.374809	-0.527338
OG5_136555	CSD	ATGRP2B	M0583_1.02	AT2G18790|MLOC_81684|BRADI1G64360|Traes_4BS_CCF46C1E8|Traes_5AL_B5FA7CEF0|Traes_4DS_9C6CD24ED	1640	8523	3626	11184	11180	11366	6	8	2	3	2	0.355556	0.437956	-0.971195	-0.374809	-0.527338
OG5_136555	CSD	ATGRP2B	M0583_1.02	AT5G35840|MLOC_81684|BRADI1G64360|Traes_4BS_CCF46C1E8|Traes_5AL_B5FA7CEF0|Traes_4DS_9C6CD24ED	2196	8523	3626	11184	11180	11366	6	8	2	3	2	0.355556	0.437956	-0.971195	-0.374809	-0.527338
OG5_136555	CSD	ATGRP2B	M0583_1.02	AT1G09570|MLOC_81684|BRADI1G08400|Traes_4BS_CCF46C1E8|Traes_5AL_B5FA7CEF0|Traes_4DS_9C6CD24ED	1509	8866	3626	11184	11180	11366	6	8	2	3	2	0.355556	0.437956	-0.971195	-0.374809	-0.527338
OG5_136555	CSD	ATGRP2B	M0583_1.02	AT2G18790|MLOC_81684|BRADI1G08400|Traes_4BS_CCF46C1E8|Traes_5AL_B5FA7CEF0|Traes_4DS_9C6CD24ED	1640	8866	3626	11184	11180	11366	6	8	2	3	2	0.355556	0.437956	-0.971195	-0.374809	-0.527338
OG5_136555	CSD	ATGRP2B	M0583_1.02	AT5G35840|MLOC_81684|BRADI1G08400|Traes_4BS_CCF46C1E8|Traes_5AL_B5FA7CEF0|Traes_4DS_9C6CD24ED	2196	8866	3626	11184	11180	11366	6	8	2	3	2	0.355556	0.437956	-0.971195	-0.374809	-0.527338
OG5_136555	CSD	ATGRP2B	M0583_1.02	AT1G09570|MLOC_81684|BRADI1G10520|Traes_5DL_0B769D390|Traes_4AL_F46203719|Traes_4BL_4E9C903D0	1509	5517	3626	11177	11585	11020	6	8	1	2	2	0.2	0.291971	-1.49262	-1.15529	-1.27479
OG5_136555	CSD	ATGRP2B	M0583_1.02	AT2G18790|MLOC_81684|BRADI1G10520|Traes_5DL_0B769D390|Traes_4AL_F46203719|Traes_4BL_4E9C903D0	1640	5517	3626	11177	11585	11020	6	8	1	2	2	0.2	0.291971	-1.49262	-1.15529	-1.27479
OG5_136555	CSD	ATGRP2B	M0583_1.02	AT5G35840|MLOC_81684|BRADI1G10520|Traes_5DL_0B769D390|Traes_4AL_F46203719|Traes_4BL_4E9C903D0	2196	5517	3626	11177	11585	11020	6	8	1	2	1	0.244444	0.291971	-0.771321	0.062208	-0.119511
OG5_136555	CSD	ATGRP2B	M0583_1.02	AT1G09570|MLOC_81684|BRADI1G64360|Traes_5DL_0B769D390|Traes_4AL_F46203719|Traes_4BL_4E9C903D0	1509	8523	3626	11177	11585	11020	6	8	2	3	3	0.311111	0.437956	-1.49503	-1.26013	-1.37694
OG5_136555	CSD	ATGRP2B	M0583_1.02	AT2G18790|MLOC_81684|BRADI1G64360|Traes_5DL_0B769D390|Traes_4AL_F46203719|Traes_4BL_4E9C903D0	1640	8523	3626	11177	11585	11020	6	8	2	3	3	0.311111	0.437956	-1.49503	-1.26013	-1.37694
OG5_136555	CSD	ATGRP2B	M0583_1.02	AT5G35840|MLOC_81684|BRADI1G64360|Traes_5DL_0B769D390|Traes_4AL_F46203719|Traes_4BL_4E9C903D0	2196	8523	3626	11177	11585	11020	6	8	2	3	2	0.355556	0.437956	-0.971195	-0.374809	-0.527338
OG5_136555	CSD	ATGRP2B	M0583_1.02	AT1G09570|MLOC_81684|BRADI1G08400|Traes_5DL_0B769D390|Traes_4AL_F46203719|Traes_4BL_4E9C903D0	1509	8866	3626	11177	11585	11020	6	8	2	3	3	0.311111	0.437956	-1.49503	-1.26013	-1.37694
OG5_136555	CSD	ATGRP2B	M0583_1.02	AT2G18790|MLOC_81684|BRADI1G08400|Traes_5DL_0B769D390|Traes_4AL_F46203719|Traes_4BL_4E9C903D0	1640	8866	3626	11177	11585	11020	6	8	2	3	3	0.311111	0.437956	-1.49503	-1.26013	-1.37694
OG5_136555	CSD	ATGRP2B	M0583_1.02	AT5G35840|MLOC_81684|BRADI1G08400|Traes_5DL_0B769D390|Traes_4AL_F46203719|Traes_4BL_4E9C903D0	2196	8866	3626	11177	11585	11020	6	8	2	3	2	0.355556	0.437956	-0.971195	-0.374809	-0.527338
OG5_136555	CSD	ATGRP2B	M0583_1.02	AT1G09570|MLOC_81684|BRADI1G10520|Traes_5DL_0B769D390|Traes_4AS_1F3163292|Traes_4BL_4E9C903D0	1509	5517	3626	11178	11585	11020	6	8	1	2	2	0.2	0.291971	-1.49262	-1.15529	-1.27479
OG5_136555	CSD	ATGRP2B	M0583_1.02	AT2G18790|MLOC_81684|BRADI1G10520|Traes_5DL_0B769D390|Traes_4AS_1F3163292|Traes_4BL_4E9C903D0	1640	5517	3626	11178	11585	11020	6	8	1	2	2	0.2	0.291971	-1.49262	-1.15529	-1.27479
OG5_136555	CSD	ATGRP2B	M0583_1.02	AT5G35840|MLOC_81684|BRADI1G10520|Traes_5DL_0B769D390|Traes_4AS_1F3163292|Traes_4BL_4E9C903D0	2196	5517	3626	11178	11585	11020	6	8	1	2	1	0.244444	0.291971	-0.771321	0.062208	-0.119511
OG5_136555	CSD	ATGRP2B	M0583_1.02	AT1G09570|MLOC_81684|BRADI1G64360|Traes_5DL_0B769D390|Traes_4AS_1F3163292|Traes_4BL_4E9C903D0	1509	8523	3626	11178	11585	11020	6	8	2	3	3	0.311111	0.437956	-1.49503	-1.26013	-1.37694
OG5_136555	CSD	ATGRP2B	M0583_1.02	AT2G18790|MLOC_81684|BRADI1G64360|Traes_5DL_0B769D390|Traes_4AS_1F3163292|Traes_4BL_4E9C903D0	1640	8523	3626	11178	11585	11020	6	8	2	3	3	0.311111	0.437956	-1.49503	-1.26013	-1.37694
OG5_136555	CSD	ATGRP2B	M0583_1.02	AT5G35840|MLOC_81684|BRADI1G64360|Traes_5DL_0B769D390|Traes_4AS_1F3163292|Traes_4BL_4E9C903D0	2196	8523	3626	11178	11585	11020	6	8	2	3	2	0.355556	0.437956	-0.971195	-0.374809	-0.527338
OG5_136555	CSD	ATGRP2B	M0583_1.02	AT1G09570|MLOC_81684|BRADI1G08400|Traes_5DL_0B769D390|Traes_4AS_1F3163292|Traes_4BL_4E9C903D0	1509	8866	3626	11178	11585	11020	6	8	2	3	3	0.311111	0.437956	-1.49503	-1.26013	-1.37694
OG5_136555	CSD	ATGRP2B	M0583_1.02	AT2G18790|MLOC_81684|BRADI1G08400|Traes_5DL_0B769D390|Traes_4AS_1F3163292|Traes_4BL_4E9C903D0	1640	8866	3626	11178	11585	11020	6	8	2	3	3	0.311111	0.437956	-1.49503	-1.26013	-1.37694
OG5_136555	CSD	ATGRP2B	M0583_1.02	AT5G35840|MLOC_81684|BRADI1G08400|Traes_5DL_0B769D390|Traes_4AS_1F3163292|Traes_4BL_4E9C903D0	2196	8866	3626	11178	11585	11020	6	8	2	3	2	0.355556	0.437956	-0.971195	-0.374809	-0.527338
OG5_136555	CSD	ATGRP2B	M0583_1.02	AT1G09570|MLOC_81684|BRADI1G10520|Traes_5DL_0B769D390|Traes_5AL_B5FA7CEF0|Traes_4BL_4E9C903D0	1509	5517	3626	11184	11585	11020	6	8	1	2	2	0.2	0.291971	-1.49262	-1.15529	-1.27479
OG5_136555	CSD	ATGRP2B	M0583_1.02	AT2G18790|MLOC_81684|BRADI1G10520|Traes_5DL_0B769D390|Traes_5AL_B5FA7CEF0|Traes_4BL_4E9C903D0	1640	5517	3626	11184	11585	11020	6	8	1	2	2	0.2	0.291971	-1.49262	-1.15529	-1.27479
OG5_136555	CSD	ATGRP2B	M0583_1.02	AT5G35840|MLOC_81684|BRADI1G10520|Traes_5DL_0B769D390|Traes_5AL_B5FA7CEF0|Traes_4BL_4E9C903D0	2196	5517	3626	11184	11585	11020	6	8	1	2	1	0.244444	0.291971	-0.771321	0.062208	-0.119511
OG5_136555	CSD	ATGRP2B	M0583_1.02	AT1G09570|MLOC_81684|BRADI1G64360|Traes_5DL_0B769D390|Traes_5AL_B5FA7CEF0|Traes_4BL_4E9C903D0	1509	8523	3626	11184	11585	11020	6	8	2	3	3	0.311111	0.437956	-1.49503	-1.26013	-1.37694
OG5_136555	CSD	ATGRP2B	M0583_1.02	AT2G18790|MLOC_81684|BRADI1G64360|Traes_5DL_0B769D390|Traes_5AL_B5FA7CEF0|Traes_4BL_4E9C903D0	1640	8523	3626	11184	11585	11020	6	8	2	3	3	0.311111	0.437956	-1.49503	-1.26013	-1.37694
OG5_136555	CSD	ATGRP2B	M0583_1.02	AT5G35840|MLOC_81684|BRADI1G64360|Traes_5DL_0B769D390|Traes_5AL_B5FA7CEF0|Traes_4BL_4E9C903D0	2196	8523	3626	11184	11585	11020	6	8	2	3	2	0.355556	0.437956	-0.971195	-0.374809	-0.527338
OG5_136555	CSD	ATGRP2B	M0583_1.02	AT1G09570|MLOC_81684|BRADI1G08400|Traes_5DL_0B769D390|Traes_5AL_B5FA7CEF0|Traes_4BL_4E9C903D0	1509	8866	3626	11184	11585	11020	6	8	2	3	3	0.311111	0.437956	-1.49503	-1.26013	-1.37694
OG5_136555	CSD	ATGRP2B	M0583_1.02	AT2G18790|MLOC_81684|BRADI1G08400|Traes_5DL_0B769D390|Traes_5AL_B5FA7CEF0|Traes_4BL_4E9C903D0	1640	8866	3626	11184	11585	11020	6	8	2	3	3	0.311111	0.437956	-1.49503	-1.26013	-1.37694
OG5_136555	CSD	ATGRP2B	M0583_1.02	AT5G35840|MLOC_81684|BRADI1G08400|Traes_5DL_0B769D390|Traes_5AL_B5FA7CEF0|Traes_4BL_4E9C903D0	2196	8866	3626	11184	11585	11020	6	8	2	3	2	0.355556	0.437956	-0.971195	-0.374809	-0.527338
OG5_136555	CSD	ATGRP2B	M0583_1.02	AT1G09570|MLOC_81684|BRADI1G10520|Traes_4BL_94E5E213F|Traes_5DL_0B769D390|Traes_4AL_F46203719	1509	5517	3626	11177	10819	11020	6	8	1	2	2	0.2	0.291971	-1.49262	-1.15529	-1.27479
OG5_136555	CSD	ATGRP2B	M0583_1.02	AT2G18790|MLOC_81684|BRADI1G10520|Traes_4BL_94E5E213F|Traes_5DL_0B769D390|Traes_4AL_F46203719	1640	5517	3626	11177	10819	11020	6	8	1	2	2	0.2	0.291971	-1.49262	-1.15529	-1.27479
OG5_136555	CSD	ATGRP2B	M0583_1.02	AT5G35840|MLOC_81684|BRADI1G10520|Traes_4BL_94E5E213F|Traes_5DL_0B769D390|Traes_4AL_F46203719	2196	5517	3626	11177	10819	11020	6	8	1	2	1	0.244444	0.291971	-0.771321	0.062208	-0.119511
OG5_136555	CSD	ATGRP2B	M0583_1.02	AT1G09570|MLOC_81684|BRADI1G64360|Traes_4BL_94E5E213F|Traes_5DL_0B769D390|Traes_4AL_F46203719	1509	8523	3626	11177	10819	11020	6	8	2	3	3	0.311111	0.437956	-1.49503	-1.26013	-1.37694
OG5_136555	CSD	ATGRP2B	M0583_1.02	AT2G18790|MLOC_81684|BRADI1G64360|Traes_4BL_94E5E213F|Traes_5DL_0B769D390|Traes_4AL_F46203719	1640	8523	3626	11177	10819	11020	6	8	2	3	3	0.311111	0.437956	-1.49503	-1.26013	-1.37694
OG5_136555	CSD	ATGRP2B	M0583_1.02	AT5G35840|MLOC_81684|BRADI1G64360|Traes_4BL_94E5E213F|Traes_5DL_0B769D390|Traes_4AL_F46203719	2196	8523	3626	11177	10819	11020	6	8	2	3	2	0.355556	0.437956	-0.971195	-0.374809	-0.527338
OG5_136555	CSD	ATGRP2B	M0583_1.02	AT1G09570|MLOC_81684|BRADI1G08400|Traes_4BL_94E5E213F|Traes_5DL_0B769D390|Traes_4AL_F46203719	1509	8866	3626	11177	10819	11020	6	8	2	3	3	0.311111	0.437956	-1.49503	-1.26013	-1.37694
OG5_136555	CSD	ATGRP2B	M0583_1.02	AT2G18790|MLOC_81684|BRADI1G08400|Traes_4BL_94E5E213F|Traes_5DL_0B769D390|Traes_4AL_F46203719	1640	8866	3626	11177	10819	11020	6	8	2	3	3	0.311111	0.437956	-1.49503	-1.26013	-1.37694
OG5_136555	CSD	ATGRP2B	M0583_1.02	AT5G35840|MLOC_81684|BRADI1G08400|Traes_4BL_94E5E213F|Traes_5DL_0B769D390|Traes_4AL_F46203719	2196	8866	3626	11177	10819	11020	6	8	2	3	2	0.355556	0.437956	-0.971195	-0.374809	-0.527338
OG5_136555	CSD	ATGRP2B	M0583_1.02	AT1G09570|MLOC_81684|BRADI1G10520|Traes_4BL_94E5E213F|Traes_5DL_0B769D390|Traes_4AS_1F3163292	1509	5517	3626	11178	10819	11020	6	8	1	2	2	0.2	0.291971	-1.49262	-1.15529	-1.27479
OG5_136555	CSD	ATGRP2B	M0583_1.02	AT2G18790|MLOC_81684|BRADI1G10520|Traes_4BL_94E5E213F|Traes_5DL_0B769D390|Traes_4AS_1F3163292	1640	5517	3626	11178	10819	11020	6	8	1	2	2	0.2	0.291971	-1.49262	-1.15529	-1.27479
OG5_136555	CSD	ATGRP2B	M0583_1.02	AT5G35840|MLOC_81684|BRADI1G10520|Traes_4BL_94E5E213F|Traes_5DL_0B769D390|Traes_4AS_1F3163292	2196	5517	3626	11178	10819	11020	6	8	1	2	1	0.244444	0.291971	-0.771321	0.062208	-0.119511
OG5_136555	CSD	ATGRP2B	M0583_1.02	AT1G09570|MLOC_81684|BRADI1G64360|Traes_4BL_94E5E213F|Traes_5DL_0B769D390|Traes_4AS_1F3163292	1509	8523	3626	11178	10819	11020	6	8	2	3	3	0.311111	0.437956	-1.49503	-1.26013	-1.37694
OG5_136555	CSD	ATGRP2B	M0583_1.02	AT2G18790|MLOC_81684|BRADI1G64360|Traes_4BL_94E5E213F|Traes_5DL_0B769D390|Traes_4AS_1F3163292	1640	8523	3626	11178	10819	11020	6	8	2	3	3	0.311111	0.437956	-1.49503	-1.26013	-1.37694
OG5_136555	CSD	ATGRP2B	M0583_1.02	AT5G35840|MLOC_81684|BRADI1G64360|Traes_4BL_94E5E213F|Traes_5DL_0B769D390|Traes_4AS_1F3163292	2196	8523	3626	11178	10819	11020	6	8	2	3	2	0.355556	0.437956	-0.971195	-0.374809	-0.527338
OG5_136555	CSD	ATGRP2B	M0583_1.02	AT1G09570|MLOC_81684|BRADI1G08400|Traes_4BL_94E5E213F|Traes_5DL_0B769D390|Traes_4AS_1F3163292	1509	8866	3626	11178	10819	11020	6	8	2	3	3	0.311111	0.437956	-1.49503	-1.26013	-1.37694
OG5_136555	CSD	ATGRP2B	M0583_1.02	AT2G18790|MLOC_81684|BRADI1G08400|Traes_4BL_94E5E213F|Traes_5DL_0B769D390|Traes_4AS_1F3163292	1640	8866	3626	11178	10819	11020	6	8	2	3	3	0.311111	0.437956	-1.49503	-1.26013	-1.37694
OG5_136555	CSD	ATGRP2B	M0583_1.02	AT5G35840|MLOC_81684|BRADI1G08400|Traes_4BL_94E5E213F|Traes_5DL_0B769D390|Traes_4AS_1F3163292	2196	8866	3626	11178	10819	11020	6	8	2	3	2	0.355556	0.437956	-0.971195	-0.374809	-0.527338
OG5_136555	CSD	ATGRP2B	M0583_1.02	AT1G09570|MLOC_81684|BRADI1G10520|Traes_4BL_94E5E213F|Traes_5DL_0B769D390|Traes_5AL_B5FA7CEF0	1509	5517	3626	11184	10819	11020	6	8	1	2	2	0.2	0.291971	-1.49262	-1.15529	-1.27479
OG5_136555	CSD	ATGRP2B	M0583_1.02	AT2G18790|MLOC_81684|BRADI1G10520|Traes_4BL_94E5E213F|Traes_5DL_0B769D390|Traes_5AL_B5FA7CEF0	1640	5517	3626	11184	10819	11020	6	8	1	2	2	0.2	0.291971	-1.49262	-1.15529	-1.27479
OG5_136555	CSD	ATGRP2B	M0583_1.02	AT5G35840|MLOC_81684|BRADI1G10520|Traes_4BL_94E5E213F|Traes_5DL_0B769D390|Traes_5AL_B5FA7CEF0	2196	5517	3626	11184	10819	11020	6	8	1	2	1	0.244444	0.291971	-0.771321	0.062208	-0.119511
OG5_136555	CSD	ATGRP2B	M0583_1.02	AT1G09570|MLOC_81684|BRADI1G64360|Traes_4BL_94E5E213F|Traes_5DL_0B769D390|Traes_5AL_B5FA7CEF0	1509	8523	3626	11184	10819	11020	6	8	2	3	3	0.311111	0.437956	-1.49503	-1.26013	-1.37694
OG5_136555	CSD	ATGRP2B	M0583_1.02	AT2G18790|MLOC_81684|BRADI1G64360|Traes_4BL_94E5E213F|Traes_5DL_0B769D390|Traes_5AL_B5FA7CEF0	1640	8523	3626	11184	10819	11020	6	8	2	3	3	0.311111	0.437956	-1.49503	-1.26013	-1.37694
OG5_136555	CSD	ATGRP2B	M0583_1.02	AT5G35840|MLOC_81684|BRADI1G64360|Traes_4BL_94E5E213F|Traes_5DL_0B769D390|Traes_5AL_B5FA7CEF0	2196	8523	3626	11184	10819	11020	6	8	2	3	2	0.355556	0.437956	-0.971195	-0.374809	-0.527338
OG5_136555	CSD	ATGRP2B	M0583_1.02	AT1G09570|MLOC_81684|BRADI1G08400|Traes_4BL_94E5E213F|Traes_5DL_0B769D390|Traes_5AL_B5FA7CEF0	1509	8866	3626	11184	10819	11020	6	8	2	3	3	0.311111	0.437956	-1.49503	-1.26013	-1.37694
OG5_136555	CSD	ATGRP2B	M0583_1.02	AT2G18790|MLOC_81684|BRADI1G08400|Traes_4BL_94E5E213F|Traes_5DL_0B769D390|Traes_5AL_B5FA7CEF0	1640	8866	3626	11184	10819	11020	6	8	2	3	3	0.311111	0.437956	-1.49503	-1.26013	-1.37694
OG5_136555	CSD	ATGRP2B	M0583_1.02	AT5G35840|MLOC_81684|BRADI1G08400|Traes_4BL_94E5E213F|Traes_5DL_0B769D390|Traes_5AL_B5FA7CEF0	2196	8866	3626	11184	10819	11020	6	8	2	3	2	0.355556	0.437956	-0.971195	-0.374809	-0.527338
OG5_136555	CSD	ATGRP2B	M0583_1.02	AT1G09570|MLOC_81684|BRADI1G10520|Traes_5DL_0B769D390|Traes_4AL_F46203719|Traes_4BS_CCF46C1E8	1509	5517	3626	11177	11180	11020	6	8	1	2	1	0.244444	0.291971	-0.771321	0.062208	-0.119511
OG5_136555	CSD	ATGRP2B	M0583_1.02	AT2G18790|MLOC_81684|BRADI1G10520|Traes_5DL_0B769D390|Traes_4AL_F46203719|Traes_4BS_CCF46C1E8	1640	5517	3626	11177	11180	11020	6	8	1	2	1	0.244444	0.291971	-0.771321	0.062208	-0.119511
OG5_136555	CSD	ATGRP2B	M0583_1.02	AT5G35840|MLOC_81684|BRADI1G10520|Traes_5DL_0B769D390|Traes_4AL_F46203719|Traes_4BS_CCF46C1E8	2196	5517	3626	11177	11180	11020	6	8	1	2	0	0.266667	0.291971	-0.410669	1.27971	0.956091
OG5_136555	CSD	ATGRP2B	M0583_1.02	AT1G09570|MLOC_81684|BRADI1G64360|Traes_5DL_0B769D390|Traes_4AL_F46203719|Traes_4BS_CCF46C1E8	1509	8523	3626	11177	11180	11020	6	8	2	3	2	0.355556	0.437956	-0.971195	-0.374809	-0.527338
OG5_136555	CSD	ATGRP2B	M0583_1.02	AT2G18790|MLOC_81684|BRADI1G64360|Traes_5DL_0B769D390|Traes_4AL_F46203719|Traes_4BS_CCF46C1E8	1640	8523	3626	11177	11180	11020	6	8	2	3	2	0.355556	0.437956	-0.971195	-0.374809	-0.527338
OG5_136555	CSD	ATGRP2B	M0583_1.02	AT5G35840|MLOC_81684|BRADI1G64360|Traes_5DL_0B769D390|Traes_4AL_F46203719|Traes_4BS_CCF46C1E8	2196	8523	3626	11177	11180	11020	6	8	2	3	1	0.377778	0.437956	-0.709278	0.510516	0.263669
OG5_136555	CSD	ATGRP2B	M0583_1.02	AT1G09570|MLOC_81684|BRADI1G08400|Traes_5DL_0B769D390|Traes_4AL_F46203719|Traes_4BS_CCF46C1E8	1509	8866	3626	11177	11180	11020	6	8	2	3	2	0.355556	0.437956	-0.971195	-0.374809	-0.527338
OG5_136555	CSD	ATGRP2B	M0583_1.02	AT2G18790|MLOC_81684|BRADI1G08400|Traes_5DL_0B769D390|Traes_4AL_F46203719|Traes_4BS_CCF46C1E8	1640	8866	3626	11177	11180	11020	6	8	2	3	2	0.355556	0.437956	-0.971195	-0.374809	-0.527338
OG5_136555	CSD	ATGRP2B	M0583_1.02	AT5G35840|MLOC_81684|BRADI1G08400|Traes_5DL_0B769D390|Traes_4AL_F46203719|Traes_4BS_CCF46C1E8	2196	8866	3626	11177	11180	11020	6	8	2	3	1	0.377778	0.437956	-0.709278	0.510516	0.263669
OG5_136555	CSD	ATGRP2B	M0583_1.02	AT1G09570|MLOC_81684|BRADI1G10520|Traes_5DL_0B769D390|Traes_4AS_1F3163292|Traes_4BS_CCF46C1E8	1509	5517	3626	11178	11180	11020	6	8	1	2	1	0.244444	0.291971	-0.771321	0.062208	-0.119511
OG5_136555	CSD	ATGRP2B	M0583_1.02	AT2G18790|MLOC_81684|BRADI1G10520|Traes_5DL_0B769D390|Traes_4AS_1F3163292|Traes_4BS_CCF46C1E8	1640	5517	3626	11178	11180	11020	6	8	1	2	1	0.244444	0.291971	-0.771321	0.062208	-0.119511
OG5_136555	CSD	ATGRP2B	M0583_1.02	AT5G35840|MLOC_81684|BRADI1G10520|Traes_5DL_0B769D390|Traes_4AS_1F3163292|Traes_4BS_CCF46C1E8	2196	5517	3626	11178	11180	11020	6	8	1	2	0	0.266667	0.291971	-0.410669	1.27971	0.956091
OG5_136555	CSD	ATGRP2B	M0583_1.02	AT1G09570|MLOC_81684|BRADI1G64360|Traes_5DL_0B769D390|Traes_4AS_1F3163292|Traes_4BS_CCF46C1E8	1509	8523	3626	11178	11180	11020	6	8	2	3	2	0.355556	0.437956	-0.971195	-0.374809	-0.527338
OG5_136555	CSD	ATGRP2B	M0583_1.02	AT2G18790|MLOC_81684|BRADI1G64360|Traes_5DL_0B769D390|Traes_4AS_1F3163292|Traes_4BS_CCF46C1E8	1640	8523	3626	11178	11180	11020	6	8	2	3	2	0.355556	0.437956	-0.971195	-0.374809	-0.527338
OG5_136555	CSD	ATGRP2B	M0583_1.02	AT5G35840|MLOC_81684|BRADI1G64360|Traes_5DL_0B769D390|Traes_4AS_1F3163292|Traes_4BS_CCF46C1E8	2196	8523	3626	11178	11180	11020	6	8	2	3	1	0.377778	0.437956	-0.709278	0.510516	0.263669
OG5_136555	CSD	ATGRP2B	M0583_1.02	AT1G09570|MLOC_81684|BRADI1G08400|Traes_5DL_0B769D390|Traes_4AS_1F3163292|Traes_4BS_CCF46C1E8	1509	8866	3626	11178	11180	11020	6	8	2	3	2	0.355556	0.437956	-0.971195	-0.374809	-0.527338
OG5_136555	CSD	ATGRP2B	M0583_1.02	AT2G18790|MLOC_81684|BRADI1G08400|Traes_5DL_0B769D390|Traes_4AS_1F3163292|Traes_4BS_CCF46C1E8	1640	8866	3626	11178	11180	11020	6	8	2	3	2	0.355556	0.437956	-0.971195	-0.374809	-0.527338
OG5_136555	CSD	ATGRP2B	M0583_1.02	AT5G35840|MLOC_81684|BRADI1G08400|Traes_5DL_0B769D390|Traes_4AS_1F3163292|Traes_4BS_CCF46C1E8	2196	8866	3626	11178	11180	11020	6	8	2	3	1	0.377778	0.437956	-0.709278	0.510516	0.263669
OG5_136555	CSD	ATGRP2B	M0583_1.02	AT1G09570|MLOC_81684|BRADI1G10520|Traes_5DL_0B769D390|Traes_4BS_CCF46C1E8|Traes_5AL_B5FA7CEF0	1509	5517	3626	11184	11180	11020	6	8	1	2	1	0.244444	0.291971	-0.771321	0.062208	-0.119511
OG5_136555	CSD	ATGRP2B	M0583_1.02	AT2G18790|MLOC_81684|BRADI1G10520|Traes_5DL_0B769D390|Traes_4BS_CCF46C1E8|Traes_5AL_B5FA7CEF0	1640	5517	3626	11184	11180	11020	6	8	1	2	1	0.244444	0.291971	-0.771321	0.062208	-0.119511
OG5_136555	CSD	ATGRP2B	M0583_1.02	AT5G35840|MLOC_81684|BRADI1G10520|Traes_5DL_0B769D390|Traes_4BS_CCF46C1E8|Traes_5AL_B5FA7CEF0	2196	5517	3626	11184	11180	11020	6	8	1	2	0	0.266667	0.291971	-0.410669	1.27971	0.956091
OG5_136555	CSD	ATGRP2B	M0583_1.02	AT1G09570|MLOC_81684|BRADI1G64360|Traes_5DL_0B769D390|Traes_4BS_CCF46C1E8|Traes_5AL_B5FA7CEF0	1509	8523	3626	11184	11180	11020	6	8	2	3	2	0.355556	0.437956	-0.971195	-0.374809	-0.527338
OG5_136555	CSD	ATGRP2B	M0583_1.02	AT2G18790|MLOC_81684|BRADI1G64360|Traes_5DL_0B769D390|Traes_4BS_CCF46C1E8|Traes_5AL_B5FA7CEF0	1640	8523	3626	11184	11180	11020	6	8	2	3	2	0.355556	0.437956	-0.971195	-0.374809	-0.527338
OG5_136555	CSD	ATGRP2B	M0583_1.02	AT5G35840|MLOC_81684|BRADI1G64360|Traes_5DL_0B769D390|Traes_4BS_CCF46C1E8|Traes_5AL_B5FA7CEF0	2196	8523	3626	11184	11180	11020	6	8	2	3	1	0.377778	0.437956	-0.709278	0.510516	0.263669
OG5_136555	CSD	ATGRP2B	M0583_1.02	AT1G09570|MLOC_81684|BRADI1G08400|Traes_5DL_0B769D390|Traes_4BS_CCF46C1E8|Traes_5AL_B5FA7CEF0	1509	8866	3626	11184	11180	11020	6	8	2	3	2	0.355556	0.437956	-0.971195	-0.374809	-0.527338
OG5_136555	CSD	ATGRP2B	M0583_1.02	AT2G18790|MLOC_81684|BRADI1G08400|Traes_5DL_0B769D390|Traes_4BS_CCF46C1E8|Traes_5AL_B5FA7CEF0	1640	8866	3626	11184	11180	11020	6	8	2	3	2	0.355556	0.437956	-0.971195	-0.374809	-0.527338
OG5_136555	CSD	ATGRP2B	M0583_1.02	AT5G35840|MLOC_81684|BRADI1G08400|Traes_5DL_0B769D390|Traes_4BS_CCF46C1E8|Traes_5AL_B5FA7CEF0	2196	8866	3626	11184	11180	11020	6	8	2	3	1	0.377778	0.437956	-0.709278	0.510516	0.263669
OG5_150317	CSD	ATGRP2B	M0583_1.02	AT3G47500|MLOC_19593|BRADI1G17410|Traes_2BS_6859C24E5|Traes_2DS_9F6EA1670|Traes_3AS_1DEBF1E8B	1523	6722	3372	11176	11170	11173	6	8	1	1	1	0.111111	0.145985	-0.933021	-0.950146	-0.964731
OG5_150317	CSD	ATGRP2B	M0583_1.02	AT5G39660|MLOC_19593|BRADI1G17410|Traes_2BS_6859C24E5|Traes_2DS_9F6EA1670|Traes_3AS_1DEBF1E8B	1535	6722	3372	11176	11170	11173	6	8	1	1	1	0.111111	0.145985	-0.933021	-0.950146	-0.964731
OG5_150317	CSD	ATGRP2B	M0583_1.02	AT3G47500|MLOC_19593|BRADI2G10640|Traes_2BS_6859C24E5|Traes_2DS_9F6EA1670|Traes_3AS_1DEBF1E8B	1523	5519	3372	11176	11170	11173	6	8	1	1	0	0.177778	0.145985	0.850568	1.05247	1.02905
OG5_150317	CSD	ATGRP2B	M0583_1.02	AT5G39660|MLOC_19593|BRADI2G10640|Traes_2BS_6859C24E5|Traes_2DS_9F6EA1670|Traes_3AS_1DEBF1E8B	1535	5519	3372	11176	11170	11173	6	8	1	1	0	0.177778	0.145985	0.850568	1.05247	1.02905
OG5_150317	CSD	ATGRP2B	M0583_1.02	AT3G47500|MLOC_19593|BRADI2G09720|Traes_2BS_6859C24E5|Traes_2DS_9F6EA1670|Traes_3AS_1DEBF1E8B	1523	5520	3372	11176	11170	11173	6	8	1	1	0	0.177778	0.145985	0.850568	1.05247	1.02905
OG5_150317	CSD	ATGRP2B	M0583_1.02	AT5G39660|MLOC_19593|BRADI2G09720|Traes_2BS_6859C24E5|Traes_2DS_9F6EA1670|Traes_3AS_1DEBF1E8B	1535	5520	3372	11176	11170	11173	6	8	1	1	0	0.177778	0.145985	0.850568	1.05247	1.02905
OG5_150317	CSD	ATGRP2B	M0583_1.02	AT3G47500|MLOC_56598|BRADI1G17410|Traes_2BS_6859C24E5|Traes_2DS_9F6EA1670|Traes_3AS_1DEBF1E8B	1523	6722	3009	11176	11170	11173	6	8	1	1	0	0.177778	0.145985	0.850568	1.05247	1.02905
OG5_150317	CSD	ATGRP2B	M0583_1.02	AT5G39660|MLOC_56598|BRADI1G17410|Traes_2BS_6859C24E5|Traes_2DS_9F6EA1670|Traes_3AS_1DEBF1E8B	1535	6722	3009	11176	11170	11173	6	8	1	1	0	0.177778	0.145985	0.850568	1.05247	1.02905
OG5_150317	CSD	ATGRP2B	M0583_1.02	AT3G47500|MLOC_56598|BRADI2G10640|Traes_2BS_6859C24E5|Traes_2DS_9F6EA1670|Traes_3AS_1DEBF1E8B	1523	5519	3009	11176	11170	11173	6	8	1	1	0	0.2	0.145985	1.4451	1.05247	1.15768
OG5_150317	CSD	ATGRP2B	M0583_1.02	AT5G39660|MLOC_56598|BRADI2G10640|Traes_2BS_6859C24E5|Traes_2DS_9F6EA1670|Traes_3AS_1DEBF1E8B	1535	5519	3009	11176	11170	11173	6	8	1	1	0	0.2	0.145985	1.4451	1.05247	1.15768
OG5_150317	CSD	ATGRP2B	M0583_1.02	AT3G47500|MLOC_56598|BRADI2G09720|Traes_2BS_6859C24E5|Traes_2DS_9F6EA1670|Traes_3AS_1DEBF1E8B	1523	5520	3009	11176	11170	11173	6	8	1	1	0	0.2	0.145985	1.4451	1.05247	1.15768
OG5_150317	CSD	ATGRP2B	M0583_1.02	AT5G39660|MLOC_56598|BRADI2G09720|Traes_2BS_6859C24E5|Traes_2DS_9F6EA1670|Traes_3AS_1DEBF1E8B	1535	5520	3009	11176	11170	11173	6	8	1	1	0	0.2	0.145985	1.4451	1.05247	1.15768
OG5_150317	CSD	ATGRP2B	M0583_1.02	AT3G47500|MLOC_79421|BRADI1G17410|Traes_2BS_6859C24E5|Traes_2DS_9F6EA1670|Traes_3AS_1DEBF1E8B	1523	6722	3012	11176	11170	11173	6	8	1	1	0	0.177778	0.145985	0.850568	1.05247	1.02905
OG5_150317	CSD	ATGRP2B	M0583_1.02	AT5G39660|MLOC_79421|BRADI1G17410|Traes_2BS_6859C24E5|Traes_2DS_9F6EA1670|Traes_3AS_1DEBF1E8B	1535	6722	3012	11176	11170	11173	6	8	1	1	0	0.177778	0.145985	0.850568	1.05247	1.02905
OG5_150317	CSD	ATGRP2B	M0583_1.02	AT3G47500|MLOC_79421|BRADI2G10640|Traes_2BS_6859C24E5|Traes_2DS_9F6EA1670|Traes_3AS_1DEBF1E8B	1523	5519	3012	11176	11170	11173	6	8	1	1	0	0.2	0.145985	1.4451	1.05247	1.15768
OG5_150317	CSD	ATGRP2B	M0583_1.02	AT5G39660|MLOC_79421|BRADI2G10640|Traes_2BS_6859C24E5|Traes_2DS_9F6EA1670|Traes_3AS_1DEBF1E8B	1535	5519	3012	11176	11170	11173	6	8	1	1	0	0.2	0.145985	1.4451	1.05247	1.15768
OG5_150317	CSD	ATGRP2B	M0583_1.02	AT3G47500|MLOC_79421|BRADI2G09720|Traes_2BS_6859C24E5|Traes_2DS_9F6EA1670|Traes_3AS_1DEBF1E8B	1523	5520	3012	11176	11170	11173	6	8	1	1	0	0.2	0.145985	1.4451	1.05247	1.15768
OG5_150317	CSD	ATGRP2B	M0583_1.02	AT5G39660|MLOC_79421|BRADI2G09720|Traes_2BS_6859C24E5|Traes_2DS_9F6EA1670|Traes_3AS_1DEBF1E8B	1535	5520	3012	11176	11170	11173	6	8	1	1	0	0.2	0.145985	1.4451	1.05247	1.15768
OG5_150317	CSD	ATGRP2B	M0583_1.02	AT3G47500|MLOC_19593|BRADI1G17410|Traes_2BS_6859C24E5|Traes_3AS_1DEBF1E8B|Traes_3DS_29943C262	1523	6722	3372	11176	11170	11571	6	8	1	1	0	0.177778	0.145985	0.850568	1.05247	1.02905
OG5_150317	CSD	ATGRP2B	M0583_1.02	AT5G39660|MLOC_19593|BRADI1G17410|Traes_2BS_6859C24E5|Traes_3AS_1DEBF1E8B|Traes_3DS_29943C262	1535	6722	3372	11176	11170	11571	6	8	1	1	0	0.177778	0.145985	0.850568	1.05247	1.02905
OG5_150317	CSD	ATGRP2B	M0583_1.02	AT3G47500|MLOC_19593|BRADI2G10640|Traes_2BS_6859C24E5|Traes_3AS_1DEBF1E8B|Traes_3DS_29943C262	1523	5519	3372	11176	11170	11571	6	8	1	1	0	0.2	0.145985	1.4451	1.05247	1.15768
OG5_150317	CSD	ATGRP2B	M0583_1.02	AT5G39660|MLOC_19593|BRADI2G10640|Traes_2BS_6859C24E5|Traes_3AS_1DEBF1E8B|Traes_3DS_29943C262	1535	5519	3372	11176	11170	11571	6	8	1	1	0	0.2	0.145985	1.4451	1.05247	1.15768
OG5_150317	CSD	ATGRP2B	M0583_1.02	AT3G47500|MLOC_19593|BRADI2G09720|Traes_2BS_6859C24E5|Traes_3AS_1DEBF1E8B|Traes_3DS_29943C262	1523	5520	3372	11176	11170	11571	6	8	1	1	0	0.2	0.145985	1.4451	1.05247	1.15768
OG5_150317	CSD	ATGRP2B	M0583_1.02	AT5G39660|MLOC_19593|BRADI2G09720|Traes_2BS_6859C24E5|Traes_3AS_1DEBF1E8B|Traes_3DS_29943C262	1535	5520	3372	11176	11170	11571	6	8	1	1	0	0.2	0.145985	1.4451	1.05247	1.15768
OG5_150317	CSD	ATGRP2B	M0583_1.02	AT3G47500|MLOC_56598|BRADI1G17410|Traes_2BS_6859C24E5|Traes_3AS_1DEBF1E8B|Traes_3DS_29943C262	1523	6722	3009	11176	11170	11571	6	8	1	1	0	0.2	0.145985	1.4451	1.05247	1.15768
OG5_150317	CSD	ATGRP2B	M0583_1.02	AT5G39660|MLOC_56598|BRADI1G17410|Traes_2BS_6859C24E5|Traes_3AS_1DEBF1E8B|Traes_3DS_29943C262	1535	6722	3009	11176	11170	11571	6	8	1	1	0	0.2	0.145985	1.4451	1.05247	1.15768
OG5_150317	CSD	ATGRP2B	M0583_1.02	AT3G47500|MLOC_56598|BRADI2G10640|Traes_2BS_6859C24E5|Traes_3AS_1DEBF1E8B|Traes_3DS_29943C262	1523	5519	3009	11176	11170	11571	6	8	1	1	0	0.177778	0.145985	0.850568	1.05247	1.02905
OG5_150317	CSD	ATGRP2B	M0583_1.02	AT5G39660|MLOC_56598|BRADI2G10640|Traes_2BS_6859C24E5|Traes_3AS_1DEBF1E8B|Traes_3DS_29943C262	1535	5519	3009	11176	11170	11571	6	8	1	1	0	0.177778	0.145985	0.850568	1.05247	1.02905
OG5_150317	CSD	ATGRP2B	M0583_1.02	AT3G47500|MLOC_56598|BRADI2G09720|Traes_2BS_6859C24E5|Traes_3AS_1DEBF1E8B|Traes_3DS_29943C262	1523	5520	3009	11176	11170	11571	6	8	1	1	0	0.177778	0.145985	0.850568	1.05247	1.02905
OG5_150317	CSD	ATGRP2B	M0583_1.02	AT5G39660|MLOC_56598|BRADI2G09720|Traes_2BS_6859C24E5|Traes_3AS_1DEBF1E8B|Traes_3DS_29943C262	1535	5520	3009	11176	11170	11571	6	8	1	1	0	0.177778	0.145985	0.850568	1.05247	1.02905
OG5_150317	CSD	ATGRP2B	M0583_1.02	AT3G47500|MLOC_79421|BRADI1G17410|Traes_2BS_6859C24E5|Traes_3AS_1DEBF1E8B|Traes_3DS_29943C262	1523	6722	3012	11176	11170	11571	6	8	1	1	0	0.2	0.145985	1.4451	1.05247	1.15768
OG5_150317	CSD	ATGRP2B	M0583_1.02	AT5G39660|MLOC_79421|BRADI1G17410|Traes_2BS_6859C24E5|Traes_3AS_1DEBF1E8B|Traes_3DS_29943C262	1535	6722	3012	11176	11170	11571	6	8	1	1	0	0.2	0.145985	1.4451	1.05247	1.15768
OG5_150317	CSD	ATGRP2B	M0583_1.02	AT3G47500|MLOC_79421|BRADI2G10640|Traes_2BS_6859C24E5|Traes_3AS_1DEBF1E8B|Traes_3DS_29943C262	1523	5519	3012	11176	11170	11571	6	8	1	1	0	0.177778	0.145985	0.850568	1.05247	1.02905
OG5_150317	CSD	ATGRP2B	M0583_1.02	AT5G39660|MLOC_79421|BRADI2G10640|Traes_2BS_6859C24E5|Traes_3AS_1DEBF1E8B|Traes_3DS_29943C262	1535	5519	3012	11176	11170	11571	6	8	1	1	0	0.177778	0.145985	0.850568	1.05247	1.02905
OG5_150317	CSD	ATGRP2B	M0583_1.02	AT3G47500|MLOC_79421|BRADI2G09720|Traes_2BS_6859C24E5|Traes_3AS_1DEBF1E8B|Traes_3DS_29943C262	1523	5520	3012	11176	11170	11571	6	8	1	1	0	0.177778	0.145985	0.850568	1.05247	1.02905
OG5_150317	CSD	ATGRP2B	M0583_1.02	AT5G39660|MLOC_79421|BRADI2G09720|Traes_2BS_6859C24E5|Traes_3AS_1DEBF1E8B|Traes_3DS_29943C262	1535	5520	3012	11176	11170	11571	6	8	1	1	0	0.177778	0.145985	0.850568	1.05247	1.02905
OG5_150317	CSD	ATGRP2B	M0583_1.02	AT3G47500|MLOC_19593|BRADI1G17410|Traes_2BS_6859C24E5|Traes_3AS_1DEBF1E8B|Traes_3DS_72524290F	1523	6722	3372	11176	11170	11730	6	8	2	2	1	0.288889	0.291971	-0.0500174	0.062208	0.0398371
OG5_150317	CSD	ATGRP2B	M0583_1.02	AT5G39660|MLOC_19593|BRADI1G17410|Traes_2BS_6859C24E5|Traes_3AS_1DEBF1E8B|Traes_3DS_72524290F	1535	6722	3372	11176	11170	11730	6	8	2	2	1	0.288889	0.291971	-0.0500174	0.062208	0.0398371
OG5_150317	CSD	ATGRP2B	M0583_1.02	AT3G47500|MLOC_19593|BRADI2G10640|Traes_2BS_6859C24E5|Traes_3AS_1DEBF1E8B|Traes_3DS_72524290F	1523	5519	3372	11176	11170	11730	6	8	2	2	1	0.311111	0.291971	0.310634	0.062208	0.119511
OG5_150317	CSD	ATGRP2B	M0583_1.02	AT5G39660|MLOC_19593|BRADI2G10640|Traes_2BS_6859C24E5|Traes_3AS_1DEBF1E8B|Traes_3DS_72524290F	1535	5519	3372	11176	11170	11730	6	8	2	2	1	0.311111	0.291971	0.310634	0.062208	0.119511
OG5_150317	CSD	ATGRP2B	M0583_1.02	AT3G47500|MLOC_19593|BRADI2G09720|Traes_2BS_6859C24E5|Traes_3AS_1DEBF1E8B|Traes_3DS_72524290F	1523	5520	3372	11176	11170	11730	6	8	2	2	1	0.311111	0.291971	0.310634	0.062208	0.119511
OG5_150317	CSD	ATGRP2B	M0583_1.02	AT5G39660|MLOC_19593|BRADI2G09720|Traes_2BS_6859C24E5|Traes_3AS_1DEBF1E8B|Traes_3DS_72524290F	1535	5520	3372	11176	11170	11730	6	8	2	2	1	0.311111	0.291971	0.310634	0.062208	0.119511
OG5_150317	CSD	ATGRP2B	M0583_1.02	AT3G47500|MLOC_56598|BRADI1G17410|Traes_2BS_6859C24E5|Traes_3AS_1DEBF1E8B|Traes_3DS_72524290F	1523	6722	3009	11176	11170	11730	6	8	2	2	1	0.311111	0.291971	0.310634	0.062208	0.119511
OG5_150317	CSD	ATGRP2B	M0583_1.02	AT5G39660|MLOC_56598|BRADI1G17410|Traes_2BS_6859C24E5|Traes_3AS_1DEBF1E8B|Traes_3DS_72524290F	1535	6722	3009	11176	11170	11730	6	8	2	2	1	0.311111	0.291971	0.310634	0.062208	0.119511
OG5_150317	CSD	ATGRP2B	M0583_1.02	AT3G47500|MLOC_56598|BRADI2G10640|Traes_2BS_6859C24E5|Traes_3AS_1DEBF1E8B|Traes_3DS_72524290F	1523	5519	3009	11176	11170	11730	6	8	2	2	1	0.288889	0.291971	-0.0500174	0.062208	0.0398371
OG5_150317	CSD	ATGRP2B	M0583_1.02	AT5G39660|MLOC_56598|BRADI2G10640|Traes_2BS_6859C24E5|Traes_3AS_1DEBF1E8B|Traes_3DS_72524290F	1535	5519	3009	11176	11170	11730	6	8	2	2	1	0.288889	0.291971	-0.0500174	0.062208	0.0398371
OG5_150317	CSD	ATGRP2B	M0583_1.02	AT3G47500|MLOC_56598|BRADI2G09720|Traes_2BS_6859C24E5|Traes_3AS_1DEBF1E8B|Traes_3DS_72524290F	1523	5520	3009	11176	11170	11730	6	8	2	2	1	0.288889	0.291971	-0.0500174	0.062208	0.0398371
OG5_150317	CSD	ATGRP2B	M0583_1.02	AT5G39660|MLOC_56598|BRADI2G09720|Traes_2BS_6859C24E5|Traes_3AS_1DEBF1E8B|Traes_3DS_72524290F	1535	5520	3009	11176	11170	11730	6	8	2	2	1	0.288889	0.291971	-0.0500174	0.062208	0.0398371
OG5_150317	CSD	ATGRP2B	M0583_1.02	AT3G47500|MLOC_79421|BRADI1G17410|Traes_2BS_6859C24E5|Traes_3AS_1DEBF1E8B|Traes_3DS_72524290F	1523	6722	3012	11176	11170	11730	6	8	2	2	1	0.311111	0.291971	0.310634	0.062208	0.119511
OG5_150317	CSD	ATGRP2B	M0583_1.02	AT5G39660|MLOC_79421|BRADI1G17410|Traes_2BS_6859C24E5|Traes_3AS_1DEBF1E8B|Traes_3DS_72524290F	1535	6722	3012	11176	11170	11730	6	8	2	2	1	0.311111	0.291971	0.310634	0.062208	0.119511
OG5_150317	CSD	ATGRP2B	M0583_1.02	AT3G47500|MLOC_79421|BRADI2G10640|Traes_2BS_6859C24E5|Traes_3AS_1DEBF1E8B|Traes_3DS_72524290F	1523	5519	3012	11176	11170	11730	6	8	2	2	1	0.288889	0.291971	-0.0500174	0.062208	0.0398371
OG5_150317	CSD	ATGRP2B	M0583_1.02	AT5G39660|MLOC_79421|BRADI2G10640|Traes_2BS_6859C24E5|Traes_3AS_1DEBF1E8B|Traes_3DS_72524290F	1535	5519	3012	11176	11170	11730	6	8	2	2	1	0.288889	0.291971	-0.0500174	0.062208	0.0398371
OG5_150317	CSD	ATGRP2B	M0583_1.02	AT3G47500|MLOC_79421|BRADI2G09720|Traes_2BS_6859C24E5|Traes_3AS_1DEBF1E8B|Traes_3DS_72524290F	1523	5520	3012	11176	11170	11730	6	8	2	2	1	0.288889	0.291971	-0.0500174	0.062208	0.0398371
OG5_150317	CSD	ATGRP2B	M0583_1.02	AT5G39660|MLOC_79421|BRADI2G09720|Traes_2BS_6859C24E5|Traes_3AS_1DEBF1E8B|Traes_3DS_72524290F	1535	5520	3012	11176	11170	11730	6	8	2	2	1	0.288889	0.291971	-0.0500174	0.062208	0.0398371
OG5_190130	CSD	ATGRP2B	M0583_1.02	AT2G45660|MLOC_54256|BRADI3G32090|Traes_4BL_B075EFE84|Traes_5AL_21C395CA8|Traes_1DL_2997D073B	1544	6745	3653	11032	11030	11226	6	8	1	2	1	0.244444	0.291971	-0.771321	0.062208	-0.119511
OG5_190130	CSD	ATGRP2B	M0583_1.02	AT2G45660|MLOC_70546|BRADI3G32090|Traes_4BL_B075EFE84|Traes_5AL_21C395CA8|Traes_1DL_2997D073B	1544	6745	3654	11032	11030	11226	6	8	1	2	1	0.244444	0.291971	-0.771321	0.062208	-0.119511
OG5_190130	CSD	ATGRP2B	M0583_1.02	AT2G45660|MLOC_54256|BRADI3G32090|Traes_4BL_B075EFE84|Traes_5AL_21C395CA8|Traes_4DL_5633C0561	1544	6745	3653	11032	11030	11228	6	8	1	2	1	0.244444	0.291971	-0.771321	0.062208	-0.119511
OG5_190130	CSD	ATGRP2B	M0583_1.02	AT2G45660|MLOC_54256|BRADI3G32090|Traes_4BL_B075EFE84|Traes_5AL_21C395CA8|Traes_6DS_2BAD7A60A	1544	6745	3653	11032	11030	11656	6	8	1	2	1	0.244444	0.291971	-0.771321	0.062208	-0.119511
OG5_143093	MADS box	PI	MA0559.1	AT2G46340|MLOC_52815|BRADI2G48657|Traes_1BL_25B8AB99E|Traes_1DL_EEFA8572E|Traes_1AL_69C261072	1186	7258	3309	11144	9508	9558	6	14	6	9	5	0.4	0.437956	-0.516192	-0.0922141	-0.196904
OG5_143093	MADS box	PI	MA0559.1	AT2G46340|MLOC_63920|BRADI2G48657|Traes_1BL_25B8AB99E|Traes_1DL_EEFA8572E|Traes_1AL_69C261072	1186	7258	3297	11144	9508	9558	6	14	6	8	3	0.377778	0.389294	-0.174403	0.457809	0.347432
OG5_143093	MADS box	PI	MA0559.1	AT2G46340|MLOC_52815|BRADI2G48657|Traes_1BL_25B8AB99E|Traes_3DL_FBDAB64AA|Traes_1AL_69C261072	1186	7258	3309	11144	9508	10893	6	14	6	9	6	0.377778	0.437956	-0.818407	-0.433656	-0.555964
OG5_143093	MADS box	PI	MA0559.1	AT2G46340|MLOC_63920|BRADI2G48657|Traes_1BL_25B8AB99E|Traes_3DL_FBDAB64AA|Traes_1AL_69C261072	1186	7258	3297	11144	9508	10893	6	14	5	7	2	0.355556	0.340633	0.254967	0.719795	0.665951
OG5_190130	MADS box	PI	MA0559.1	AT2G45660|MLOC_70546|BRADI3G32090|Traes_4BL_B075EFE84|Traes_1AL_6B108514B|Traes_4DL_5633C0561	342	4662	2347	10134	9376	11141	6	14	8	9	6	0.392593	0.437956	-0.61693	-0.433656	-0.509633
OG5_190130	MADS box	PI	MA0559.1	AT2G45660|MLOC_70546|BRADI3G32090|Traes_5AL_21C395CA8|Traes_4BL_B075EFE84|Traes_4DL_5633C0561	342	4662	2347	9308	9376	11141	6	14	8	9	8	0.355556	0.437956	-1.12062	-1.11654	-1.20459
OG5_190130	MADS box	PI	MA0559.1	AT2G45660|MLOC_70546|BRADI3G32090|Traes_4BL_B075EFE84|Traes_6AS_D6ABA1D79|Traes_4DL_5633C0561	342	4662	2347	9566	9376	11141	6	14	8	9	7	0.37037	0.437956	-0.919145	-0.775097	-0.868693
OG5_190130	MADS box	PI	MA0559.1	AT2G45660|MLOC_70546|BRADI3G32090|Traes_4BL_B075EFE84|Traes_1AL_6B108514B|Traes_6DS_2BAD7A60A	342	4662	2347	10134	9376	10284	6	14	7	8	4	0.377778	0.389294	-0.174403	0.0776888	0.0257357
OG5_190130	MADS box	PI	MA0559.1	AT2G45660|MLOC_70546|BRADI3G32090|Traes_5AL_21C395CA8|Traes_4BL_B075EFE84|Traes_6DS_2BAD7A60A	342	4662	2347	9308	9376	10284	6	14	7	8	6	0.340741	0.389294	-0.735278	-0.682551	-0.746336
OG5_190130	MADS box	PI	MA0559.1	AT2G45660|MLOC_70546|BRADI3G32090|Traes_4BL_B075EFE84|Traes_6AS_D6ABA1D79|Traes_6DS_2BAD7A60A	342	4662	2347	9566	9376	10284	6	14	7	8	6	0.340741	0.389294	-0.735278	-0.682551	-0.746336
OG5_127186	MADS box	SOC1	MA0554.1	AT1G04400|MLOC_64083|BRADI3G49204|Traes_2AL_0C599D85F|Traes_2DL_69EE502BC|Traes_6BL_D9F3AF4C9	972	5988	3727	9496	11800	11784	6	21	15	22	11	0.545833	0.60219	-0.586874	0.0827559	-0.0656706
OG5_127186	MADS box	SOC1	MA0554.1	AT1G04400|MLOC_74683|BRADI3G49204|Traes_2AL_0C599D85F|Traes_2DL_69EE502BC|Traes_6BL_D9F3AF4C9	972	5988	2488	9496	11800	11784	6	21	15	22	15	0.491667	0.60219	-1.15094	-0.506208	-0.70217
OG5_127186	MADS box	SOC1	MA0554.1	AT1G04400|MLOC_77423|BRADI3G49204|Traes_2AL_0C599D85F|Traes_2DL_69EE502BC|Traes_6BL_D9F3AF4C9	972	5988	2421	9496	11800	11784	6	21	16	25	17	0.566667	0.684307	-1.08294	-0.502645	-0.684037
OG5_127186	MADS box	SOC1	MA0554.1	AT1G04400|MLOC_8289|BRADI3G49204|Traes_2AL_0C599D85F|Traes_2DL_69EE502BC|Traes_6BL_D9F3AF4C9	972	5988	3273	9496	11800	11784	6	21	15	23	15	0.525	0.629562	-1.04323	-0.41087	-0.595555
OG5_127186	MADS box	SOC1	MA0554.1	AT1G04400|MLOC_64083|BRADI3G49204|Traes_6AL_86BABC721|Traes_2DL_69EE502BC|Traes_6BL_D9F3AF4C9	972	5988	3727	9336	11800	11784	6	21	15	23	11	0.5625	0.629562	-0.669088	0.153432	-0.0242096
OG5_127186	MADS box	SOC1	MA0554.1	AT1G04400|MLOC_74683|BRADI3G49204|Traes_6AL_86BABC721|Traes_2DL_69EE502BC|Traes_6BL_D9F3AF4C9	972	5988	2488	9336	11800	11784	6	21	15	24	16	0.5375	0.656934	-1.14368	-0.458601	-0.660154
OG5_127186	MADS box	SOC1	MA0554.1	AT1G04400|MLOC_77423|BRADI3G49204|Traes_6AL_86BABC721|Traes_2DL_69EE502BC|Traes_6BL_D9F3AF4C9	972	5988	2421	9336	11800	11784	6	21	16	26	17	0.583333	0.711679	-1.13751	-0.418081	-0.624349
OG5_127186	MADS box	SOC1	MA0554.1	AT1G04400|MLOC_8289|BRADI3G49204|Traes_6AL_86BABC721|Traes_2DL_69EE502BC|Traes_6BL_D9F3AF4C9	972	5988	3273	9336	11800	11784	6	21	15	25	17	0.558333	0.684307	-1.15966	-0.502645	-0.701921
OG5_127186	MADS box	SOC1	MA0554.1	AT1G04400|MLOC_64083|BRADI3G49204|Traes_6AL_CA27B1396|Traes_2DL_69EE502BC|Traes_6BL_D9F3AF4C9	972	5988	3727	11435	11800	11784	6	21	15	23	13	0.55	0.629562	-0.793802	-0.128719	-0.295357
OG5_127186	MADS box	SOC1	MA0554.1	AT1G04400|MLOC_74683|BRADI3G49204|Traes_6AL_CA27B1396|Traes_2DL_69EE502BC|Traes_6BL_D9F3AF4C9	972	5988	2488	11435	11800	11784	6	21	15	23	16	0.5125	0.629562	-1.16795	-0.551945	-0.745655
OG5_127186	MADS box	SOC1	MA0554.1	AT1G04400|MLOC_77423|BRADI3G49204|Traes_6AL_CA27B1396|Traes_2DL_69EE502BC|Traes_6BL_D9F3AF4C9	972	5988	2421	11435	11800	11784	6	21	16	26	18	0.575	0.711679	-1.21137	-0.543414	-0.749219
OG5_127186	MADS box	SOC1	MA0554.1	AT1G04400|MLOC_8289|BRADI3G49204|Traes_6AL_CA27B1396|Traes_2DL_69EE502BC|Traes_6BL_D9F3AF4C9	972	5988	3273	11435	11800	11784	6	21	15	24	17	0.533333	0.656934	-1.18358	-0.594007	-0.785676
OG5_127186	MADS box	SOC1	MA0554.1	AT1G04400|MLOC_64083|BRADI3G49204|Traes_6AS_4BFE9C402|Traes_2DL_69EE502BC|Traes_6BL_D9F3AF4C9	972	5988	3727	11097	11800	11784	6	21	15	28	17	0.616667	0.766423	-1.23531	-0.266519	-0.517282
OG5_127186	MADS box	SOC1	MA0554.1	AT1G04400|MLOC_74683|BRADI3G49204|Traes_6AS_4BFE9C402|Traes_2DL_69EE502BC|Traes_6BL_D9F3AF4C9	972	5988	2488	11097	11800	11784	6	21	15	28	21	0.5875	0.766423	-1.4759	-0.733141	-0.974415
OG5_127186	MADS box	SOC1	MA0554.1	AT1G04400|MLOC_77423|BRADI3G49204|Traes_6AS_4BFE9C402|Traes_2DL_69EE502BC|Traes_6BL_D9F3AF4C9	972	5988	2421	11097	11800	11784	6	21	16	29	20	0.629167	0.793796	-1.31252	-0.536603	-0.767594
OG5_127186	MADS box	SOC1	MA0554.1	AT1G04400|MLOC_8289|BRADI3G49204|Traes_6AS_4BFE9C402|Traes_2DL_69EE502BC|Traes_6BL_D9F3AF4C9	972	5988	3273	11097	11800	11784	6	21	15	29	21	0.6125	0.793796	-1.4454	-0.649355	-0.895526
OG5_127186	MADS box	SOC1	MA0554.1	AT1G04400|MLOC_64083|BRADI3G49204|Traes_2AL_0C599D85F|Traes_6DL_41E673F0F|Traes_6BL_D9F3AF4C9	972	5988	3727	9496	11800	9729	6	21	15	23	12	0.558333	0.629562	-0.71066	0.012357	-0.154941
OG5_127186	MADS box	SOC1	MA0554.1	AT1G04400|MLOC_74683|BRADI3G49204|Traes_2AL_0C599D85F|Traes_6DL_41E673F0F|Traes_6BL_D9F3AF4C9	972	5988	2488	9496	11800	9729	6	21	15	23	16	0.5125	0.629562	-1.16795	-0.551945	-0.745655
OG5_127186	MADS box	SOC1	MA0554.1	AT1G04400|MLOC_77423|BRADI3G49204|Traes_2AL_0C599D85F|Traes_6DL_41E673F0F|Traes_6BL_D9F3AF4C9	972	5988	2421	9496	11800	9729	6	21	15	24	15	0.566667	0.656934	-0.864388	-0.323195	-0.478844
OG5_127186	MADS box	SOC1	MA0554.1	AT1G04400|MLOC_8289|BRADI3G49204|Traes_2AL_0C599D85F|Traes_6DL_41E673F0F|Traes_6BL_D9F3AF4C9	972	5988	3273	9496	11800	9729	6	21	15	23	15	0.533333	0.629562	-0.960088	-0.41087	-0.576188
OG5_127186	MADS box	SOC1	MA0554.1	AT1G04400|MLOC_64083|BRADI3G49204|Traes_6AL_86BABC721|Traes_6DL_41E673F0F|Traes_6BL_D9F3AF4C9	972	5988	3727	9336	11800	9729	6	21	15	22	10	0.558333	0.60219	-0.456704	0.229997	0.0909285
OG5_127186	MADS box	SOC1	MA0554.1	AT1G04400|MLOC_74683|BRADI3G49204|Traes_6AL_86BABC721|Traes_6DL_41E673F0F|Traes_6BL_D9F3AF4C9	972	5988	2488	9336	11800	9729	6	21	15	23	13	0.541667	0.629562	-0.876945	-0.128719	-0.314724
OG5_127186	MADS box	SOC1	MA0554.1	AT1G04400|MLOC_77423|BRADI3G49204|Traes_6AL_86BABC721|Traes_6DL_41E673F0F|Traes_6BL_D9F3AF4C9	972	5988	2421	9336	11800	9729	6	21	15	24	15	0.566667	0.656934	-0.864388	-0.323195	-0.478844
OG5_127186	MADS box	SOC1	MA0554.1	AT1G04400|MLOC_8289|BRADI3G49204|Traes_6AL_86BABC721|Traes_6DL_41E673F0F|Traes_6BL_D9F3AF4C9	972	5988	3273	9336	11800	9729	6	21	15	23	13	0.55	0.629562	-0.793802	-0.128719	-0.295357
OG5_127186	MADS box	SOC1	MA0554.1	AT1G04400|MLOC_64083|BRADI3G49204|Traes_6DL_41E673F0F|Traes_6AL_CA27B1396|Traes_6BL_D9F3AF4C9	972	5988	3727	11435	11800	9729	6	21	15	23	13	0.558333	0.629562	-0.71066	-0.128719	-0.275989
OG5_127186	MADS box	SOC1	MA0554.1	AT1G04400|MLOC_74683|BRADI3G49204|Traes_6DL_41E673F0F|Traes_6AL_CA27B1396|Traes_6BL_D9F3AF4C9	972	5988	2488	11435	11800	9729	6	21	15	23	14	0.529167	0.629562	-1.00166	-0.269794	-0.464824
OG5_127186	MADS box	SOC1	MA0554.1	AT1G04400|MLOC_77423|BRADI3G49204|Traes_6DL_41E673F0F|Traes_6AL_CA27B1396|Traes_6BL_D9F3AF4C9	972	5988	2421	11435	11800	9729	6	21	15	24	15	0.570833	0.656934	-0.824488	-0.323195	-0.469546
OG5_127186	MADS box	SOC1	MA0554.1	AT1G04400|MLOC_8289|BRADI3G49204|Traes_6DL_41E673F0F|Traes_6AL_CA27B1396|Traes_6BL_D9F3AF4C9	972	5988	3273	11435	11800	9729	6	21	15	23	14	0.5375	0.629562	-0.918517	-0.269794	-0.445456
OG5_127186	MADS box	SOC1	MA0554.1	AT1G04400|MLOC_64083|BRADI3G49204|Traes_6DL_41E673F0F|Traes_6AS_4BFE9C402|Traes_6BL_D9F3AF4C9	972	5988	3727	11097	11800	9729	6	21	15	27	16	0.608333	0.739051	-1.11696	-0.218744	-0.448484
OG5_127186	MADS box	SOC1	MA0554.1	AT1G04400|MLOC_74683|BRADI3G49204|Traes_6DL_41E673F0F|Traes_6AS_4BFE9C402|Traes_6BL_D9F3AF4C9	972	5988	2488	11097	11800	9729	6	21	15	27	18	0.5875	0.739051	-1.29498	-0.460421	-0.697641
OG5_127186	MADS box	SOC1	MA0554.1	AT1G04400|MLOC_77423|BRADI3G49204|Traes_6DL_41E673F0F|Traes_6AS_4BFE9C402|Traes_6BL_D9F3AF4C9	972	5988	2421	11097	11800	9729	6	21	15	27	18	0.608333	0.739051	-1.11696	-0.460421	-0.656115
OG5_127186	MADS box	SOC1	MA0554.1	AT1G04400|MLOC_8289|BRADI3G49204|Traes_6DL_41E673F0F|Traes_6AS_4BFE9C402|Traes_6BL_D9F3AF4C9	972	5988	3273	11097	11800	9729	6	21	15	27	17	0.6	0.739051	-1.18817	-0.339583	-0.56891
OG5_127186	MADS box	SOC1	MA0554.1	AT1G04400|MLOC_64083|BRADI3G49204|Traes_6DL_F11C3C833|Traes_2AL_0C599D85F|Traes_6BL_D9F3AF4C9	972	5988	3727	9496	11800	9287	6	21	14	23	12	0.541667	0.629562	-0.876945	0.012357	-0.193677
OG5_127186	MADS box	SOC1	MA0554.1	AT1G04400|MLOC_74683|BRADI3G49204|Traes_6DL_F11C3C833|Traes_2AL_0C599D85F|Traes_6BL_D9F3AF4C9	972	5988	2488	9496	11800	9287	6	21	14	22	14	0.495833	0.60219	-1.10755	-0.358967	-0.565777
OG5_127186	MADS box	SOC1	MA0554.1	AT1G04400|MLOC_77423|BRADI3G49204|Traes_6DL_F11C3C833|Traes_2AL_0C599D85F|Traes_6BL_D9F3AF4C9	972	5988	2421	9496	11800	9287	6	21	15	24	14	0.558333	0.656934	-0.944186	-0.187789	-0.381216
OG5_127186	MADS box	SOC1	MA0554.1	AT1G04400|MLOC_8289|BRADI3G49204|Traes_6DL_F11C3C833|Traes_2AL_0C599D85F|Traes_6BL_D9F3AF4C9	972	5988	3273	9496	11800	9287	6	21	14	23	13	0.533333	0.629562	-0.960088	-0.128719	-0.334092
OG5_127186	MADS box	SOC1	MA0554.1	AT1G04400|MLOC_64083|BRADI3G49204|Traes_6DL_F11C3C833|Traes_6AL_86BABC721|Traes_6BL_D9F3AF4C9	972	5988	3727	9336	11800	9287	6	21	14	21	9	0.520833	0.574817	-0.587889	0.313561	0.132006
OG5_127186	MADS box	SOC1	MA0554.1	AT1G04400|MLOC_74683|BRADI3G49204|Traes_6DL_F11C3C833|Traes_6AL_86BABC721|Traes_6BL_D9F3AF4C9	972	5988	2488	9336	11800	9287	6	21	14	21	11	0.504167	0.574817	-0.76939	0.0056194	-0.174249
OG5_127186	MADS box	SOC1	MA0554.1	AT1G04400|MLOC_77423|BRADI3G49204|Traes_6DL_F11C3C833|Traes_6AL_86BABC721|Traes_6BL_D9F3AF4C9	972	5988	2421	9336	11800	9287	6	21	15	23	13	0.5375	0.629562	-0.918517	-0.128719	-0.324408
OG5_127186	MADS box	SOC1	MA0554.1	AT1G04400|MLOC_8289|BRADI3G49204|Traes_6DL_F11C3C833|Traes_6AL_86BABC721|Traes_6BL_D9F3AF4C9	972	5988	3273	9336	11800	9287	6	21	14	22	11	0.529167	0.60219	-0.760434	0.0827559	-0.106083
OG5_127186	MADS box	SOC1	MA0554.1	AT1G04400|MLOC_64083|BRADI3G49204|Traes_6DL_F11C3C833|Traes_6AL_CA27B1396|Traes_6BL_D9F3AF4C9	972	5988	3727	11435	11800	9287	6	21	14	23	13	0.5375	0.629562	-0.918517	-0.128719	-0.324408
OG5_127186	MADS box	SOC1	MA0554.1	AT1G04400|MLOC_74683|BRADI3G49204|Traes_6DL_F11C3C833|Traes_6AL_CA27B1396|Traes_6BL_D9F3AF4C9	972	5988	2488	11435	11800	9287	6	21	14	22	13	0.508333	0.60219	-0.977384	-0.211726	-0.409178
OG5_127186	MADS box	SOC1	MA0554.1	AT1G04400|MLOC_77423|BRADI3G49204|Traes_6DL_F11C3C833|Traes_6AL_CA27B1396|Traes_6BL_D9F3AF4C9	972	5988	2421	11435	11800	9287	6	21	15	24	14	0.558333	0.656934	-0.944186	-0.187789	-0.381216
OG5_127186	MADS box	SOC1	MA0554.1	AT1G04400|MLOC_8289|BRADI3G49204|Traes_6DL_F11C3C833|Traes_6AL_CA27B1396|Traes_6BL_D9F3AF4C9	972	5988	3273	11435	11800	9287	6	21	14	23	13	0.533333	0.629562	-0.960088	-0.128719	-0.334092
OG5_127186	MADS box	SOC1	MA0554.1	AT1G04400|MLOC_64083|BRADI3G49204|Traes_6DL_F11C3C833|Traes_6AS_4BFE9C402|Traes_6BL_D9F3AF4C9	972	5988	3727	11097	11800	9287	6	21	14	26	14	0.591667	0.711679	-1.06365	-0.0420826	-0.284186
OG5_127186	MADS box	SOC1	MA0554.1	AT1G04400|MLOC_74683|BRADI3G49204|Traes_6DL_F11C3C833|Traes_6AS_4BFE9C402|Traes_6BL_D9F3AF4C9	972	5988	2488	11097	11800	9287	6	21	14	25	15	0.570833	0.684307	-1.04459	-0.242296	-0.451554
OG5_127186	MADS box	SOC1	MA0554.1	AT1G04400|MLOC_77423|BRADI3G49204|Traes_6DL_F11C3C833|Traes_6AS_4BFE9C402|Traes_6BL_D9F3AF4C9	972	5988	2421	11097	11800	9287	6	21	15	26	15	0.6	0.711679	-0.989797	-0.167415	-0.374609
OG5_127186	MADS box	SOC1	MA0554.1	AT1G04400|MLOC_8289|BRADI3G49204|Traes_6DL_F11C3C833|Traes_6AS_4BFE9C402|Traes_6BL_D9F3AF4C9	972	5988	3273	11097	11800	9287	6	21	14	26	14	0.6	0.711679	-0.989797	-0.0420826	-0.266963
OG5_127186	MADS box	SOC1	MA0554.1	AT1G04400|MLOC_64083|BRADI3G49204|Traes_2AL_0C599D85F|Traes_6DS_1EE244304|Traes_6BL_D9F3AF4C9	972	5988	3727	9496	11800	11461	6	21	15	24	13	0.566667	0.656934	-0.864388	-0.0523833	-0.246395
OG5_127186	MADS box	SOC1	MA0554.1	AT1G04400|MLOC_74683|BRADI3G49204|Traes_2AL_0C599D85F|Traes_6DS_1EE244304|Traes_6BL_D9F3AF4C9	972	5988	2488	9496	11800	11461	6	21	15	23	16	0.504167	0.629562	-1.25109	-0.551945	-0.765022
OG5_127186	MADS box	SOC1	MA0554.1	AT1G04400|MLOC_77423|BRADI3G49204|Traes_2AL_0C599D85F|Traes_6DS_1EE244304|Traes_6BL_D9F3AF4C9	972	5988	2421	9496	11800	11461	6	21	15	24	13	0.570833	0.656934	-0.824488	-0.0523833	-0.237098
OG5_127186	MADS box	SOC1	MA0554.1	AT1G04400|MLOC_8289|BRADI3G49204|Traes_2AL_0C599D85F|Traes_6DS_1EE244304|Traes_6BL_D9F3AF4C9	972	5988	3273	9496	11800	11461	6	21	15	24	14	0.545833	0.656934	-1.06388	-0.187789	-0.40911
OG5_127186	MADS box	SOC1	MA0554.1	AT1G04400|MLOC_64083|BRADI3G49204|Traes_6AL_86BABC721|Traes_6DS_1EE244304|Traes_6BL_D9F3AF4C9	972	5988	3727	9336	11800	11461	6	21	15	25	12	0.5875	0.684307	-0.89116	0.148228	-0.080475
OG5_127186	MADS box	SOC1	MA0554.1	AT1G04400|MLOC_74683|BRADI3G49204|Traes_6AL_86BABC721|Traes_6DS_1EE244304|Traes_6BL_D9F3AF4C9	972	5988	2488	9336	11800	11461	6	21	15	25	16	0.554167	0.684307	-1.19801	-0.372471	-0.599092
OG5_127186	MADS box	SOC1	MA0554.1	AT1G04400|MLOC_77423|BRADI3G49204|Traes_6AL_86BABC721|Traes_6DS_1EE244304|Traes_6BL_D9F3AF4C9	972	5988	2421	9336	11800	11461	6	21	15	25	12	0.591667	0.684307	-0.852803	0.148228	-0.0715333
OG5_127186	MADS box	SOC1	MA0554.1	AT1G04400|MLOC_8289|BRADI3G49204|Traes_6AL_86BABC721|Traes_6DS_1EE244304|Traes_6BL_D9F3AF4C9	972	5988	3273	9336	11800	11461	6	21	15	26	16	0.583333	0.711679	-1.13751	-0.292748	-0.516702
OG5_127186	MADS box	SOC1	MA0554.1	AT1G04400|MLOC_64083|BRADI3G49204|Traes_6AL_CA27B1396|Traes_6DS_1EE244304|Traes_6BL_D9F3AF4C9	972	5988	3727	11435	11800	11461	6	21	15	25	14	0.570833	0.684307	-1.04459	-0.112121	-0.339783
OG5_127186	MADS box	SOC1	MA0554.1	AT1G04400|MLOC_74683|BRADI3G49204|Traes_6AL_CA27B1396|Traes_6DS_1EE244304|Traes_6BL_D9F3AF4C9	972	5988	2488	11435	11800	11461	6	21	15	24	16	0.525	0.656934	-1.26338	-0.458601	-0.688048
OG5_127186	MADS box	SOC1	MA0554.1	AT1G04400|MLOC_77423|BRADI3G49204|Traes_6AL_CA27B1396|Traes_6DS_1EE244304|Traes_6BL_D9F3AF4C9	972	5988	2421	11435	11800	11461	6	21	15	25	13	0.579167	0.684307	-0.967873	0.0180534	-0.210129
OG5_127186	MADS box	SOC1	MA0554.1	AT1G04400|MLOC_8289|BRADI3G49204|Traes_6AL_CA27B1396|Traes_6DS_1EE244304|Traes_6BL_D9F3AF4C9	972	5988	3273	11435	11800	11461	6	21	15	25	16	0.554167	0.684307	-1.19801	-0.372471	-0.599092
OG5_127186	MADS box	SOC1	MA0554.1	AT1G04400|MLOC_64083|BRADI3G49204|Traes_6AS_4BFE9C402|Traes_6DS_1EE244304|Traes_6BL_D9F3AF4C9	972	5988	3727	11097	11800	11461	6	21	15	29	17	0.633333	0.793796	-1.2793	-0.198346	-0.469085
OG5_127186	MADS box	SOC1	MA0554.1	AT1G04400|MLOC_74683|BRADI3G49204|Traes_6AS_4BFE9C402|Traes_6DS_1EE244304|Traes_6BL_D9F3AF4C9	972	5988	2488	11097	11800	11461	6	21	15	28	20	0.595833	0.766423	-1.40716	-0.616486	-0.858127
OG5_127186	MADS box	SOC1	MA0554.1	AT1G04400|MLOC_77423|BRADI3G49204|Traes_6AS_4BFE9C402|Traes_6DS_1EE244304|Traes_6BL_D9F3AF4C9	972	5988	2421	11097	11800	11461	6	21	15	28	17	0.629167	0.766423	-1.1322	-0.266519	-0.493222
OG5_127186	MADS box	SOC1	MA0554.1	AT1G04400|MLOC_8289|BRADI3G49204|Traes_6AS_4BFE9C402|Traes_6DS_1EE244304|Traes_6BL_D9F3AF4C9	972	5988	3273	11097	11800	11461	6	21	15	29	18	0.629167	0.793796	-1.31252	-0.311098	-0.573757
OG5_128845	MADS box	SOC1	MA0554.1	AT2G06210|MLOC_16577|BRADI3G12240|Traes_6BL_0F2796077|Traes_6AL_91466C09A|Traes_6DL_64573D0A6	493	7008	2314	10477	9409	11783	6	21	13	20	12	0.466667	0.547445	-0.921859	-0.240252	-0.42033
OG5_128845	MADS box	SOC1	MA0554.1	AT2G06210|MLOC_16577|BRADI3G12240|Traes_6BL_0F2796077|Traes_6DL_64573D0A6|Traes_6AL_AE17AA751	493	7008	2314	11864	9409	11783	6	21	13	21	12	0.4875	0.574817	-0.95089	-0.148351	-0.348497
OG5_136555	MADS box	SOC1	MA0554.1	AT1G09570|MLOC_824|BRADI1G10520|Traes_4AL_F46203719|Traes_4DL_53442ACE0|Traes_4BL_4E9C903D0	1	4749	3406	9606	11308	11234	6	21	15	21	9	0.55	0.574817	-0.270263	0.313561	0.20593
OG5_136555	MADS box	SOC1	MA0554.1	AT2G18790|MLOC_824|BRADI1G10520|Traes_4AL_F46203719|Traes_4DL_53442ACE0|Traes_4BL_4E9C903D0	221	4749	3406	9606	11308	11234	6	21	16	24	14	0.579167	0.656934	-0.74469	-0.187789	-0.334726
OG5_136555	MADS box	SOC1	MA0554.1	AT5G35840|MLOC_824|BRADI1G10520|Traes_4AL_F46203719|Traes_4DL_53442ACE0|Traes_4BL_4E9C903D0	556	4749	3406	9606	11308	11234	6	21	15	24	14	0.5625	0.656934	-0.904287	-0.187789	-0.371918
OG5_136555	MADS box	SOC1	MA0554.1	AT1G09570|MLOC_824|BRADI1G64360|Traes_4AL_F46203719|Traes_4DL_53442ACE0|Traes_4BL_4E9C903D0	1	6642	3406	9606	11308	11234	6	21	15	20	7	0.545833	0.547445	-0.0183955	0.566475	0.481167
OG5_136555	MADS box	SOC1	MA0554.1	AT2G18790|MLOC_824|BRADI1G64360|Traes_4AL_F46203719|Traes_4DL_53442ACE0|Traes_4BL_4E9C903D0	221	6642	3406	9606	11308	11234	6	21	16	22	10	0.575	0.60219	-0.283144	0.229997	0.131341
OG5_136555	MADS box	SOC1	MA0554.1	AT5G35840|MLOC_824|BRADI1G64360|Traes_4AL_F46203719|Traes_4DL_53442ACE0|Traes_4BL_4E9C903D0	556	6642	3406	9606	11308	11234	6	21	15	22	11	0.55	0.60219	-0.543484	0.0827559	-0.0555674
OG5_136555	MADS box	SOC1	MA0554.1	AT1G09570|MLOC_824|BRADI1G08400|Traes_4AL_F46203719|Traes_4DL_53442ACE0|Traes_4BL_4E9C903D0	1	6643	3406	9606	11308	11234	6	21	15	20	6	0.558333	0.547445	0.124257	0.727821	0.652617
OG5_136555	MADS box	SOC1	MA0554.1	AT2G18790|MLOC_824|BRADI1G08400|Traes_4AL_F46203719|Traes_4DL_53442ACE0|Traes_4BL_4E9C903D0	221	6643	3406	9606	11308	11234	6	21	16	23	11	0.591667	0.629562	-0.378088	0.153432	0.0435772
OG5_136555	MADS box	SOC1	MA0554.1	AT5G35840|MLOC_824|BRADI1G08400|Traes_4AL_F46203719|Traes_4DL_53442ACE0|Traes_4BL_4E9C903D0	556	6643	3406	9606	11308	11234	6	21	15	23	12	0.5625	0.629562	-0.669088	0.012357	-0.145257
OG5_136555	MADS box	SOC1	MA0554.1	AT1G09570|MLOC_9834|BRADI1G10520|Traes_4AL_F46203719|Traes_4DL_53442ACE0|Traes_4BL_4E9C903D0	1	4749	3499	9606	11308	11234	6	21	15	22	13	0.516667	0.60219	-0.890604	-0.211726	-0.388972
OG5_136555	MADS box	SOC1	MA0554.1	AT2G18790|MLOC_9834|BRADI1G10520|Traes_4AL_F46203719|Traes_4DL_53442ACE0|Traes_4BL_4E9C903D0	221	4749	3499	9606	11308	11234	6	21	16	24	17	0.541667	0.656934	-1.10378	-0.594007	-0.76708
OG5_136555	MADS box	SOC1	MA0554.1	AT5G35840|MLOC_9834|BRADI1G10520|Traes_4AL_F46203719|Traes_4DL_53442ACE0|Traes_4BL_4E9C903D0	556	4749	3499	9606	11308	11234	6	21	15	24	17	0.525	0.656934	-1.26338	-0.594007	-0.804272
OG5_136555	MADS box	SOC1	MA0554.1	AT1G09570|MLOC_9834|BRADI1G64360|Traes_4AL_F46203719|Traes_4DL_53442ACE0|Traes_4BL_4E9C903D0	1	6642	3499	9606	11308	11234	6	21	15	22	13	0.525	0.60219	-0.803824	-0.211726	-0.368766
OG5_136555	MADS box	SOC1	MA0554.1	AT2G18790|MLOC_9834|BRADI1G64360|Traes_4AL_F46203719|Traes_4DL_53442ACE0|Traes_4BL_4E9C903D0	221	6642	3499	9606	11308	11234	6	21	16	23	15	0.55	0.629562	-0.793802	-0.41087	-0.537452
OG5_136555	MADS box	SOC1	MA0554.1	AT5G35840|MLOC_9834|BRADI1G64360|Traes_4AL_F46203719|Traes_4DL_53442ACE0|Traes_4BL_4E9C903D0	556	6642	3499	9606	11308	11234	6	21	15	23	16	0.525	0.629562	-1.04323	-0.551945	-0.716603
OG5_136555	MADS box	SOC1	MA0554.1	AT1G09570|MLOC_9834|BRADI1G08400|Traes_4AL_F46203719|Traes_4DL_53442ACE0|Traes_4BL_4E9C903D0	1	6643	3499	9606	11308	11234	6	21	15	22	10	0.566667	0.60219	-0.369924	0.229997	0.111135
OG5_136555	MADS box	SOC1	MA0554.1	AT2G18790|MLOC_9834|BRADI1G08400|Traes_4AL_F46203719|Traes_4DL_53442ACE0|Traes_4BL_4E9C903D0	221	6643	3499	9606	11308	11234	6	21	16	24	13	0.595833	0.656934	-0.585093	-0.0523833	-0.18131
OG5_136555	MADS box	SOC1	MA0554.1	AT5G35840|MLOC_9834|BRADI1G08400|Traes_4AL_F46203719|Traes_4DL_53442ACE0|Traes_4BL_4E9C903D0	556	6643	3499	9606	11308	11234	6	21	15	24	15	0.566667	0.656934	-0.864388	-0.323195	-0.478844
OG5_136555	MADS box	SOC1	MA0554.1	AT1G09570|MLOC_824|BRADI1G10520|Traes_4DL_53442ACE0|Traes_4BL_4E9C903D0|Traes_4AS_1F3163292	1	4749	3406	11820	11308	11234	6	21	16	24	12	0.595833	0.656934	-0.585093	0.0830226	-0.0650856
OG5_136555	MADS box	SOC1	MA0554.1	AT2G18790|MLOC_824|BRADI1G10520|Traes_4DL_53442ACE0|Traes_4BL_4E9C903D0|Traes_4AS_1F3163292	221	4749	3406	11820	11308	11234	6	21	16	27	16	0.625	0.739051	-0.974546	-0.218744	-0.415263
OG5_136555	MADS box	SOC1	MA0554.1	AT5G35840|MLOC_824|BRADI1G10520|Traes_4DL_53442ACE0|Traes_4BL_4E9C903D0|Traes_4AS_1F3163292	556	4749	3406	11820	11308	11234	6	21	16	27	16	0.6125	0.739051	-1.08136	-0.218744	-0.440178
OG5_136555	MADS box	SOC1	MA0554.1	AT1G09570|MLOC_824|BRADI1G64360|Traes_4DL_53442ACE0|Traes_4BL_4E9C903D0|Traes_4AS_1F3163292	1	6642	3406	11820	11308	11234	6	21	16	24	9	0.616667	0.656934	-0.385596	0.48924	0.330077
OG5_136555	MADS box	SOC1	MA0554.1	AT2G18790|MLOC_824|BRADI1G64360|Traes_4DL_53442ACE0|Traes_4BL_4E9C903D0|Traes_4AS_1F3163292	221	6642	3406	11820	11308	11234	6	21	16	27	14	0.645833	0.739051	-0.796529	0.0229329	-0.166105
OG5_136555	MADS box	SOC1	MA0554.1	AT5G35840|MLOC_824|BRADI1G64360|Traes_4DL_53442ACE0|Traes_4BL_4E9C903D0|Traes_4AS_1F3163292	556	6642	3406	11820	11308	11234	6	21	16	27	15	0.625	0.739051	-0.974546	-0.0979057	-0.311447
OG5_136555	MADS box	SOC1	MA0554.1	AT1G09570|MLOC_824|BRADI1G08400|Traes_4DL_53442ACE0|Traes_4BL_4E9C903D0|Traes_4AS_1F3163292	1	6643	3406	11820	11308	11234	6	21	16	24	9	0.616667	0.656934	-0.385596	0.48924	0.330077
OG5_136555	MADS box	SOC1	MA0554.1	AT2G18790|MLOC_824|BRADI1G08400|Traes_4DL_53442ACE0|Traes_4BL_4E9C903D0|Traes_4AS_1F3163292	221	6643	3406	11820	11308	11234	6	21	16	27	13	0.65	0.739051	-0.760926	0.143771	-0.0539841
OG5_136555	MADS box	SOC1	MA0554.1	AT5G35840|MLOC_824|BRADI1G08400|Traes_4DL_53442ACE0|Traes_4BL_4E9C903D0|Traes_4AS_1F3163292	556	6643	3406	11820	11308	11234	6	21	16	27	14	0.625	0.739051	-0.974546	0.0229329	-0.207631
OG5_136555	MADS box	SOC1	MA0554.1	AT1G09570|MLOC_9834|BRADI1G10520|Traes_4DL_53442ACE0|Traes_4BL_4E9C903D0|Traes_4AS_1F3163292	1	4749	3499	11820	11308	11234	6	21	16	24	15	0.554167	0.656934	-0.984086	-0.323195	-0.506738
OG5_136555	MADS box	SOC1	MA0554.1	AT2G18790|MLOC_9834|BRADI1G10520|Traes_4DL_53442ACE0|Traes_4BL_4E9C903D0|Traes_4AS_1F3163292	221	4749	3499	11820	11308	11234	6	21	16	26	18	0.579167	0.711679	-1.17444	-0.543414	-0.740607
OG5_136555	MADS box	SOC1	MA0554.1	AT5G35840|MLOC_9834|BRADI1G10520|Traes_4DL_53442ACE0|Traes_4BL_4E9C903D0|Traes_4AS_1F3163292	556	4749	3499	11820	11308	11234	6	21	16	26	18	0.566667	0.711679	-1.28523	-0.543414	-0.766442
OG5_136555	MADS box	SOC1	MA0554.1	AT1G09570|MLOC_9834|BRADI1G64360|Traes_4DL_53442ACE0|Traes_4BL_4E9C903D0|Traes_4AS_1F3163292	1	6642	3499	11820	11308	11234	6	21	16	25	13	0.5875	0.684307	-0.89116	0.0180534	-0.192246
OG5_136555	MADS box	SOC1	MA0554.1	AT2G18790|MLOC_9834|BRADI1G64360|Traes_4DL_53442ACE0|Traes_4BL_4E9C903D0|Traes_4AS_1F3163292	221	6642	3499	11820	11308	11234	6	21	16	27	17	0.6125	0.739051	-1.08136	-0.339583	-0.543994
OG5_136555	MADS box	SOC1	MA0554.1	AT5G35840|MLOC_9834|BRADI1G64360|Traes_4DL_53442ACE0|Traes_4BL_4E9C903D0|Traes_4AS_1F3163292	556	6642	3499	11820	11308	11234	6	21	16	27	18	0.591667	0.739051	-1.25937	-0.460421	-0.689336
OG5_136555	MADS box	SOC1	MA0554.1	AT1G09570|MLOC_9834|BRADI1G08400|Traes_4DL_53442ACE0|Traes_4BL_4E9C903D0|Traes_4AS_1F3163292	1	6643	3499	11820	11308	11234	6	21	16	25	12	0.616667	0.684307	-0.622664	0.148228	-0.0178833
OG5_136555	MADS box	SOC1	MA0554.1	AT2G18790|MLOC_9834|BRADI1G08400|Traes_4DL_53442ACE0|Traes_4BL_4E9C903D0|Traes_4AS_1F3163292	221	6643	3499	11820	11308	11234	6	21	16	27	14	0.645833	0.739051	-0.796529	0.0229329	-0.166105
OG5_136555	MADS box	SOC1	MA0554.1	AT5G35840|MLOC_9834|BRADI1G08400|Traes_4DL_53442ACE0|Traes_4BL_4E9C903D0|Traes_4AS_1F3163292	556	6643	3499	11820	11308	11234	6	21	16	27	16	0.620833	0.739051	-1.01015	-0.218744	-0.423568
OG5_136555	MADS box	SOC1	MA0554.1	AT1G09570|MLOC_824|BRADI1G10520|Traes_5AL_B5FA7CEF0|Traes_4DL_53442ACE0|Traes_4BL_4E9C903D0	1	4749	3406	11043	11308	11234	6	21	16	24	12	0.5875	0.656934	-0.664891	0.0830226	-0.0836815
OG5_136555	MADS box	SOC1	MA0554.1	AT2G18790|MLOC_824|BRADI1G10520|Traes_5AL_B5FA7CEF0|Traes_4DL_53442ACE0|Traes_4BL_4E9C903D0	221	4749	3406	11043	11308	11234	6	21	16	25	12	0.6125	0.684307	-0.66102	0.148228	-0.026825
OG5_136555	MADS box	SOC1	MA0554.1	AT5G35840|MLOC_824|BRADI1G10520|Traes_5AL_B5FA7CEF0|Traes_4DL_53442ACE0|Traes_4BL_4E9C903D0	556	4749	3406	11043	11308	11234	6	21	16	27	16	0.6125	0.739051	-1.08136	-0.218744	-0.440178
OG5_136555	MADS box	SOC1	MA0554.1	AT1G09570|MLOC_824|BRADI1G64360|Traes_5AL_B5FA7CEF0|Traes_4DL_53442ACE0|Traes_4BL_4E9C903D0	1	6642	3406	11043	11308	11234	6	21	16	23	9	0.6	0.629562	-0.294945	0.435584	0.30504
OG5_136555	MADS box	SOC1	MA0554.1	AT2G18790|MLOC_824|BRADI1G64360|Traes_5AL_B5FA7CEF0|Traes_4DL_53442ACE0|Traes_4BL_4E9C903D0	221	6642	3406	11043	11308	11234	6	21	16	24	9	0.625	0.656934	-0.305798	0.48924	0.348673
OG5_136555	MADS box	SOC1	MA0554.1	AT5G35840|MLOC_824|BRADI1G64360|Traes_5AL_B5FA7CEF0|Traes_4DL_53442ACE0|Traes_4BL_4E9C903D0	556	6642	3406	11043	11308	11234	6	21	16	26	14	0.616667	0.711679	-0.842082	-0.0420826	-0.232516
OG5_136555	MADS box	SOC1	MA0554.1	AT1G09570|MLOC_824|BRADI1G08400|Traes_5AL_B5FA7CEF0|Traes_4DL_53442ACE0|Traes_4BL_4E9C903D0	1	6643	3406	11043	11308	11234	6	21	16	23	10	0.604167	0.629562	-0.253373	0.294508	0.193677
OG5_136555	MADS box	SOC1	MA0554.1	AT2G18790|MLOC_824|BRADI1G08400|Traes_5AL_B5FA7CEF0|Traes_4DL_53442ACE0|Traes_4BL_4E9C903D0	221	6643	3406	11043	11308	11234	6	21	16	24	9	0.633333	0.656934	-0.225999	0.48924	0.367269
OG5_136555	MADS box	SOC1	MA0554.1	AT5G35840|MLOC_824|BRADI1G08400|Traes_5AL_B5FA7CEF0|Traes_4DL_53442ACE0|Traes_4BL_4E9C903D0	556	6643	3406	11043	11308	11234	6	21	16	26	13	0.620833	0.711679	-0.805154	0.0832503	-0.116258
OG5_136555	MADS box	SOC1	MA0554.1	AT1G09570|MLOC_9834|BRADI1G10520|Traes_5AL_B5FA7CEF0|Traes_4DL_53442ACE0|Traes_4BL_4E9C903D0	1	4749	3499	11043	11308	11234	6	21	16	25	18	0.541667	0.684307	-1.31308	-0.63282	-0.849458
OG5_136555	MADS box	SOC1	MA0554.1	AT2G18790|MLOC_9834|BRADI1G10520|Traes_5AL_B5FA7CEF0|Traes_4DL_53442ACE0|Traes_4BL_4E9C903D0	221	4749	3499	11043	11308	11234	6	21	16	25	17	0.5625	0.684307	-1.1213	-0.502645	-0.692979
OG5_136555	MADS box	SOC1	MA0554.1	AT5G35840|MLOC_9834|BRADI1G10520|Traes_5AL_B5FA7CEF0|Traes_4DL_53442ACE0|Traes_4BL_4E9C903D0	556	4749	3499	11043	11308	11234	6	21	16	27	21	0.5625	0.739051	-1.5086	-0.822937	-1.05892
OG5_136555	MADS box	SOC1	MA0554.1	AT1G09570|MLOC_9834|BRADI1G64360|Traes_5AL_B5FA7CEF0|Traes_4DL_53442ACE0|Traes_4BL_4E9C903D0	1	6642	3499	11043	11308	11234	6	21	16	25	16	0.566667	0.684307	-1.08294	-0.372471	-0.572267
OG5_136555	MADS box	SOC1	MA0554.1	AT2G18790|MLOC_9834|BRADI1G64360|Traes_5AL_B5FA7CEF0|Traes_4DL_53442ACE0|Traes_4BL_4E9C903D0	221	6642	3499	11043	11308	11234	6	21	16	25	15	0.5875	0.684307	-0.89116	-0.242296	-0.415787
OG5_136555	MADS box	SOC1	MA0554.1	AT5G35840|MLOC_9834|BRADI1G64360|Traes_5AL_B5FA7CEF0|Traes_4DL_53442ACE0|Traes_4BL_4E9C903D0	556	6642	3499	11043	11308	11234	6	21	16	27	20	0.579167	0.739051	-1.36618	-0.702098	-0.921883
OG5_136555	MADS box	SOC1	MA0554.1	AT1G09570|MLOC_9834|BRADI1G08400|Traes_5AL_B5FA7CEF0|Traes_4DL_53442ACE0|Traes_4BL_4E9C903D0	1	6643	3499	11043	11308	11234	6	21	16	25	14	0.6	0.684307	-0.77609	-0.112121	-0.277192
OG5_136555	MADS box	SOC1	MA0554.1	AT2G18790|MLOC_9834|BRADI1G08400|Traes_5AL_B5FA7CEF0|Traes_4DL_53442ACE0|Traes_4BL_4E9C903D0	221	6643	3499	11043	11308	11234	6	21	16	25	11	0.625	0.684307	-0.545951	0.278403	0.111771
OG5_136555	MADS box	SOC1	MA0554.1	AT5G35840|MLOC_9834|BRADI1G08400|Traes_5AL_B5FA7CEF0|Traes_4DL_53442ACE0|Traes_4BL_4E9C903D0	556	6643	3499	11043	11308	11234	6	21	16	27	17	0.6125	0.739051	-1.08136	-0.339583	-0.543994
OG5_136555	MADS box	SOC1	MA0554.1	AT1G09570|MLOC_824|BRADI1G10520|Traes_4AL_F46203719|Traes_4DL_53442ACE0|Traes_4BL_94E5E213F	1	4749	3406	9606	11493	11234	6	21	15	20	8	0.525	0.547445	-0.256149	0.40513	0.287594
OG5_136555	MADS box	SOC1	MA0554.1	AT2G18790|MLOC_824|BRADI1G10520|Traes_4AL_F46203719|Traes_4DL_53442ACE0|Traes_4BL_94E5E213F	221	4749	3406	9606	11493	11234	6	21	16	23	14	0.541667	0.629562	-0.876945	-0.269794	-0.435772
OG5_136555	MADS box	SOC1	MA0554.1	AT5G35840|MLOC_824|BRADI1G10520|Traes_4AL_F46203719|Traes_4DL_53442ACE0|Traes_4BL_94E5E213F	556	4749	3406	9606	11493	11234	6	21	15	23	13	0.5375	0.629562	-0.918517	-0.128719	-0.324408
OG5_136555	MADS box	SOC1	MA0554.1	AT1G09570|MLOC_824|BRADI1G64360|Traes_4AL_F46203719|Traes_4DL_53442ACE0|Traes_4BL_94E5E213F	1	6642	3406	9606	11493	11234	6	21	15	21	8	0.55	0.574817	-0.270263	0.467531	0.337937
OG5_136555	MADS box	SOC1	MA0554.1	AT2G18790|MLOC_824|BRADI1G64360|Traes_4AL_F46203719|Traes_4DL_53442ACE0|Traes_4BL_94E5E213F	221	6642	3406	9606	11493	11234	6	21	16	24	15	0.566667	0.656934	-0.864388	-0.323195	-0.478844
OG5_136555	MADS box	SOC1	MA0554.1	AT5G35840|MLOC_824|BRADI1G64360|Traes_4AL_F46203719|Traes_4DL_53442ACE0|Traes_4BL_94E5E213F	556	6642	3406	9606	11493	11234	6	21	15	24	14	0.554167	0.656934	-0.984086	-0.187789	-0.390514
OG5_136555	MADS box	SOC1	MA0554.1	AT1G09570|MLOC_824|BRADI1G08400|Traes_4AL_F46203719|Traes_4DL_53442ACE0|Traes_4BL_94E5E213F	1	6643	3406	9606	11493	11234	6	21	15	20	6	0.558333	0.547445	0.124257	0.727821	0.652617
OG5_136555	MADS box	SOC1	MA0554.1	AT2G18790|MLOC_824|BRADI1G08400|Traes_4AL_F46203719|Traes_4DL_53442ACE0|Traes_4BL_94E5E213F	221	6643	3406	9606	11493	11234	6	21	16	23	12	0.579167	0.629562	-0.502802	0.012357	-0.106522
OG5_136555	MADS box	SOC1	MA0554.1	AT5G35840|MLOC_824|BRADI1G08400|Traes_4AL_F46203719|Traes_4DL_53442ACE0|Traes_4BL_94E5E213F	556	6643	3406	9606	11493	11234	6	21	15	23	11	0.5625	0.629562	-0.669088	0.153432	-0.0242096
OG5_136555	MADS box	SOC1	MA0554.1	AT1G09570|MLOC_9834|BRADI1G10520|Traes_4AL_F46203719|Traes_4DL_53442ACE0|Traes_4BL_94E5E213F	1	4749	3499	9606	11493	11234	6	21	14	21	13	0.4875	0.574817	-0.95089	-0.302322	-0.480504
OG5_136555	MADS box	SOC1	MA0554.1	AT2G18790|MLOC_9834|BRADI1G10520|Traes_4AL_F46203719|Traes_4DL_53442ACE0|Traes_4BL_94E5E213F	221	4749	3499	9606	11493	11234	6	21	15	22	15	0.5	0.60219	-1.06416	-0.506208	-0.681964
OG5_136555	MADS box	SOC1	MA0554.1	AT5G35840|MLOC_9834|BRADI1G10520|Traes_4AL_F46203719|Traes_4DL_53442ACE0|Traes_4BL_94E5E213F	556	4749	3499	9606	11493	11234	6	21	13	22	14	0.495833	0.60219	-1.10755	-0.358967	-0.565777
OG5_136555	MADS box	SOC1	MA0554.1	AT1G09570|MLOC_9834|BRADI1G64360|Traes_4AL_F46203719|Traes_4DL_53442ACE0|Traes_4BL_94E5E213F	1	6642	3499	9606	11493	11234	6	21	14	22	11	0.525	0.60219	-0.803824	0.0827559	-0.116186
OG5_136555	MADS box	SOC1	MA0554.1	AT2G18790|MLOC_9834|BRADI1G64360|Traes_4AL_F46203719|Traes_4DL_53442ACE0|Traes_4BL_94E5E213F	221	6642	3499	9606	11493	11234	6	21	15	23	14	0.5375	0.629562	-0.918517	-0.269794	-0.445456
OG5_136555	MADS box	SOC1	MA0554.1	AT5G35840|MLOC_9834|BRADI1G64360|Traes_4AL_F46203719|Traes_4DL_53442ACE0|Traes_4BL_94E5E213F	556	6642	3499	9606	11493	11234	6	21	13	23	13	0.525	0.629562	-1.04323	-0.128719	-0.35346
OG5_136555	MADS box	SOC1	MA0554.1	AT1G09570|MLOC_9834|BRADI1G08400|Traes_4AL_F46203719|Traes_4DL_53442ACE0|Traes_4BL_94E5E213F	1	6643	3499	9606	11493	11234	6	21	14	21	6	0.5625	0.574817	-0.134138	0.775472	0.633631
OG5_136555	MADS box	SOC1	MA0554.1	AT2G18790|MLOC_9834|BRADI1G08400|Traes_4AL_F46203719|Traes_4DL_53442ACE0|Traes_4BL_94E5E213F	221	6643	3499	9606	11493	11234	6	21	15	23	10	0.579167	0.629562	-0.502802	0.294508	0.135574
OG5_136555	MADS box	SOC1	MA0554.1	AT5G35840|MLOC_9834|BRADI1G08400|Traes_4AL_F46203719|Traes_4DL_53442ACE0|Traes_4BL_94E5E213F	556	6643	3499	9606	11493	11234	6	21	14	23	10	0.5625	0.629562	-0.669088	0.294508	0.0968383
OG5_136555	MADS box	SOC1	MA0554.1	AT1G09570|MLOC_824|BRADI1G10520|Traes_4DL_53442ACE0|Traes_4BL_94E5E213F|Traes_4AS_1F3163292	1	4749	3406	11820	11493	11234	6	21	16	24	15	0.570833	0.656934	-0.824488	-0.323195	-0.469546
OG5_136555	MADS box	SOC1	MA0554.1	AT2G18790|MLOC_824|BRADI1G10520|Traes_4DL_53442ACE0|Traes_4BL_94E5E213F|Traes_4AS_1F3163292	221	4749	3406	11820	11493	11234	6	21	16	27	21	0.5875	0.739051	-1.29498	-0.822937	-1.00909
OG5_136555	MADS box	SOC1	MA0554.1	AT5G35840|MLOC_824|BRADI1G10520|Traes_4DL_53442ACE0|Traes_4BL_94E5E213F|Traes_4AS_1F3163292	556	4749	3406	11820	11493	11234	6	21	16	27	20	0.5875	0.739051	-1.29498	-0.702098	-0.905273
OG5_136555	MADS box	SOC1	MA0554.1	AT1G09570|MLOC_824|BRADI1G64360|Traes_4DL_53442ACE0|Traes_4BL_94E5E213F|Traes_4AS_1F3163292	1	6642	3406	11820	11493	11234	6	21	16	26	14	0.620833	0.711679	-0.805154	-0.0420826	-0.223904
OG5_136555	MADS box	SOC1	MA0554.1	AT2G18790|MLOC_824|BRADI1G64360|Traes_4DL_53442ACE0|Traes_4BL_94E5E213F|Traes_4AS_1F3163292	221	6642	3406	11820	11493	11234	6	21	16	29	20	0.6375	0.793796	-1.24608	-0.536603	-0.752087
OG5_136555	MADS box	SOC1	MA0554.1	AT5G35840|MLOC_824|BRADI1G64360|Traes_4DL_53442ACE0|Traes_4BL_94E5E213F|Traes_4AS_1F3163292	556	6642	3406	11820	11493	11234	6	21	16	29	19	0.629167	0.793796	-1.31252	-0.423851	-0.670675
OG5_136555	MADS box	SOC1	MA0554.1	AT1G09570|MLOC_824|BRADI1G08400|Traes_4DL_53442ACE0|Traes_4BL_94E5E213F|Traes_4AS_1F3163292	1	6643	3406	11820	11493	11234	6	21	16	25	12	0.616667	0.684307	-0.622664	0.148228	-0.0178833
OG5_136555	MADS box	SOC1	MA0554.1	AT2G18790|MLOC_824|BRADI1G08400|Traes_4DL_53442ACE0|Traes_4BL_94E5E213F|Traes_4AS_1F3163292	221	6643	3406	11820	11493	11234	6	21	16	28	18	0.6375	0.766423	-1.06346	-0.383175	-0.577431
OG5_136555	MADS box	SOC1	MA0554.1	AT5G35840|MLOC_824|BRADI1G08400|Traes_4DL_53442ACE0|Traes_4BL_94E5E213F|Traes_4AS_1F3163292	556	6643	3406	11820	11493	11234	6	21	16	28	17	0.625	0.766423	-1.16657	-0.266519	-0.501242
OG5_136555	MADS box	SOC1	MA0554.1	AT1G09570|MLOC_9834|BRADI1G10520|Traes_4DL_53442ACE0|Traes_4BL_94E5E213F|Traes_4AS_1F3163292	1	4749	3499	11820	11493	11234	6	21	16	22	13	0.525	0.60219	-0.803824	-0.211726	-0.368766
OG5_136555	MADS box	SOC1	MA0554.1	AT2G18790|MLOC_9834|BRADI1G10520|Traes_4DL_53442ACE0|Traes_4BL_94E5E213F|Traes_4AS_1F3163292	221	4749	3499	11820	11493	11234	6	21	16	23	15	0.5375	0.629562	-0.918517	-0.41087	-0.566504
OG5_136555	MADS box	SOC1	MA0554.1	AT5G35840|MLOC_9834|BRADI1G10520|Traes_4DL_53442ACE0|Traes_4BL_94E5E213F|Traes_4AS_1F3163292	556	4749	3499	11820	11493	11234	6	21	15	23	14	0.5375	0.629562	-0.918517	-0.269794	-0.445456
OG5_136555	MADS box	SOC1	MA0554.1	AT1G09570|MLOC_9834|BRADI1G64360|Traes_4DL_53442ACE0|Traes_4BL_94E5E213F|Traes_4AS_1F3163292	1	6642	3499	11820	11493	11234	6	21	16	26	16	0.5875	0.711679	-1.10058	-0.292748	-0.508091
OG5_136555	MADS box	SOC1	MA0554.1	AT2G18790|MLOC_9834|BRADI1G64360|Traes_4DL_53442ACE0|Traes_4BL_94E5E213F|Traes_4AS_1F3163292	221	6642	3499	11820	11493	11234	6	21	16	27	18	0.6	0.739051	-1.18817	-0.460421	-0.672725
OG5_136555	MADS box	SOC1	MA0554.1	AT5G35840|MLOC_9834|BRADI1G64360|Traes_4DL_53442ACE0|Traes_4BL_94E5E213F|Traes_4AS_1F3163292	556	6642	3499	11820	11493	11234	6	21	15	27	17	0.591667	0.739051	-1.25937	-0.339583	-0.58552
OG5_136555	MADS box	SOC1	MA0554.1	AT1G09570|MLOC_9834|BRADI1G08400|Traes_4DL_53442ACE0|Traes_4BL_94E5E213F|Traes_4AS_1F3163292	1	6643	3499	11820	11493	11234	6	21	16	25	12	0.6125	0.684307	-0.66102	0.148228	-0.026825
OG5_136555	MADS box	SOC1	MA0554.1	AT2G18790|MLOC_9834|BRADI1G08400|Traes_4DL_53442ACE0|Traes_4BL_94E5E213F|Traes_4AS_1F3163292	221	6643	3499	11820	11493	11234	6	21	16	27	16	0.629167	0.739051	-0.938943	-0.218744	-0.406957
OG5_136555	MADS box	SOC1	MA0554.1	AT5G35840|MLOC_9834|BRADI1G08400|Traes_4DL_53442ACE0|Traes_4BL_94E5E213F|Traes_4AS_1F3163292	556	6643	3499	11820	11493	11234	6	21	16	27	16	0.616667	0.739051	-1.04575	-0.218744	-0.431873
OG5_136555	MADS box	SOC1	MA0554.1	AT1G09570|MLOC_824|BRADI1G10520|Traes_5AL_B5FA7CEF0|Traes_4DL_53442ACE0|Traes_4BL_94E5E213F	1	4749	3406	11043	11493	11234	6	21	16	24	14	0.570833	0.656934	-0.824488	-0.187789	-0.353322
OG5_136555	MADS box	SOC1	MA0554.1	AT2G18790|MLOC_824|BRADI1G10520|Traes_5AL_B5FA7CEF0|Traes_4DL_53442ACE0|Traes_4BL_94E5E213F	221	4749	3406	11043	11493	11234	6	21	16	25	16	0.583333	0.684307	-0.929516	-0.372471	-0.5365
OG5_136555	MADS box	SOC1	MA0554.1	AT5G35840|MLOC_824|BRADI1G10520|Traes_5AL_B5FA7CEF0|Traes_4DL_53442ACE0|Traes_4BL_94E5E213F	556	4749	3406	11043	11493	11234	6	21	16	27	19	0.595833	0.739051	-1.22377	-0.58126	-0.784846
OG5_136555	MADS box	SOC1	MA0554.1	AT1G09570|MLOC_824|BRADI1G64360|Traes_5AL_B5FA7CEF0|Traes_4DL_53442ACE0|Traes_4BL_94E5E213F	1	6642	3406	11043	11493	11234	6	21	16	25	12	0.6125	0.684307	-0.66102	0.148228	-0.026825
OG5_136555	MADS box	SOC1	MA0554.1	AT2G18790|MLOC_824|BRADI1G64360|Traes_5AL_B5FA7CEF0|Traes_4DL_53442ACE0|Traes_4BL_94E5E213F	221	6642	3406	11043	11493	11234	6	21	16	26	14	0.625	0.711679	-0.768225	-0.0420826	-0.215293
OG5_136555	MADS box	SOC1	MA0554.1	AT5G35840|MLOC_824|BRADI1G64360|Traes_5AL_B5FA7CEF0|Traes_4DL_53442ACE0|Traes_4BL_94E5E213F	556	6642	3406	11043	11493	11234	6	21	16	28	17	0.629167	0.766423	-1.1322	-0.266519	-0.493222
OG5_136555	MADS box	SOC1	MA0554.1	AT1G09570|MLOC_824|BRADI1G08400|Traes_5AL_B5FA7CEF0|Traes_4DL_53442ACE0|Traes_4BL_94E5E213F	1	6643	3406	11043	11493	11234	6	21	16	24	10	0.6125	0.656934	-0.425496	0.353834	0.204555
OG5_136555	MADS box	SOC1	MA0554.1	AT2G18790|MLOC_824|BRADI1G08400|Traes_5AL_B5FA7CEF0|Traes_4DL_53442ACE0|Traes_4BL_94E5E213F	221	6643	3406	11043	11493	11234	6	21	16	25	12	0.629167	0.684307	-0.507594	0.148228	0.0089417
OG5_136555	MADS box	SOC1	MA0554.1	AT5G35840|MLOC_824|BRADI1G08400|Traes_5AL_B5FA7CEF0|Traes_4DL_53442ACE0|Traes_4BL_94E5E213F	556	6643	3406	11043	11493	11234	6	21	16	27	15	0.629167	0.739051	-0.938943	-0.0979057	-0.303142
OG5_136555	MADS box	SOC1	MA0554.1	AT1G09570|MLOC_9834|BRADI1G10520|Traes_5AL_B5FA7CEF0|Traes_4DL_53442ACE0|Traes_4BL_94E5E213F	1	4749	3499	11043	11493	11234	6	21	16	23	16	0.520833	0.629562	-1.0848	-0.551945	-0.726287
OG5_136555	MADS box	SOC1	MA0554.1	AT2G18790|MLOC_9834|BRADI1G10520|Traes_5AL_B5FA7CEF0|Traes_4DL_53442ACE0|Traes_4BL_94E5E213F	221	4749	3499	11043	11493	11234	6	21	16	22	14	0.529167	0.60219	-0.760434	-0.358967	-0.484952
OG5_136555	MADS box	SOC1	MA0554.1	AT5G35840|MLOC_9834|BRADI1G10520|Traes_5AL_B5FA7CEF0|Traes_4DL_53442ACE0|Traes_4BL_94E5E213F	556	4749	3499	11043	11493	11234	6	21	16	24	17	0.541667	0.656934	-1.10378	-0.594007	-0.76708
OG5_136555	MADS box	SOC1	MA0554.1	AT1G09570|MLOC_9834|BRADI1G64360|Traes_5AL_B5FA7CEF0|Traes_4DL_53442ACE0|Traes_4BL_94E5E213F	1	6642	3499	11043	11493	11234	6	21	16	26	18	0.575	0.711679	-1.21137	-0.543414	-0.749219
OG5_136555	MADS box	SOC1	MA0554.1	AT2G18790|MLOC_9834|BRADI1G64360|Traes_5AL_B5FA7CEF0|Traes_4DL_53442ACE0|Traes_4BL_94E5E213F	221	6642	3499	11043	11493	11234	6	21	16	25	16	0.583333	0.684307	-0.929516	-0.372471	-0.5365
OG5_136555	MADS box	SOC1	MA0554.1	AT5G35840|MLOC_9834|BRADI1G64360|Traes_5AL_B5FA7CEF0|Traes_4DL_53442ACE0|Traes_4BL_94E5E213F	556	6642	3499	11043	11493	11234	6	21	16	27	19	0.5875	0.739051	-1.29498	-0.58126	-0.801457
OG5_136555	MADS box	SOC1	MA0554.1	AT1G09570|MLOC_9834|BRADI1G08400|Traes_5AL_B5FA7CEF0|Traes_4DL_53442ACE0|Traes_4BL_94E5E213F	1	6643	3499	11043	11493	11234	6	21	16	25	13	0.604167	0.684307	-0.737734	0.0180534	-0.156479
OG5_136555	MADS box	SOC1	MA0554.1	AT2G18790|MLOC_9834|BRADI1G08400|Traes_5AL_B5FA7CEF0|Traes_4DL_53442ACE0|Traes_4BL_94E5E213F	221	6643	3499	11043	11493	11234	6	21	16	25	13	0.616667	0.684307	-0.622664	0.0180534	-0.129654
OG5_136555	MADS box	SOC1	MA0554.1	AT5G35840|MLOC_9834|BRADI1G08400|Traes_5AL_B5FA7CEF0|Traes_4DL_53442ACE0|Traes_4BL_94E5E213F	556	6643	3499	11043	11493	11234	6	21	16	27	17	0.616667	0.739051	-1.04575	-0.339583	-0.535689
OG5_136555	MADS box	SOC1	MA0554.1	AT1G09570|MLOC_824|BRADI1G10520|Traes_4BS_CCF46C1E8|Traes_4AL_F46203719|Traes_4DL_53442ACE0	1	4749	3406	9606	9319	11234	6	21	15	19	9	0.491667	0.520073	-0.340506	0.166989	0.0638662
OG5_136555	MADS box	SOC1	MA0554.1	AT2G18790|MLOC_824|BRADI1G10520|Traes_4BS_CCF46C1E8|Traes_4AL_F46203719|Traes_4DL_53442ACE0	221	4749	3406	9606	9319	11234	6	21	16	22	14	0.5125	0.60219	-0.933994	-0.358967	-0.525365
OG5_136555	MADS box	SOC1	MA0554.1	AT5G35840|MLOC_824|BRADI1G10520|Traes_4BS_CCF46C1E8|Traes_4AL_F46203719|Traes_4DL_53442ACE0	556	4749	3406	9606	9319	11234	6	21	15	22	13	0.508333	0.60219	-0.977384	-0.211726	-0.409178
OG5_136555	MADS box	SOC1	MA0554.1	AT1G09570|MLOC_824|BRADI1G64360|Traes_4BS_CCF46C1E8|Traes_4AL_F46203719|Traes_4DL_53442ACE0	1	6642	3406	9606	9319	11234	6	21	15	21	10	0.529167	0.574817	-0.497139	0.15959	0.021121
OG5_136555	MADS box	SOC1	MA0554.1	AT2G18790|MLOC_824|BRADI1G64360|Traes_4BS_CCF46C1E8|Traes_4AL_F46203719|Traes_4DL_53442ACE0	221	6642	3406	9606	9319	11234	6	21	16	24	16	0.55	0.656934	-1.02398	-0.458601	-0.63226
OG5_136555	MADS box	SOC1	MA0554.1	AT5G35840|MLOC_824|BRADI1G64360|Traes_4BS_CCF46C1E8|Traes_4AL_F46203719|Traes_4DL_53442ACE0	556	6642	3406	9606	9319	11234	6	21	15	24	15	0.5375	0.656934	-1.14368	-0.323195	-0.54393
OG5_136555	MADS box	SOC1	MA0554.1	AT1G09570|MLOC_824|BRADI1G08400|Traes_4BS_CCF46C1E8|Traes_4AL_F46203719|Traes_4DL_53442ACE0	1	6643	3406	9606	9319	11234	6	21	15	20	8	0.541667	0.547445	-0.0659462	0.40513	0.331839
OG5_136555	MADS box	SOC1	MA0554.1	AT2G18790|MLOC_824|BRADI1G08400|Traes_4BS_CCF46C1E8|Traes_4AL_F46203719|Traes_4DL_53442ACE0	221	6643	3406	9606	9319	11234	6	21	16	23	13	0.566667	0.629562	-0.627517	-0.128719	-0.256621
OG5_136555	MADS box	SOC1	MA0554.1	AT5G35840|MLOC_824|BRADI1G08400|Traes_4BS_CCF46C1E8|Traes_4AL_F46203719|Traes_4DL_53442ACE0	556	6643	3406	9606	9319	11234	6	21	15	23	13	0.55	0.629562	-0.793802	-0.128719	-0.295357
OG5_136555	MADS box	SOC1	MA0554.1	AT1G09570|MLOC_9834|BRADI1G10520|Traes_4BS_CCF46C1E8|Traes_4AL_F46203719|Traes_4DL_53442ACE0	1	4749	3499	9606	9319	11234	6	21	13	19	13	0.4375	0.520073	-0.989799	-0.510863	-0.667692
OG5_136555	MADS box	SOC1	MA0554.1	AT2G18790|MLOC_9834|BRADI1G10520|Traes_4BS_CCF46C1E8|Traes_4AL_F46203719|Traes_4DL_53442ACE0	221	4749	3499	9606	9319	11234	6	21	14	20	14	0.454167	0.547445	-1.06451	-0.562942	-0.730046
OG5_136555	MADS box	SOC1	MA0554.1	AT5G35840|MLOC_9834|BRADI1G10520|Traes_4BS_CCF46C1E8|Traes_4AL_F46203719|Traes_4DL_53442ACE0	556	4749	3499	9606	9319	11234	6	21	13	21	16	0.45	0.574817	-1.35927	-0.764234	-0.971568
OG5_136555	MADS box	SOC1	MA0554.1	AT1G09570|MLOC_9834|BRADI1G64360|Traes_4BS_CCF46C1E8|Traes_4AL_F46203719|Traes_4DL_53442ACE0	1	6642	3499	9606	9319	11234	6	21	13	21	12	0.4875	0.574817	-0.95089	-0.148351	-0.348497
OG5_136555	MADS box	SOC1	MA0554.1	AT2G18790|MLOC_9834|BRADI1G64360|Traes_4BS_CCF46C1E8|Traes_4AL_F46203719|Traes_4DL_53442ACE0	221	6642	3499	9606	9319	11234	6	21	14	22	14	0.504167	0.60219	-1.02077	-0.358967	-0.545571
OG5_136555	MADS box	SOC1	MA0554.1	AT5G35840|MLOC_9834|BRADI1G64360|Traes_4BS_CCF46C1E8|Traes_4AL_F46203719|Traes_4DL_53442ACE0	556	6642	3499	9606	9319	11234	6	21	13	23	16	0.491667	0.629562	-1.3758	-0.551945	-0.794074
OG5_136555	MADS box	SOC1	MA0554.1	AT1G09570|MLOC_9834|BRADI1G08400|Traes_4BS_CCF46C1E8|Traes_4AL_F46203719|Traes_4DL_53442ACE0	1	6643	3499	9606	9319	11234	6	21	14	21	10	0.529167	0.574817	-0.497139	0.15959	0.021121
OG5_136555	MADS box	SOC1	MA0554.1	AT2G18790|MLOC_9834|BRADI1G08400|Traes_4BS_CCF46C1E8|Traes_4AL_F46203719|Traes_4DL_53442ACE0	221	6643	3499	9606	9319	11234	6	21	15	23	13	0.55	0.629562	-0.793802	-0.128719	-0.295357
OG5_136555	MADS box	SOC1	MA0554.1	AT5G35840|MLOC_9834|BRADI1G08400|Traes_4BS_CCF46C1E8|Traes_4AL_F46203719|Traes_4DL_53442ACE0	556	6643	3499	9606	9319	11234	6	21	14	23	13	0.533333	0.629562	-0.960088	-0.128719	-0.334092
OG5_136555	MADS box	SOC1	MA0554.1	AT1G09570|MLOC_824|BRADI1G10520|Traes_4BS_CCF46C1E8|Traes_4DL_53442ACE0|Traes_4AS_1F3163292	1	4749	3406	11820	9319	11234	6	21	16	21	13	0.516667	0.574817	-0.633264	-0.302322	-0.40658
OG5_136555	MADS box	SOC1	MA0554.1	AT2G18790|MLOC_824|BRADI1G10520|Traes_4BS_CCF46C1E8|Traes_4DL_53442ACE0|Traes_4AS_1F3163292	221	4749	3406	11820	9319	11234	6	21	16	24	18	0.5375	0.656934	-1.14368	-0.729413	-0.892603
OG5_136555	MADS box	SOC1	MA0554.1	AT5G35840|MLOC_824|BRADI1G10520|Traes_4BS_CCF46C1E8|Traes_4DL_53442ACE0|Traes_4AS_1F3163292	556	4749	3406	11820	9319	11234	6	21	16	24	17	0.5375	0.656934	-1.14368	-0.594007	-0.776378
OG5_136555	MADS box	SOC1	MA0554.1	AT1G09570|MLOC_824|BRADI1G64360|Traes_4BS_CCF46C1E8|Traes_4DL_53442ACE0|Traes_4AS_1F3163292	1	6642	3406	11820	9319	11234	6	21	16	24	13	0.579167	0.656934	-0.74469	-0.0523833	-0.218502
OG5_136555	MADS box	SOC1	MA0554.1	AT2G18790|MLOC_824|BRADI1G64360|Traes_4BS_CCF46C1E8|Traes_4DL_53442ACE0|Traes_4AS_1F3163292	221	6642	3406	11820	9319	11234	6	21	16	27	18	0.6	0.739051	-1.18817	-0.460421	-0.672725
OG5_136555	MADS box	SOC1	MA0554.1	AT5G35840|MLOC_824|BRADI1G64360|Traes_4BS_CCF46C1E8|Traes_4DL_53442ACE0|Traes_4AS_1F3163292	556	6642	3406	11820	9319	11234	6	21	16	27	17	0.591667	0.739051	-1.25937	-0.339583	-0.58552
OG5_136555	MADS box	SOC1	MA0554.1	AT1G09570|MLOC_824|BRADI1G08400|Traes_4BS_CCF46C1E8|Traes_4DL_53442ACE0|Traes_4AS_1F3163292	1	6643	3406	11820	9319	11234	6	21	16	23	11	0.579167	0.629562	-0.502802	0.153432	0.0145257
OG5_136555	MADS box	SOC1	MA0554.1	AT2G18790|MLOC_824|BRADI1G08400|Traes_4BS_CCF46C1E8|Traes_4DL_53442ACE0|Traes_4AS_1F3163292	221	6643	3406	11820	9319	11234	6	21	16	26	16	0.604167	0.711679	-0.952869	-0.292748	-0.473644
OG5_136555	MADS box	SOC1	MA0554.1	AT5G35840|MLOC_824|BRADI1G08400|Traes_4BS_CCF46C1E8|Traes_4DL_53442ACE0|Traes_4AS_1F3163292	556	6643	3406	11820	9319	11234	6	21	16	26	16	0.591667	0.711679	-1.06365	-0.292748	-0.499479
OG5_136555	MADS box	SOC1	MA0554.1	AT1G09570|MLOC_9834|BRADI1G10520|Traes_4BS_CCF46C1E8|Traes_4DL_53442ACE0|Traes_4AS_1F3163292	1	4749	3499	11820	9319	11234	6	21	15	18	10	0.454167	0.492701	-0.486407	-0.0963845	-0.195529
OG5_136555	MADS box	SOC1	MA0554.1	AT2G18790|MLOC_9834|BRADI1G10520|Traes_4BS_CCF46C1E8|Traes_4DL_53442ACE0|Traes_4AS_1F3163292	221	4749	3499	11820	9319	11234	6	21	15	19	11	0.470833	0.520073	-0.590234	-0.171937	-0.284495
OG5_136555	MADS box	SOC1	MA0554.1	AT5G35840|MLOC_9834|BRADI1G10520|Traes_4BS_CCF46C1E8|Traes_4DL_53442ACE0|Traes_4AS_1F3163292	556	4749	3499	11820	9319	11234	6	21	15	20	13	0.470833	0.547445	-0.874308	-0.401597	-0.547535
OG5_136555	MADS box	SOC1	MA0554.1	AT1G09570|MLOC_9834|BRADI1G64360|Traes_4BS_CCF46C1E8|Traes_4DL_53442ACE0|Traes_4AS_1F3163292	1	6642	3499	11820	9319	11234	6	21	15	23	14	0.529167	0.629562	-1.00166	-0.269794	-0.464824
OG5_136555	MADS box	SOC1	MA0554.1	AT2G18790|MLOC_9834|BRADI1G64360|Traes_4BS_CCF46C1E8|Traes_4DL_53442ACE0|Traes_4AS_1F3163292	221	6642	3499	11820	9319	11234	6	21	15	24	15	0.545833	0.656934	-1.06388	-0.323195	-0.525334
OG5_136555	MADS box	SOC1	MA0554.1	AT5G35840|MLOC_9834|BRADI1G64360|Traes_4BS_CCF46C1E8|Traes_4DL_53442ACE0|Traes_4AS_1F3163292	556	6642	3499	11820	9319	11234	6	21	15	25	17	0.5375	0.684307	-1.35144	-0.502645	-0.746629
OG5_136555	MADS box	SOC1	MA0554.1	AT1G09570|MLOC_9834|BRADI1G08400|Traes_4BS_CCF46C1E8|Traes_4DL_53442ACE0|Traes_4AS_1F3163292	1	6643	3499	11820	9319	11234	6	21	16	23	13	0.558333	0.629562	-0.71066	-0.128719	-0.275989
OG5_136555	MADS box	SOC1	MA0554.1	AT2G18790|MLOC_9834|BRADI1G08400|Traes_4BS_CCF46C1E8|Traes_4DL_53442ACE0|Traes_4AS_1F3163292	221	6643	3499	11820	9319	11234	6	21	16	25	16	0.579167	0.684307	-0.967873	-0.372471	-0.545442
OG5_136555	MADS box	SOC1	MA0554.1	AT5G35840|MLOC_9834|BRADI1G08400|Traes_4BS_CCF46C1E8|Traes_4DL_53442ACE0|Traes_4AS_1F3163292	556	6643	3499	11820	9319	11234	6	21	16	25	16	0.566667	0.684307	-1.08294	-0.372471	-0.572267
OG5_136555	MADS box	SOC1	MA0554.1	AT1G09570|MLOC_824|BRADI1G10520|Traes_4BS_CCF46C1E8|Traes_5AL_B5FA7CEF0|Traes_4DL_53442ACE0	1	4749	3406	11043	9319	11234	6	21	16	22	13	0.529167	0.60219	-0.760434	-0.211726	-0.358662
OG5_136555	MADS box	SOC1	MA0554.1	AT2G18790|MLOC_824|BRADI1G10520|Traes_4BS_CCF46C1E8|Traes_5AL_B5FA7CEF0|Traes_4DL_53442ACE0	221	4749	3406	11043	9319	11234	6	21	16	23	14	0.545833	0.629562	-0.835374	-0.269794	-0.426088
OG5_136555	MADS box	SOC1	MA0554.1	AT5G35840|MLOC_824|BRADI1G10520|Traes_4BS_CCF46C1E8|Traes_5AL_B5FA7CEF0|Traes_4DL_53442ACE0	556	4749	3406	11043	9319	11234	6	21	16	25	17	0.558333	0.684307	-1.15966	-0.502645	-0.701921
OG5_136555	MADS box	SOC1	MA0554.1	AT1G09570|MLOC_824|BRADI1G64360|Traes_4BS_CCF46C1E8|Traes_5AL_B5FA7CEF0|Traes_4DL_53442ACE0	1	6642	3406	11043	9319	11234	6	21	16	24	12	0.583333	0.656934	-0.704791	0.0830226	-0.0929794
OG5_136555	MADS box	SOC1	MA0554.1	AT2G18790|MLOC_824|BRADI1G64360|Traes_4BS_CCF46C1E8|Traes_5AL_B5FA7CEF0|Traes_4DL_53442ACE0	221	6642	3406	11043	9319	11234	6	21	16	25	13	0.6	0.684307	-0.77609	0.0180534	-0.165421
OG5_136555	MADS box	SOC1	MA0554.1	AT5G35840|MLOC_824|BRADI1G64360|Traes_4BS_CCF46C1E8|Traes_5AL_B5FA7CEF0|Traes_4DL_53442ACE0	556	6642	3406	11043	9319	11234	6	21	16	27	16	0.604167	0.739051	-1.15256	-0.218744	-0.456789
OG5_136555	MADS box	SOC1	MA0554.1	AT1G09570|MLOC_824|BRADI1G08400|Traes_4BS_CCF46C1E8|Traes_5AL_B5FA7CEF0|Traes_4DL_53442ACE0	1	6643	3406	11043	9319	11234	6	21	16	23	10	0.5875	0.629562	-0.419659	0.294508	0.154941
OG5_136555	MADS box	SOC1	MA0554.1	AT2G18790|MLOC_824|BRADI1G08400|Traes_4BS_CCF46C1E8|Traes_5AL_B5FA7CEF0|Traes_4DL_53442ACE0	221	6643	3406	11043	9319	11234	6	21	16	24	11	0.608333	0.656934	-0.465395	0.218429	0.0790325
OG5_136555	MADS box	SOC1	MA0554.1	AT5G35840|MLOC_824|BRADI1G08400|Traes_4BS_CCF46C1E8|Traes_5AL_B5FA7CEF0|Traes_4DL_53442ACE0	556	6643	3406	11043	9319	11234	6	21	16	26	15	0.608333	0.711679	-0.91594	-0.167415	-0.357386
OG5_136555	MADS box	SOC1	MA0554.1	AT1G09570|MLOC_9834|BRADI1G10520|Traes_4BS_CCF46C1E8|Traes_5AL_B5FA7CEF0|Traes_4DL_53442ACE0	1	4749	3499	11043	9319	11234	6	21	15	20	14	0.4625	0.547445	-0.96941	-0.562942	-0.707924
OG5_136555	MADS box	SOC1	MA0554.1	AT2G18790|MLOC_9834|BRADI1G10520|Traes_4BS_CCF46C1E8|Traes_5AL_B5FA7CEF0|Traes_4DL_53442ACE0	221	4749	3499	11043	9319	11234	6	21	15	19	11	0.475	0.520073	-0.540288	-0.171937	-0.272883
OG5_136555	MADS box	SOC1	MA0554.1	AT5G35840|MLOC_9834|BRADI1G10520|Traes_4BS_CCF46C1E8|Traes_5AL_B5FA7CEF0|Traes_4DL_53442ACE0	556	4749	3499	11043	9319	11234	6	21	16	22	17	0.4875	0.60219	-1.19433	-0.80069	-0.964852
OG5_136555	MADS box	SOC1	MA0554.1	AT1G09570|MLOC_9834|BRADI1G64360|Traes_4BS_CCF46C1E8|Traes_5AL_B5FA7CEF0|Traes_4DL_53442ACE0	1	6642	3499	11043	9319	11234	6	21	15	24	17	0.529167	0.656934	-1.22348	-0.594007	-0.794974
OG5_136555	MADS box	SOC1	MA0554.1	AT2G18790|MLOC_9834|BRADI1G64360|Traes_4BS_CCF46C1E8|Traes_5AL_B5FA7CEF0|Traes_4DL_53442ACE0	221	6642	3499	11043	9319	11234	6	21	15	23	14	0.541667	0.629562	-0.876945	-0.269794	-0.435772
OG5_136555	MADS box	SOC1	MA0554.1	AT5G35840|MLOC_9834|BRADI1G64360|Traes_4BS_CCF46C1E8|Traes_5AL_B5FA7CEF0|Traes_4DL_53442ACE0	556	6642	3499	11043	9319	11234	6	21	16	26	20	0.545833	0.711679	-1.46987	-0.79408	-1.02479
OG5_136555	MADS box	SOC1	MA0554.1	AT1G09570|MLOC_9834|BRADI1G08400|Traes_4BS_CCF46C1E8|Traes_5AL_B5FA7CEF0|Traes_4DL_53442ACE0	1	6643	3499	11043	9319	11234	6	21	16	24	15	0.5625	0.656934	-0.904287	-0.323195	-0.488142
OG5_136555	MADS box	SOC1	MA0554.1	AT2G18790|MLOC_9834|BRADI1G08400|Traes_4BS_CCF46C1E8|Traes_5AL_B5FA7CEF0|Traes_4DL_53442ACE0	221	6643	3499	11043	9319	11234	6	21	16	24	14	0.579167	0.656934	-0.74469	-0.187789	-0.334726
OG5_136555	MADS box	SOC1	MA0554.1	AT5G35840|MLOC_9834|BRADI1G08400|Traes_4BS_CCF46C1E8|Traes_5AL_B5FA7CEF0|Traes_4DL_53442ACE0	556	6643	3499	11043	9319	11234	6	21	16	26	18	0.579167	0.711679	-1.17444	-0.543414	-0.740607
OG5_136555	MADS box	SOC1	MA0554.1	AT1G09570|MLOC_824|BRADI1G10520|Traes_4AL_F46203719|Traes_4DL_53442ACE0|Traes_5BL_02F8B4BFF	1	4749	3406	9606	11693	11234	6	21	16	21	12	0.516667	0.574817	-0.633264	-0.148351	-0.274574
OG5_136555	MADS box	SOC1	MA0554.1	AT2G18790|MLOC_824|BRADI1G10520|Traes_4AL_F46203719|Traes_4DL_53442ACE0|Traes_5BL_02F8B4BFF	221	4749	3406	9606	11693	11234	6	21	16	23	14	0.533333	0.629562	-0.960088	-0.269794	-0.45514
OG5_136555	MADS box	SOC1	MA0554.1	AT5G35840|MLOC_824|BRADI1G10520|Traes_4AL_F46203719|Traes_4DL_53442ACE0|Traes_5BL_02F8B4BFF	556	4749	3406	9606	11693	11234	6	21	16	24	16	0.5375	0.656934	-1.14368	-0.458601	-0.660154
OG5_136555	MADS box	SOC1	MA0554.1	AT1G09570|MLOC_824|BRADI1G64360|Traes_4AL_F46203719|Traes_4DL_53442ACE0|Traes_5BL_02F8B4BFF	1	6642	3406	9606	11693	11234	6	21	16	22	13	0.5375	0.60219	-0.673654	-0.211726	-0.338456
OG5_136555	MADS box	SOC1	MA0554.1	AT2G18790|MLOC_824|BRADI1G64360|Traes_4AL_F46203719|Traes_4DL_53442ACE0|Traes_5BL_02F8B4BFF	221	6642	3406	9606	11693	11234	6	21	16	23	13	0.554167	0.629562	-0.752231	-0.128719	-0.285673
OG5_136555	MADS box	SOC1	MA0554.1	AT5G35840|MLOC_824|BRADI1G64360|Traes_4AL_F46203719|Traes_4DL_53442ACE0|Traes_5BL_02F8B4BFF	556	6642	3406	9606	11693	11234	6	21	16	24	15	0.55	0.656934	-1.02398	-0.323195	-0.516036
OG5_136555	MADS box	SOC1	MA0554.1	AT1G09570|MLOC_824|BRADI1G08400|Traes_4AL_F46203719|Traes_4DL_53442ACE0|Traes_5BL_02F8B4BFF	1	6643	3406	9606	11693	11234	6	21	16	21	9	0.55	0.574817	-0.270263	0.313561	0.20593
OG5_136555	MADS box	SOC1	MA0554.1	AT2G18790|MLOC_824|BRADI1G08400|Traes_4AL_F46203719|Traes_4DL_53442ACE0|Traes_5BL_02F8B4BFF	221	6643	3406	9606	11693	11234	6	21	16	23	12	0.570833	0.629562	-0.585945	0.012357	-0.12589
OG5_136555	MADS box	SOC1	MA0554.1	AT5G35840|MLOC_824|BRADI1G08400|Traes_4AL_F46203719|Traes_4DL_53442ACE0|Traes_5BL_02F8B4BFF	556	6643	3406	9606	11693	11234	6	21	16	24	15	0.5625	0.656934	-0.904287	-0.323195	-0.488142
OG5_136555	MADS box	SOC1	MA0554.1	AT1G09570|MLOC_9834|BRADI1G10520|Traes_4AL_F46203719|Traes_4DL_53442ACE0|Traes_5BL_02F8B4BFF	1	4749	3499	9606	11693	11234	6	21	14	22	15	0.491667	0.60219	-1.15094	-0.506208	-0.70217
OG5_136555	MADS box	SOC1	MA0554.1	AT2G18790|MLOC_9834|BRADI1G10520|Traes_4AL_F46203719|Traes_4DL_53442ACE0|Traes_5BL_02F8B4BFF	221	4749	3499	9606	11693	11234	6	21	14	24	19	0.504167	0.656934	-1.46288	-0.864819	-1.08321
OG5_136555	MADS box	SOC1	MA0554.1	AT5G35840|MLOC_9834|BRADI1G10520|Traes_4AL_F46203719|Traes_4DL_53442ACE0|Traes_5BL_02F8B4BFF	556	4749	3499	9606	11693	11234	6	21	15	25	20	0.508333	0.684307	-1.61993	-0.89317	-1.14453
OG5_136555	MADS box	SOC1	MA0554.1	AT1G09570|MLOC_9834|BRADI1G64360|Traes_4AL_F46203719|Traes_4DL_53442ACE0|Traes_5BL_02F8B4BFF	1	6642	3499	9606	11693	11234	6	21	14	23	13	0.525	0.629562	-1.04323	-0.128719	-0.35346
OG5_136555	MADS box	SOC1	MA0554.1	AT2G18790|MLOC_9834|BRADI1G64360|Traes_4AL_F46203719|Traes_4DL_53442ACE0|Traes_5BL_02F8B4BFF	221	6642	3499	9606	11693	11234	6	21	14	24	15	0.5375	0.656934	-1.14368	-0.323195	-0.54393
OG5_136555	MADS box	SOC1	MA0554.1	AT5G35840|MLOC_9834|BRADI1G64360|Traes_4AL_F46203719|Traes_4DL_53442ACE0|Traes_5BL_02F8B4BFF	556	6642	3499	9606	11693	11234	6	21	15	25	16	0.533333	0.684307	-1.38979	-0.372471	-0.6438
OG5_136555	MADS box	SOC1	MA0554.1	AT1G09570|MLOC_9834|BRADI1G08400|Traes_4AL_F46203719|Traes_4DL_53442ACE0|Traes_5BL_02F8B4BFF	1	6643	3499	9606	11693	11234	6	21	15	23	10	0.566667	0.629562	-0.627517	0.294508	0.106522
OG5_136555	MADS box	SOC1	MA0554.1	AT2G18790|MLOC_9834|BRADI1G08400|Traes_4AL_F46203719|Traes_4DL_53442ACE0|Traes_5BL_02F8B4BFF	221	6643	3499	9606	11693	11234	6	21	15	25	13	0.583333	0.684307	-0.929516	0.0180534	-0.201187
OG5_136555	MADS box	SOC1	MA0554.1	AT5G35840|MLOC_9834|BRADI1G08400|Traes_4AL_F46203719|Traes_4DL_53442ACE0|Traes_5BL_02F8B4BFF	556	6643	3499	9606	11693	11234	6	21	15	25	12	0.575	0.684307	-1.00623	0.148228	-0.1073
OG5_136555	MADS box	SOC1	MA0554.1	AT1G09570|MLOC_824|BRADI1G10520|Traes_4DL_53442ACE0|Traes_5BL_02F8B4BFF|Traes_4AS_1F3163292	1	4749	3406	11820	11693	11234	6	21	16	22	13	0.55	0.60219	-0.543484	-0.211726	-0.308147
OG5_136555	MADS box	SOC1	MA0554.1	AT2G18790|MLOC_824|BRADI1G10520|Traes_4DL_53442ACE0|Traes_5BL_02F8B4BFF|Traes_4AS_1F3163292	221	4749	3406	11820	11693	11234	6	21	16	24	14	0.566667	0.656934	-0.864388	-0.187789	-0.36262
OG5_136555	MADS box	SOC1	MA0554.1	AT5G35840|MLOC_824|BRADI1G10520|Traes_4DL_53442ACE0|Traes_5BL_02F8B4BFF|Traes_4AS_1F3163292	556	4749	3406	11820	11693	11234	6	21	16	25	16	0.575	0.684307	-1.00623	-0.372471	-0.554383
OG5_136555	MADS box	SOC1	MA0554.1	AT1G09570|MLOC_824|BRADI1G64360|Traes_4DL_53442ACE0|Traes_5BL_02F8B4BFF|Traes_4AS_1F3163292	1	6642	3406	11820	11693	11234	6	21	16	25	14	0.595833	0.684307	-0.814447	-0.112121	-0.286133
OG5_136555	MADS box	SOC1	MA0554.1	AT2G18790|MLOC_824|BRADI1G64360|Traes_4DL_53442ACE0|Traes_5BL_02F8B4BFF|Traes_4AS_1F3163292	221	6642	3406	11820	11693	11234	6	21	16	27	16	0.6125	0.739051	-1.08136	-0.218744	-0.440178
OG5_136555	MADS box	SOC1	MA0554.1	AT5G35840|MLOC_824|BRADI1G64360|Traes_4DL_53442ACE0|Traes_5BL_02F8B4BFF|Traes_4AS_1F3163292	556	6642	3406	11820	11693	11234	6	21	16	28	18	0.6125	0.766423	-1.26968	-0.383175	-0.62555
OG5_136555	MADS box	SOC1	MA0554.1	AT1G09570|MLOC_824|BRADI1G08400|Traes_4DL_53442ACE0|Traes_5BL_02F8B4BFF|Traes_4AS_1F3163292	1	6643	3406	11820	11693	11234	6	21	16	24	11	0.595833	0.656934	-0.585093	0.218429	0.0511387
OG5_136555	MADS box	SOC1	MA0554.1	AT2G18790|MLOC_824|BRADI1G08400|Traes_4DL_53442ACE0|Traes_5BL_02F8B4BFF|Traes_4AS_1F3163292	221	6643	3406	11820	11693	11234	6	21	16	26	13	0.616667	0.711679	-0.842082	0.0832503	-0.12487
OG5_136555	MADS box	SOC1	MA0554.1	AT5G35840|MLOC_824|BRADI1G08400|Traes_4DL_53442ACE0|Traes_5BL_02F8B4BFF|Traes_4AS_1F3163292	556	6643	3406	11820	11693	11234	6	21	16	27	16	0.6125	0.739051	-1.08136	-0.218744	-0.440178
OG5_136555	MADS box	SOC1	MA0554.1	AT1G09570|MLOC_9834|BRADI1G10520|Traes_4DL_53442ACE0|Traes_5BL_02F8B4BFF|Traes_4AS_1F3163292	1	4749	3499	11820	11693	11234	6	21	15	20	9	0.516667	0.547445	-0.351251	0.243785	0.127205
OG5_136555	MADS box	SOC1	MA0554.1	AT2G18790|MLOC_9834|BRADI1G10520|Traes_4DL_53442ACE0|Traes_5BL_02F8B4BFF|Traes_4AS_1F3163292	221	4749	3499	11820	11693	11234	6	21	15	22	12	0.529167	0.60219	-0.760434	-0.0644851	-0.232373
OG5_136555	MADS box	SOC1	MA0554.1	AT5G35840|MLOC_9834|BRADI1G10520|Traes_4DL_53442ACE0|Traes_5BL_02F8B4BFF|Traes_4AS_1F3163292	556	4749	3499	11820	11693	11234	6	21	16	23	13	0.5375	0.629562	-0.918517	-0.128719	-0.324408
OG5_136555	MADS box	SOC1	MA0554.1	AT1G09570|MLOC_9834|BRADI1G64360|Traes_4DL_53442ACE0|Traes_5BL_02F8B4BFF|Traes_4AS_1F3163292	1	6642	3499	11820	11693	11234	6	21	15	25	14	0.575	0.684307	-1.00623	-0.112121	-0.330842
OG5_136555	MADS box	SOC1	MA0554.1	AT2G18790|MLOC_9834|BRADI1G64360|Traes_4DL_53442ACE0|Traes_5BL_02F8B4BFF|Traes_4AS_1F3163292	221	6642	3499	11820	11693	11234	6	21	15	27	18	0.5875	0.739051	-1.29498	-0.460421	-0.697641
OG5_136555	MADS box	SOC1	MA0554.1	AT5G35840|MLOC_9834|BRADI1G64360|Traes_4DL_53442ACE0|Traes_5BL_02F8B4BFF|Traes_4AS_1F3163292	556	6642	3499	11820	11693	11234	6	21	16	28	19	0.5875	0.766423	-1.4759	-0.49983	-0.773918
OG5_136555	MADS box	SOC1	MA0554.1	AT1G09570|MLOC_9834|BRADI1G08400|Traes_4DL_53442ACE0|Traes_5BL_02F8B4BFF|Traes_4AS_1F3163292	1	6643	3499	11820	11693	11234	6	21	16	25	13	0.604167	0.684307	-0.737734	0.0180534	-0.156479
OG5_136555	MADS box	SOC1	MA0554.1	AT2G18790|MLOC_9834|BRADI1G08400|Traes_4DL_53442ACE0|Traes_5BL_02F8B4BFF|Traes_4AS_1F3163292	221	6643	3499	11820	11693	11234	6	21	16	27	15	0.620833	0.739051	-1.01015	-0.0979057	-0.319752
OG5_136555	MADS box	SOC1	MA0554.1	AT5G35840|MLOC_9834|BRADI1G08400|Traes_4DL_53442ACE0|Traes_5BL_02F8B4BFF|Traes_4AS_1F3163292	556	6643	3499	11820	11693	11234	6	21	16	27	14	0.616667	0.739051	-1.04575	0.0229329	-0.224242
OG5_136555	MADS box	SOC1	MA0554.1	AT1G09570|MLOC_824|BRADI1G10520|Traes_5AL_B5FA7CEF0|Traes_4DL_53442ACE0|Traes_5BL_02F8B4BFF	1	4749	3406	11043	11693	11234	6	21	16	23	14	0.55	0.629562	-0.793802	-0.269794	-0.416405
OG5_136555	MADS box	SOC1	MA0554.1	AT2G18790|MLOC_824|BRADI1G10520|Traes_5AL_B5FA7CEF0|Traes_4DL_53442ACE0|Traes_5BL_02F8B4BFF	221	4749	3406	11043	11693	11234	6	21	16	24	14	0.5625	0.656934	-0.904287	-0.187789	-0.371918
OG5_136555	MADS box	SOC1	MA0554.1	AT5G35840|MLOC_824|BRADI1G10520|Traes_5AL_B5FA7CEF0|Traes_4DL_53442ACE0|Traes_5BL_02F8B4BFF	556	4749	3406	11043	11693	11234	6	21	16	26	17	0.583333	0.711679	-1.13751	-0.418081	-0.624349
OG5_136555	MADS box	SOC1	MA0554.1	AT1G09570|MLOC_824|BRADI1G64360|Traes_5AL_B5FA7CEF0|Traes_4DL_53442ACE0|Traes_5BL_02F8B4BFF	1	6642	3406	11043	11693	11234	6	21	16	24	12	0.5875	0.656934	-0.664891	0.0830226	-0.0836815
OG5_136555	MADS box	SOC1	MA0554.1	AT2G18790|MLOC_824|BRADI1G64360|Traes_5AL_B5FA7CEF0|Traes_4DL_53442ACE0|Traes_5BL_02F8B4BFF	221	6642	3406	11043	11693	11234	6	21	16	25	12	0.6	0.684307	-0.77609	0.148228	-0.05365
OG5_136555	MADS box	SOC1	MA0554.1	AT5G35840|MLOC_824|BRADI1G64360|Traes_5AL_B5FA7CEF0|Traes_4DL_53442ACE0|Traes_5BL_02F8B4BFF	556	6642	3406	11043	11693	11234	6	21	16	27	16	0.6125	0.739051	-1.08136	-0.218744	-0.440178
OG5_136555	MADS box	SOC1	MA0554.1	AT1G09570|MLOC_824|BRADI1G08400|Traes_5AL_B5FA7CEF0|Traes_4DL_53442ACE0|Traes_5BL_02F8B4BFF	1	6643	3406	11043	11693	11234	6	21	16	23	10	0.591667	0.629562	-0.378088	0.294508	0.164625
OG5_136555	MADS box	SOC1	MA0554.1	AT2G18790|MLOC_824|BRADI1G08400|Traes_5AL_B5FA7CEF0|Traes_4DL_53442ACE0|Traes_5BL_02F8B4BFF	221	6643	3406	11043	11693	11234	6	21	16	24	10	0.608333	0.656934	-0.465395	0.353834	0.195257
OG5_136555	MADS box	SOC1	MA0554.1	AT5G35840|MLOC_824|BRADI1G08400|Traes_5AL_B5FA7CEF0|Traes_4DL_53442ACE0|Traes_5BL_02F8B4BFF	556	6643	3406	11043	11693	11234	6	21	16	26	14	0.616667	0.711679	-0.842082	-0.0420826	-0.232516
OG5_136555	MADS box	SOC1	MA0554.1	AT1G09570|MLOC_9834|BRADI1G10520|Traes_5AL_B5FA7CEF0|Traes_4DL_53442ACE0|Traes_5BL_02F8B4BFF	1	4749	3499	11043	11693	11234	6	21	15	22	14	0.5125	0.60219	-0.933994	-0.358967	-0.525365
OG5_136555	MADS box	SOC1	MA0554.1	AT2G18790|MLOC_9834|BRADI1G10520|Traes_5AL_B5FA7CEF0|Traes_4DL_53442ACE0|Traes_5BL_02F8B4BFF	221	4749	3499	11043	11693	11234	6	21	15	23	16	0.520833	0.629562	-1.0848	-0.551945	-0.726287
OG5_136555	MADS box	SOC1	MA0554.1	AT5G35840|MLOC_9834|BRADI1G10520|Traes_5AL_B5FA7CEF0|Traes_4DL_53442ACE0|Traes_5BL_02F8B4BFF	556	4749	3499	11043	11693	11234	6	21	16	25	18	0.541667	0.684307	-1.31308	-0.63282	-0.849458
OG5_136555	MADS box	SOC1	MA0554.1	AT1G09570|MLOC_9834|BRADI1G64360|Traes_5AL_B5FA7CEF0|Traes_4DL_53442ACE0|Traes_5BL_02F8B4BFF	1	6642	3499	11043	11693	11234	6	21	15	25	16	0.5625	0.684307	-1.1213	-0.372471	-0.581208
OG5_136555	MADS box	SOC1	MA0554.1	AT2G18790|MLOC_9834|BRADI1G64360|Traes_5AL_B5FA7CEF0|Traes_4DL_53442ACE0|Traes_5BL_02F8B4BFF	221	6642	3499	11043	11693	11234	6	21	15	26	18	0.570833	0.711679	-1.2483	-0.543414	-0.75783
OG5_136555	MADS box	SOC1	MA0554.1	AT5G35840|MLOC_9834|BRADI1G64360|Traes_5AL_B5FA7CEF0|Traes_4DL_53442ACE0|Traes_5BL_02F8B4BFF	556	6642	3499	11043	11693	11234	6	21	16	28	21	0.583333	0.766423	-1.51027	-0.733141	-0.982435
OG5_136555	MADS box	SOC1	MA0554.1	AT1G09570|MLOC_9834|BRADI1G08400|Traes_5AL_B5FA7CEF0|Traes_4DL_53442ACE0|Traes_5BL_02F8B4BFF	1	6643	3499	11043	11693	11234	6	21	16	25	14	0.595833	0.684307	-0.814447	-0.112121	-0.286133
OG5_136555	MADS box	SOC1	MA0554.1	AT2G18790|MLOC_9834|BRADI1G08400|Traes_5AL_B5FA7CEF0|Traes_4DL_53442ACE0|Traes_5BL_02F8B4BFF	221	6643	3499	11043	11693	11234	6	21	16	26	14	0.608333	0.711679	-0.91594	-0.0420826	-0.24974
OG5_136555	MADS box	SOC1	MA0554.1	AT5G35840|MLOC_9834|BRADI1G08400|Traes_5AL_B5FA7CEF0|Traes_4DL_53442ACE0|Traes_5BL_02F8B4BFF	556	6643	3499	11043	11693	11234	6	21	16	27	15	0.616667	0.739051	-1.04575	-0.0979057	-0.328058
OG5_136555	MADS box	SOC1	MA0554.1	AT1G09570|MLOC_824|BRADI1G10520|Traes_4AL_F46203719|Traes_4BL_4E9C903D0|Traes_4DS_9C6CD24ED	1	4749	3406	9606	11308	11687	6	21	14	20	6	0.554167	0.547445	0.0767059	0.727821	0.641556
OG5_136555	MADS box	SOC1	MA0554.1	AT2G18790|MLOC_824|BRADI1G10520|Traes_4AL_F46203719|Traes_4BL_4E9C903D0|Traes_4DS_9C6CD24ED	221	4749	3406	9606	11308	11687	6	21	16	24	12	0.604167	0.656934	-0.505294	0.0830226	-0.0464897
OG5_136555	MADS box	SOC1	MA0554.1	AT5G35840|MLOC_824|BRADI1G10520|Traes_4AL_F46203719|Traes_4BL_4E9C903D0|Traes_4DS_9C6CD24ED	556	4749	3406	9606	11308	11687	6	21	14	22	10	0.566667	0.60219	-0.369924	0.229997	0.111135
OG5_136555	MADS box	SOC1	MA0554.1	AT1G09570|MLOC_824|BRADI1G64360|Traes_4AL_F46203719|Traes_4BL_4E9C903D0|Traes_4DS_9C6CD24ED	1	6642	3406	9606	11308	11687	6	21	14	19	4	0.541667	0.520073	0.258842	1.0143	0.928963
OG5_136555	MADS box	SOC1	MA0554.1	AT2G18790|MLOC_824|BRADI1G64360|Traes_4AL_F46203719|Traes_4BL_4E9C903D0|Traes_4DS_9C6CD24ED	221	6642	3406	9606	11308	11687	6	21	16	23	11	0.591667	0.629562	-0.378088	0.153432	0.0435772
OG5_136555	MADS box	SOC1	MA0554.1	AT5G35840|MLOC_824|BRADI1G64360|Traes_4AL_F46203719|Traes_4BL_4E9C903D0|Traes_4DS_9C6CD24ED	556	6642	3406	9606	11308	11687	6	21	14	20	7	0.545833	0.547445	-0.0183955	0.566475	0.481167
OG5_136555	MADS box	SOC1	MA0554.1	AT1G09570|MLOC_824|BRADI1G08400|Traes_4AL_F46203719|Traes_4BL_4E9C903D0|Traes_4DS_9C6CD24ED	1	6643	3406	9606	11308	11687	6	21	14	19	4	0.541667	0.520073	0.258842	1.0143	0.928963
OG5_136555	MADS box	SOC1	MA0554.1	AT2G18790|MLOC_824|BRADI1G08400|Traes_4AL_F46203719|Traes_4BL_4E9C903D0|Traes_4DS_9C6CD24ED	221	6643	3406	9606	11308	11687	6	21	16	23	10	0.595833	0.629562	-0.336516	0.294508	0.174309
OG5_136555	MADS box	SOC1	MA0554.1	AT5G35840|MLOC_824|BRADI1G08400|Traes_4AL_F46203719|Traes_4BL_4E9C903D0|Traes_4DS_9C6CD24ED	556	6643	3406	9606	11308	11687	6	21	14	20	6	0.545833	0.547445	-0.0183955	0.727821	0.619433
OG5_136555	MADS box	SOC1	MA0554.1	AT1G09570|MLOC_9834|BRADI1G10520|Traes_4AL_F46203719|Traes_4BL_4E9C903D0|Traes_4DS_9C6CD24ED	1	4749	3499	9606	11308	11687	6	21	14	22	12	0.516667	0.60219	-0.890604	-0.0644851	-0.262682
OG5_136555	MADS box	SOC1	MA0554.1	AT2G18790|MLOC_9834|BRADI1G10520|Traes_4AL_F46203719|Traes_4BL_4E9C903D0|Traes_4DS_9C6CD24ED	221	4749	3499	9606	11308	11687	6	21	16	25	17	0.5625	0.684307	-1.1213	-0.502645	-0.692979
OG5_136555	MADS box	SOC1	MA0554.1	AT5G35840|MLOC_9834|BRADI1G10520|Traes_4AL_F46203719|Traes_4BL_4E9C903D0|Traes_4DS_9C6CD24ED	556	4749	3499	9606	11308	11687	6	21	14	22	12	0.525	0.60219	-0.803824	-0.0644851	-0.242476
OG5_136555	MADS box	SOC1	MA0554.1	AT1G09570|MLOC_9834|BRADI1G64360|Traes_4AL_F46203719|Traes_4BL_4E9C903D0|Traes_4DS_9C6CD24ED	1	6642	3499	9606	11308	11687	6	21	14	21	10	0.516667	0.574817	-0.633264	0.15959	-0.0105605
OG5_136555	MADS box	SOC1	MA0554.1	AT2G18790|MLOC_9834|BRADI1G64360|Traes_4AL_F46203719|Traes_4BL_4E9C903D0|Traes_4DS_9C6CD24ED	221	6642	3499	9606	11308	11687	6	21	16	24	16	0.5625	0.656934	-0.904287	-0.458601	-0.604366
OG5_136555	MADS box	SOC1	MA0554.1	AT5G35840|MLOC_9834|BRADI1G64360|Traes_4AL_F46203719|Traes_4BL_4E9C903D0|Traes_4DS_9C6CD24ED	556	6642	3499	9606	11308	11687	6	21	14	20	9	0.516667	0.547445	-0.351251	0.243785	0.127205
OG5_136555	MADS box	SOC1	MA0554.1	AT1G09570|MLOC_9834|BRADI1G08400|Traes_4AL_F46203719|Traes_4BL_4E9C903D0|Traes_4DS_9C6CD24ED	1	6643	3499	9606	11308	11687	6	21	14	21	9	0.545833	0.574817	-0.315638	0.313561	0.19537
OG5_136555	MADS box	SOC1	MA0554.1	AT2G18790|MLOC_9834|BRADI1G08400|Traes_4AL_F46203719|Traes_4BL_4E9C903D0|Traes_4DS_9C6CD24ED	221	6643	3499	9606	11308	11687	6	21	16	24	13	0.595833	0.656934	-0.585093	-0.0523833	-0.18131
OG5_136555	MADS box	SOC1	MA0554.1	AT5G35840|MLOC_9834|BRADI1G08400|Traes_4AL_F46203719|Traes_4BL_4E9C903D0|Traes_4DS_9C6CD24ED	556	6643	3499	9606	11308	11687	6	21	14	20	7	0.545833	0.547445	-0.0183955	0.566475	0.481167
OG5_136555	MADS box	SOC1	MA0554.1	AT1G09570|MLOC_824|BRADI1G10520|Traes_4BL_4E9C903D0|Traes_4DS_9C6CD24ED|Traes_4AS_1F3163292	1	4749	3406	11820	11308	11687	6	21	15	24	11	0.5875	0.656934	-0.664891	0.218429	0.0325428
OG5_136555	MADS box	SOC1	MA0554.1	AT2G18790|MLOC_824|BRADI1G10520|Traes_4BL_4E9C903D0|Traes_4DS_9C6CD24ED|Traes_4AS_1F3163292	221	4749	3406	11820	11308	11687	6	21	16	28	16	0.6375	0.766423	-1.06346	-0.149864	-0.376934
OG5_136555	MADS box	SOC1	MA0554.1	AT5G35840|MLOC_824|BRADI1G10520|Traes_4BL_4E9C903D0|Traes_4DS_9C6CD24ED|Traes_4AS_1F3163292	556	4749	3406	11820	11308	11687	6	21	15	26	14	0.604167	0.711679	-0.952869	-0.0420826	-0.258351
OG5_136555	MADS box	SOC1	MA0554.1	AT1G09570|MLOC_824|BRADI1G64360|Traes_4BL_4E9C903D0|Traes_4DS_9C6CD24ED|Traes_4AS_1F3163292	1	6642	3406	11820	11308	11687	6	21	15	24	11	0.6	0.656934	-0.545193	0.218429	0.0604366
OG5_136555	MADS box	SOC1	MA0554.1	AT2G18790|MLOC_824|BRADI1G64360|Traes_4BL_4E9C903D0|Traes_4DS_9C6CD24ED|Traes_4AS_1F3163292	221	6642	3406	11820	11308	11687	6	21	16	28	16	0.65	0.766423	-0.960353	-0.149864	-0.352874
OG5_136555	MADS box	SOC1	MA0554.1	AT5G35840|MLOC_824|BRADI1G64360|Traes_4BL_4E9C903D0|Traes_4DS_9C6CD24ED|Traes_4AS_1F3163292	556	6642	3406	11820	11308	11687	6	21	15	25	12	0.608333	0.684307	-0.699377	0.148228	-0.0357667
OG5_136555	MADS box	SOC1	MA0554.1	AT1G09570|MLOC_824|BRADI1G08400|Traes_4BL_4E9C903D0|Traes_4DS_9C6CD24ED|Traes_4AS_1F3163292	1	6643	3406	11820	11308	11687	6	21	15	24	12	0.5875	0.656934	-0.664891	0.0830226	-0.0836815
OG5_136555	MADS box	SOC1	MA0554.1	AT2G18790|MLOC_824|BRADI1G08400|Traes_4BL_4E9C903D0|Traes_4DS_9C6CD24ED|Traes_4AS_1F3163292	221	6643	3406	11820	11308	11687	6	21	16	28	17	0.641667	0.766423	-1.02909	-0.266519	-0.469163
OG5_136555	MADS box	SOC1	MA0554.1	AT5G35840|MLOC_824|BRADI1G08400|Traes_4BL_4E9C903D0|Traes_4DS_9C6CD24ED|Traes_4AS_1F3163292	556	6643	3406	11820	11308	11687	6	21	15	25	13	0.595833	0.684307	-0.814447	0.0180534	-0.174363
OG5_136555	MADS box	SOC1	MA0554.1	AT1G09570|MLOC_9834|BRADI1G10520|Traes_4BL_4E9C903D0|Traes_4DS_9C6CD24ED|Traes_4AS_1F3163292	1	4749	3499	11820	11308	11687	6	21	15	25	18	0.541667	0.684307	-1.31308	-0.63282	-0.849458
OG5_136555	MADS box	SOC1	MA0554.1	AT2G18790|MLOC_9834|BRADI1G10520|Traes_4BL_4E9C903D0|Traes_4DS_9C6CD24ED|Traes_4AS_1F3163292	221	4749	3499	11820	11308	11687	6	21	16	28	22	0.5875	0.766423	-1.4759	-0.849797	-1.07466
OG5_136555	MADS box	SOC1	MA0554.1	AT5G35840|MLOC_9834|BRADI1G10520|Traes_4BL_4E9C903D0|Traes_4DS_9C6CD24ED|Traes_4AS_1F3163292	556	4749	3499	11820	11308	11687	6	21	15	25	17	0.554167	0.684307	-1.19801	-0.502645	-0.710862
OG5_136555	MADS box	SOC1	MA0554.1	AT1G09570|MLOC_9834|BRADI1G64360|Traes_4BL_4E9C903D0|Traes_4DS_9C6CD24ED|Traes_4AS_1F3163292	1	6642	3499	11820	11308	11687	6	21	15	25	16	0.566667	0.684307	-1.08294	-0.372471	-0.572267
OG5_136555	MADS box	SOC1	MA0554.1	AT2G18790|MLOC_9834|BRADI1G64360|Traes_4BL_4E9C903D0|Traes_4DS_9C6CD24ED|Traes_4AS_1F3163292	221	6642	3499	11820	11308	11687	6	21	16	28	20	0.6125	0.766423	-1.26968	-0.616486	-0.826047
OG5_136555	MADS box	SOC1	MA0554.1	AT5G35840|MLOC_9834|BRADI1G64360|Traes_4BL_4E9C903D0|Traes_4DS_9C6CD24ED|Traes_4AS_1F3163292	556	6642	3499	11820	11308	11687	6	21	15	24	13	0.570833	0.656934	-0.824488	-0.0523833	-0.237098
OG5_136555	MADS box	SOC1	MA0554.1	AT1G09570|MLOC_9834|BRADI1G08400|Traes_4BL_4E9C903D0|Traes_4DS_9C6CD24ED|Traes_4AS_1F3163292	1	6643	3499	11820	11308	11687	6	21	15	25	15	0.583333	0.684307	-0.929516	-0.242296	-0.424729
OG5_136555	MADS box	SOC1	MA0554.1	AT2G18790|MLOC_9834|BRADI1G08400|Traes_4BL_4E9C903D0|Traes_4DS_9C6CD24ED|Traes_4AS_1F3163292	221	6643	3499	11820	11308	11687	6	21	16	28	18	0.633333	0.766423	-1.09783	-0.383175	-0.585451
OG5_136555	MADS box	SOC1	MA0554.1	AT5G35840|MLOC_9834|BRADI1G08400|Traes_4BL_4E9C903D0|Traes_4DS_9C6CD24ED|Traes_4AS_1F3163292	556	6643	3499	11820	11308	11687	6	21	15	24	12	0.5875	0.656934	-0.664891	0.0830226	-0.0836815
OG5_136555	MADS box	SOC1	MA0554.1	AT1G09570|MLOC_824|BRADI1G10520|Traes_5AL_B5FA7CEF0|Traes_4BL_4E9C903D0|Traes_4DS_9C6CD24ED	1	4749	3406	11043	11308	11687	6	21	15	24	12	0.591667	0.656934	-0.624992	0.0830226	-0.0743836
OG5_136555	MADS box	SOC1	MA0554.1	AT2G18790|MLOC_824|BRADI1G10520|Traes_5AL_B5FA7CEF0|Traes_4BL_4E9C903D0|Traes_4DS_9C6CD24ED	221	4749	3406	11043	11308	11687	6	21	16	26	13	0.6375	0.711679	-0.657439	0.0832503	-0.0818112
OG5_136555	MADS box	SOC1	MA0554.1	AT5G35840|MLOC_824|BRADI1G10520|Traes_5AL_B5FA7CEF0|Traes_4BL_4E9C903D0|Traes_4DS_9C6CD24ED	556	4749	3406	11043	11308	11687	6	21	15	26	14	0.616667	0.711679	-0.842082	-0.0420826	-0.232516
OG5_136555	MADS box	SOC1	MA0554.1	AT1G09570|MLOC_824|BRADI1G64360|Traes_5AL_B5FA7CEF0|Traes_4BL_4E9C903D0|Traes_4DS_9C6CD24ED	1	6642	3406	11043	11308	11687	6	21	15	23	10	0.595833	0.629562	-0.336516	0.294508	0.174309
OG5_136555	MADS box	SOC1	MA0554.1	AT2G18790|MLOC_824|BRADI1G64360|Traes_5AL_B5FA7CEF0|Traes_4BL_4E9C903D0|Traes_4DS_9C6CD24ED	221	6642	3406	11043	11308	11687	6	21	16	25	10	0.641667	0.684307	-0.392525	0.408578	0.259308
OG5_136555	MADS box	SOC1	MA0554.1	AT5G35840|MLOC_824|BRADI1G64360|Traes_5AL_B5FA7CEF0|Traes_4BL_4E9C903D0|Traes_4DS_9C6CD24ED	556	6642	3406	11043	11308	11687	6	21	15	25	13	0.6125	0.684307	-0.66102	0.0180534	-0.138596
OG5_136555	MADS box	SOC1	MA0554.1	AT1G09570|MLOC_824|BRADI1G08400|Traes_5AL_B5FA7CEF0|Traes_4BL_4E9C903D0|Traes_4DS_9C6CD24ED	1	6643	3406	11043	11308	11687	6	21	15	23	11	0.5875	0.629562	-0.419659	0.153432	0.0338934
OG5_136555	MADS box	SOC1	MA0554.1	AT2G18790|MLOC_824|BRADI1G08400|Traes_5AL_B5FA7CEF0|Traes_4BL_4E9C903D0|Traes_4DS_9C6CD24ED	221	6643	3406	11043	11308	11687	6	21	16	25	11	0.6375	0.684307	-0.430881	0.278403	0.138596
OG5_136555	MADS box	SOC1	MA0554.1	AT5G35840|MLOC_824|BRADI1G08400|Traes_5AL_B5FA7CEF0|Traes_4BL_4E9C903D0|Traes_4DS_9C6CD24ED	556	6643	3406	11043	11308	11687	6	21	15	25	13	0.604167	0.684307	-0.737734	0.0180534	-0.156479
OG5_136555	MADS box	SOC1	MA0554.1	AT1G09570|MLOC_9834|BRADI1G10520|Traes_5AL_B5FA7CEF0|Traes_4BL_4E9C903D0|Traes_4DS_9C6CD24ED	1	4749	3499	11043	11308	11687	6	21	15	26	20	0.541667	0.711679	-1.5068	-0.79408	-1.0334
OG5_136555	MADS box	SOC1	MA0554.1	AT2G18790|MLOC_9834|BRADI1G10520|Traes_5AL_B5FA7CEF0|Traes_4BL_4E9C903D0|Traes_4DS_9C6CD24ED	221	4749	3499	11043	11308	11687	6	21	16	27	20	0.583333	0.739051	-1.33058	-0.702098	-0.913578
OG5_136555	MADS box	SOC1	MA0554.1	AT5G35840|MLOC_9834|BRADI1G10520|Traes_5AL_B5FA7CEF0|Traes_4BL_4E9C903D0|Traes_4DS_9C6CD24ED	556	4749	3499	11043	11308	11687	6	21	15	26	18	0.5625	0.711679	-1.32216	-0.543414	-0.775054
OG5_136555	MADS box	SOC1	MA0554.1	AT1G09570|MLOC_9834|BRADI1G64360|Traes_5AL_B5FA7CEF0|Traes_4BL_4E9C903D0|Traes_4DS_9C6CD24ED	1	6642	3499	11043	11308	11687	6	21	15	25	16	0.558333	0.684307	-1.15966	-0.372471	-0.59015
OG5_136555	MADS box	SOC1	MA0554.1	AT2G18790|MLOC_9834|BRADI1G64360|Traes_5AL_B5FA7CEF0|Traes_4BL_4E9C903D0|Traes_4DS_9C6CD24ED	221	6642	3499	11043	11308	11687	6	21	16	26	15	0.6	0.711679	-0.989797	-0.167415	-0.374609
OG5_136555	MADS box	SOC1	MA0554.1	AT5G35840|MLOC_9834|BRADI1G64360|Traes_5AL_B5FA7CEF0|Traes_4BL_4E9C903D0|Traes_4DS_9C6CD24ED	556	6642	3499	11043	11308	11687	6	21	15	25	15	0.570833	0.684307	-1.04459	-0.242296	-0.451554
OG5_136555	MADS box	SOC1	MA0554.1	AT1G09570|MLOC_9834|BRADI1G08400|Traes_5AL_B5FA7CEF0|Traes_4BL_4E9C903D0|Traes_4DS_9C6CD24ED	1	6643	3499	11043	11308	11687	6	21	15	25	15	0.579167	0.684307	-0.967873	-0.242296	-0.433671
OG5_136555	MADS box	SOC1	MA0554.1	AT2G18790|MLOC_9834|BRADI1G08400|Traes_5AL_B5FA7CEF0|Traes_4BL_4E9C903D0|Traes_4DS_9C6CD24ED	221	6643	3499	11043	11308	11687	6	21	16	26	13	0.625	0.711679	-0.768225	0.0832503	-0.107646
OG5_136555	MADS box	SOC1	MA0554.1	AT5G35840|MLOC_9834|BRADI1G08400|Traes_5AL_B5FA7CEF0|Traes_4BL_4E9C903D0|Traes_4DS_9C6CD24ED	556	6643	3499	11043	11308	11687	6	21	15	25	14	0.591667	0.684307	-0.852803	-0.112121	-0.295075
OG5_136555	MADS box	SOC1	MA0554.1	AT1G09570|MLOC_824|BRADI1G10520|Traes_4AL_F46203719|Traes_4BL_94E5E213F|Traes_4DS_9C6CD24ED	1	4749	3406	9606	11493	11687	6	21	15	20	8	0.529167	0.547445	-0.208598	0.40513	0.298655
OG5_136555	MADS box	SOC1	MA0554.1	AT2G18790|MLOC_824|BRADI1G10520|Traes_4AL_F46203719|Traes_4BL_94E5E213F|Traes_4DS_9C6CD24ED	221	4749	3406	9606	11493	11687	6	21	16	23	12	0.566667	0.629562	-0.627517	0.012357	-0.135574
OG5_136555	MADS box	SOC1	MA0554.1	AT5G35840|MLOC_824|BRADI1G10520|Traes_4AL_F46203719|Traes_4BL_94E5E213F|Traes_4DS_9C6CD24ED	556	4749	3406	9606	11493	11687	6	21	15	22	11	0.541667	0.60219	-0.630264	0.0827559	-0.0757738
OG5_136555	MADS box	SOC1	MA0554.1	AT1G09570|MLOC_824|BRADI1G64360|Traes_4AL_F46203719|Traes_4BL_94E5E213F|Traes_4DS_9C6CD24ED	1	6642	3406	9606	11493	11687	6	21	15	21	9	0.545833	0.574817	-0.315638	0.313561	0.19537
OG5_136555	MADS box	SOC1	MA0554.1	AT2G18790|MLOC_824|BRADI1G64360|Traes_4AL_F46203719|Traes_4BL_94E5E213F|Traes_4DS_9C6CD24ED	221	6642	3406	9606	11493	11687	6	21	16	24	13	0.583333	0.656934	-0.704791	-0.0523833	-0.209204
OG5_136555	MADS box	SOC1	MA0554.1	AT5G35840|MLOC_824|BRADI1G64360|Traes_4AL_F46203719|Traes_4BL_94E5E213F|Traes_4DS_9C6CD24ED	556	6642	3406	9606	11493	11687	6	21	15	23	13	0.55	0.629562	-0.793802	-0.128719	-0.295357
OG5_136555	MADS box	SOC1	MA0554.1	AT1G09570|MLOC_824|BRADI1G08400|Traes_4AL_F46203719|Traes_4BL_94E5E213F|Traes_4DS_9C6CD24ED	1	6643	3406	9606	11493	11687	6	21	15	20	7	0.541667	0.547445	-0.0659462	0.566475	0.470106
OG5_136555	MADS box	SOC1	MA0554.1	AT2G18790|MLOC_824|BRADI1G08400|Traes_4AL_F46203719|Traes_4BL_94E5E213F|Traes_4DS_9C6CD24ED	221	6643	3406	9606	11493	11687	6	21	16	23	11	0.583333	0.629562	-0.461231	0.153432	0.0242096
OG5_136555	MADS box	SOC1	MA0554.1	AT5G35840|MLOC_824|BRADI1G08400|Traes_4AL_F46203719|Traes_4BL_94E5E213F|Traes_4DS_9C6CD24ED	556	6643	3406	9606	11493	11687	6	21	15	22	11	0.545833	0.60219	-0.586874	0.0827559	-0.0656706
OG5_136555	MADS box	SOC1	MA0554.1	AT1G09570|MLOC_9834|BRADI1G10520|Traes_4AL_F46203719|Traes_4BL_94E5E213F|Traes_4DS_9C6CD24ED	1	4749	3499	9606	11493	11687	6	21	14	22	16	0.4875	0.60219	-1.19433	-0.653449	-0.838563
OG5_136555	MADS box	SOC1	MA0554.1	AT2G18790|MLOC_9834|BRADI1G10520|Traes_4AL_F46203719|Traes_4BL_94E5E213F|Traes_4DS_9C6CD24ED	221	4749	3499	9606	11493	11687	6	21	15	23	16	0.520833	0.629562	-1.0848	-0.551945	-0.726287
OG5_136555	MADS box	SOC1	MA0554.1	AT5G35840|MLOC_9834|BRADI1G10520|Traes_4AL_F46203719|Traes_4BL_94E5E213F|Traes_4DS_9C6CD24ED	556	4749	3499	9606	11493	11687	6	21	13	21	12	0.495833	0.574817	-0.86014	-0.148351	-0.327376
OG5_136555	MADS box	SOC1	MA0554.1	AT1G09570|MLOC_9834|BRADI1G64360|Traes_4AL_F46203719|Traes_4BL_94E5E213F|Traes_4DS_9C6CD24ED	1	6642	3499	9606	11493	11687	6	21	14	22	12	0.516667	0.60219	-0.890604	-0.0644851	-0.262682
OG5_136555	MADS box	SOC1	MA0554.1	AT2G18790|MLOC_9834|BRADI1G64360|Traes_4AL_F46203719|Traes_4BL_94E5E213F|Traes_4DS_9C6CD24ED	221	6642	3499	9606	11493	11687	6	21	15	23	12	0.55	0.629562	-0.793802	0.012357	-0.174309
OG5_136555	MADS box	SOC1	MA0554.1	AT5G35840|MLOC_9834|BRADI1G64360|Traes_4AL_F46203719|Traes_4BL_94E5E213F|Traes_4DS_9C6CD24ED	556	6642	3499	9606	11493	11687	6	21	13	21	9	0.516667	0.574817	-0.633264	0.313561	0.121446
OG5_136555	MADS box	SOC1	MA0554.1	AT1G09570|MLOC_9834|BRADI1G08400|Traes_4AL_F46203719|Traes_4BL_94E5E213F|Traes_4DS_9C6CD24ED	1	6643	3499	9606	11493	11687	6	21	14	21	8	0.541667	0.574817	-0.361014	0.467531	0.316816
OG5_136555	MADS box	SOC1	MA0554.1	AT2G18790|MLOC_9834|BRADI1G08400|Traes_4AL_F46203719|Traes_4BL_94E5E213F|Traes_4DS_9C6CD24ED	221	6643	3499	9606	11493	11687	6	21	15	23	10	0.579167	0.629562	-0.502802	0.294508	0.135574
OG5_136555	MADS box	SOC1	MA0554.1	AT5G35840|MLOC_9834|BRADI1G08400|Traes_4AL_F46203719|Traes_4BL_94E5E213F|Traes_4DS_9C6CD24ED	556	6643	3499	9606	11493	11687	6	21	14	21	8	0.541667	0.574817	-0.361014	0.467531	0.316816
OG5_136555	MADS box	SOC1	MA0554.1	AT1G09570|MLOC_824|BRADI1G10520|Traes_4BL_94E5E213F|Traes_4DS_9C6CD24ED|Traes_4AS_1F3163292	1	4749	3406	11820	11493	11687	6	21	16	24	13	0.5625	0.656934	-0.904287	-0.0523833	-0.255694
OG5_136555	MADS box	SOC1	MA0554.1	AT2G18790|MLOC_824|BRADI1G10520|Traes_4BL_94E5E213F|Traes_4DS_9C6CD24ED|Traes_4AS_1F3163292	221	4749	3406	11820	11493	11687	6	21	16	27	17	0.6	0.739051	-1.18817	-0.339583	-0.56891
OG5_136555	MADS box	SOC1	MA0554.1	AT5G35840|MLOC_824|BRADI1G10520|Traes_4BL_94E5E213F|Traes_4DS_9C6CD24ED|Traes_4AS_1F3163292	556	4749	3406	11820	11493	11687	6	21	16	26	16	0.579167	0.711679	-1.17444	-0.292748	-0.525314
OG5_136555	MADS box	SOC1	MA0554.1	AT1G09570|MLOC_824|BRADI1G64360|Traes_4BL_94E5E213F|Traes_4DS_9C6CD24ED|Traes_4AS_1F3163292	1	6642	3406	11820	11493	11687	6	21	16	26	14	0.604167	0.711679	-0.952869	-0.0420826	-0.258351
OG5_136555	MADS box	SOC1	MA0554.1	AT2G18790|MLOC_824|BRADI1G64360|Traes_4BL_94E5E213F|Traes_4DS_9C6CD24ED|Traes_4AS_1F3163292	221	6642	3406	11820	11493	11687	6	21	16	29	18	0.641667	0.793796	-1.21286	-0.311098	-0.550497
OG5_136555	MADS box	SOC1	MA0554.1	AT5G35840|MLOC_824|BRADI1G64360|Traes_4BL_94E5E213F|Traes_4DS_9C6CD24ED|Traes_4AS_1F3163292	556	6642	3406	11820	11493	11687	6	21	16	28	18	0.6125	0.766423	-1.26968	-0.383175	-0.62555
OG5_136555	MADS box	SOC1	MA0554.1	AT1G09570|MLOC_824|BRADI1G08400|Traes_4BL_94E5E213F|Traes_4DS_9C6CD24ED|Traes_4AS_1F3163292	1	6643	3406	11820	11493	11687	6	21	16	25	13	0.5875	0.684307	-0.89116	0.0180534	-0.192246
OG5_136555	MADS box	SOC1	MA0554.1	AT2G18790|MLOC_824|BRADI1G08400|Traes_4BL_94E5E213F|Traes_4DS_9C6CD24ED|Traes_4AS_1F3163292	221	6643	3406	11820	11493	11687	6	21	16	28	17	0.629167	0.766423	-1.1322	-0.266519	-0.493222
OG5_136555	MADS box	SOC1	MA0554.1	AT5G35840|MLOC_824|BRADI1G08400|Traes_4BL_94E5E213F|Traes_4DS_9C6CD24ED|Traes_4AS_1F3163292	556	6643	3406	11820	11493	11687	6	21	16	27	17	0.595833	0.739051	-1.22377	-0.339583	-0.577215
OG5_136555	MADS box	SOC1	MA0554.1	AT1G09570|MLOC_9834|BRADI1G10520|Traes_4BL_94E5E213F|Traes_4DS_9C6CD24ED|Traes_4AS_1F3163292	1	4749	3499	11820	11493	11687	6	21	15	23	15	0.5125	0.629562	-1.16795	-0.41087	-0.624607
OG5_136555	MADS box	SOC1	MA0554.1	AT2G18790|MLOC_9834|BRADI1G10520|Traes_4BL_94E5E213F|Traes_4DS_9C6CD24ED|Traes_4AS_1F3163292	221	4749	3499	11820	11493	11687	6	21	15	24	15	0.545833	0.656934	-1.06388	-0.323195	-0.525334
OG5_136555	MADS box	SOC1	MA0554.1	AT5G35840|MLOC_9834|BRADI1G10520|Traes_4BL_94E5E213F|Traes_4DS_9C6CD24ED|Traes_4AS_1F3163292	556	4749	3499	11820	11493	11687	6	21	14	22	11	0.525	0.60219	-0.803824	0.0827559	-0.116186
OG5_136555	MADS box	SOC1	MA0554.1	AT1G09570|MLOC_9834|BRADI1G64360|Traes_4BL_94E5E213F|Traes_4DS_9C6CD24ED|Traes_4AS_1F3163292	1	6642	3499	11820	11493	11687	6	21	16	26	17	0.566667	0.711679	-1.28523	-0.418081	-0.658795
OG5_136555	MADS box	SOC1	MA0554.1	AT2G18790|MLOC_9834|BRADI1G64360|Traes_4BL_94E5E213F|Traes_4DS_9C6CD24ED|Traes_4AS_1F3163292	221	6642	3499	11820	11493	11687	6	21	16	27	17	0.6	0.739051	-1.18817	-0.339583	-0.56891
OG5_136555	MADS box	SOC1	MA0554.1	AT5G35840|MLOC_9834|BRADI1G64360|Traes_4BL_94E5E213F|Traes_4DS_9C6CD24ED|Traes_4AS_1F3163292	556	6642	3499	11820	11493	11687	6	21	15	25	14	0.570833	0.684307	-1.04459	-0.112121	-0.339783
OG5_136555	MADS box	SOC1	MA0554.1	AT1G09570|MLOC_9834|BRADI1G08400|Traes_4BL_94E5E213F|Traes_4DS_9C6CD24ED|Traes_4AS_1F3163292	1	6643	3499	11820	11493	11687	6	21	16	25	13	0.579167	0.684307	-0.967873	0.0180534	-0.210129
OG5_136555	MADS box	SOC1	MA0554.1	AT2G18790|MLOC_9834|BRADI1G08400|Traes_4BL_94E5E213F|Traes_4DS_9C6CD24ED|Traes_4AS_1F3163292	221	6643	3499	11820	11493	11687	6	21	16	27	15	0.616667	0.739051	-1.04575	-0.0979057	-0.328058
OG5_136555	MADS box	SOC1	MA0554.1	AT5G35840|MLOC_9834|BRADI1G08400|Traes_4BL_94E5E213F|Traes_4DS_9C6CD24ED|Traes_4AS_1F3163292	556	6643	3499	11820	11493	11687	6	21	16	25	13	0.583333	0.684307	-0.929516	0.0180534	-0.201187
OG5_136555	MADS box	SOC1	MA0554.1	AT1G09570|MLOC_824|BRADI1G10520|Traes_5AL_B5FA7CEF0|Traes_4BL_94E5E213F|Traes_4DS_9C6CD24ED	1	4749	3406	11043	11493	11687	6	21	16	24	13	0.575	0.656934	-0.784589	-0.0523833	-0.2278
OG5_136555	MADS box	SOC1	MA0554.1	AT2G18790|MLOC_824|BRADI1G10520|Traes_5AL_B5FA7CEF0|Traes_4BL_94E5E213F|Traes_4DS_9C6CD24ED	221	4749	3406	11043	11493	11687	6	21	16	25	13	0.608333	0.684307	-0.699377	0.0180534	-0.147537
OG5_136555	MADS box	SOC1	MA0554.1	AT5G35840|MLOC_824|BRADI1G10520|Traes_5AL_B5FA7CEF0|Traes_4BL_94E5E213F|Traes_4DS_9C6CD24ED	556	4749	3406	11043	11493	11687	6	21	16	26	16	0.6	0.711679	-0.989797	-0.292748	-0.482256
OG5_136555	MADS box	SOC1	MA0554.1	AT1G09570|MLOC_824|BRADI1G64360|Traes_5AL_B5FA7CEF0|Traes_4BL_94E5E213F|Traes_4DS_9C6CD24ED	1	6642	3406	11043	11493	11687	6	21	16	25	12	0.608333	0.684307	-0.699377	0.148228	-0.0357667
OG5_136555	MADS box	SOC1	MA0554.1	AT2G18790|MLOC_824|BRADI1G64360|Traes_5AL_B5FA7CEF0|Traes_4BL_94E5E213F|Traes_4DS_9C6CD24ED	221	6642	3406	11043	11493	11687	6	21	16	26	12	0.641667	0.711679	-0.62051	0.208583	0.0344468
OG5_136555	MADS box	SOC1	MA0554.1	AT5G35840|MLOC_824|BRADI1G64360|Traes_5AL_B5FA7CEF0|Traes_4BL_94E5E213F|Traes_4DS_9C6CD24ED	556	6642	3406	11043	11493	11687	6	21	16	27	15	0.625	0.739051	-0.974546	-0.0979057	-0.311447
OG5_136555	MADS box	SOC1	MA0554.1	AT1G09570|MLOC_824|BRADI1G08400|Traes_5AL_B5FA7CEF0|Traes_4BL_94E5E213F|Traes_4DS_9C6CD24ED	1	6643	3406	11043	11493	11687	6	21	16	24	10	0.595833	0.656934	-0.585093	0.353834	0.167363
OG5_136555	MADS box	SOC1	MA0554.1	AT2G18790|MLOC_824|BRADI1G08400|Traes_5AL_B5FA7CEF0|Traes_4BL_94E5E213F|Traes_4DS_9C6CD24ED	221	6643	3406	11043	11493	11687	6	21	16	25	10	0.633333	0.684307	-0.469238	0.408578	0.241425
OG5_136555	MADS box	SOC1	MA0554.1	AT5G35840|MLOC_824|BRADI1G08400|Traes_5AL_B5FA7CEF0|Traes_4BL_94E5E213F|Traes_4DS_9C6CD24ED	556	6643	3406	11043	11493	11687	6	21	16	26	13	0.6125	0.711679	-0.879011	0.0832503	-0.133482
OG5_136555	MADS box	SOC1	MA0554.1	AT1G09570|MLOC_9834|BRADI1G10520|Traes_5AL_B5FA7CEF0|Traes_4BL_94E5E213F|Traes_4DS_9C6CD24ED	1	4749	3499	11043	11493	11687	6	21	15	24	18	0.520833	0.656934	-1.30328	-0.729413	-0.929794
OG5_136555	MADS box	SOC1	MA0554.1	AT2G18790|MLOC_9834|BRADI1G10520|Traes_5AL_B5FA7CEF0|Traes_4BL_94E5E213F|Traes_4DS_9C6CD24ED	221	4749	3499	11043	11493	11687	6	21	15	23	14	0.55	0.629562	-0.793802	-0.269794	-0.416405
OG5_136555	MADS box	SOC1	MA0554.1	AT5G35840|MLOC_9834|BRADI1G10520|Traes_5AL_B5FA7CEF0|Traes_4BL_94E5E213F|Traes_4DS_9C6CD24ED	556	4749	3499	11043	11493	11687	6	21	15	23	14	0.541667	0.629562	-0.876945	-0.269794	-0.435772
OG5_136555	MADS box	SOC1	MA0554.1	AT1G09570|MLOC_9834|BRADI1G64360|Traes_5AL_B5FA7CEF0|Traes_4BL_94E5E213F|Traes_4DS_9C6CD24ED	1	6642	3499	11043	11493	11687	6	21	16	26	18	0.566667	0.711679	-1.28523	-0.543414	-0.766442
OG5_136555	MADS box	SOC1	MA0554.1	AT2G18790|MLOC_9834|BRADI1G64360|Traes_5AL_B5FA7CEF0|Traes_4BL_94E5E213F|Traes_4DS_9C6CD24ED	221	6642	3499	11043	11493	11687	6	21	16	25	14	0.595833	0.684307	-0.814447	-0.112121	-0.286133
OG5_136555	MADS box	SOC1	MA0554.1	AT5G35840|MLOC_9834|BRADI1G64360|Traes_5AL_B5FA7CEF0|Traes_4BL_94E5E213F|Traes_4DS_9C6CD24ED	556	6642	3499	11043	11493	11687	6	21	16	25	14	0.579167	0.684307	-0.967873	-0.112121	-0.3219
OG5_136555	MADS box	SOC1	MA0554.1	AT1G09570|MLOC_9834|BRADI1G08400|Traes_5AL_B5FA7CEF0|Traes_4BL_94E5E213F|Traes_4DS_9C6CD24ED	1	6643	3499	11043	11493	11687	6	21	16	25	14	0.583333	0.684307	-0.929516	-0.112121	-0.312958
OG5_136555	MADS box	SOC1	MA0554.1	AT2G18790|MLOC_9834|BRADI1G08400|Traes_5AL_B5FA7CEF0|Traes_4BL_94E5E213F|Traes_4DS_9C6CD24ED	221	6643	3499	11043	11493	11687	6	21	16	25	12	0.616667	0.684307	-0.622664	0.148228	-0.0178833
OG5_136555	MADS box	SOC1	MA0554.1	AT5G35840|MLOC_9834|BRADI1G08400|Traes_5AL_B5FA7CEF0|Traes_4BL_94E5E213F|Traes_4DS_9C6CD24ED	556	6643	3499	11043	11493	11687	6	21	16	25	13	0.595833	0.684307	-0.814447	0.0180534	-0.174363
OG5_136555	MADS box	SOC1	MA0554.1	AT1G09570|MLOC_824|BRADI1G10520|Traes_4BS_CCF46C1E8|Traes_4AL_F46203719|Traes_4DS_9C6CD24ED	1	4749	3406	9606	9319	11687	6	21	14	18	5	0.495833	0.492701	0.0395422	0.795824	0.690463
OG5_136555	MADS box	SOC1	MA0554.1	AT2G18790|MLOC_824|BRADI1G10520|Traes_4BS_CCF46C1E8|Traes_4AL_F46203719|Traes_4DS_9C6CD24ED	221	4749	3406	9606	9319	11687	6	21	16	22	12	0.5375	0.60219	-0.673654	-0.0644851	-0.212167
OG5_136555	MADS box	SOC1	MA0554.1	AT5G35840|MLOC_824|BRADI1G10520|Traes_4BS_CCF46C1E8|Traes_4AL_F46203719|Traes_4DS_9C6CD24ED	556	4749	3406	9606	9319	11687	6	21	14	20	8	0.5125	0.547445	-0.398801	0.40513	0.25441
OG5_136555	MADS box	SOC1	MA0554.1	AT1G09570|MLOC_824|BRADI1G64360|Traes_4BS_CCF46C1E8|Traes_4AL_F46203719|Traes_4DS_9C6CD24ED	1	6642	3406	9606	9319	11687	6	21	14	20	8	0.525	0.547445	-0.256149	0.40513	0.287594
OG5_136555	MADS box	SOC1	MA0554.1	AT2G18790|MLOC_824|BRADI1G64360|Traes_4BS_CCF46C1E8|Traes_4AL_F46203719|Traes_4DS_9C6CD24ED	221	6642	3406	9606	9319	11687	6	21	16	24	15	0.566667	0.656934	-0.864388	-0.323195	-0.478844
OG5_136555	MADS box	SOC1	MA0554.1	AT5G35840|MLOC_824|BRADI1G64360|Traes_4BS_CCF46C1E8|Traes_4AL_F46203719|Traes_4DS_9C6CD24ED	556	6642	3406	9606	9319	11687	6	21	14	22	12	0.533333	0.60219	-0.717044	-0.0644851	-0.22227
OG5_136555	MADS box	SOC1	MA0554.1	AT1G09570|MLOC_824|BRADI1G08400|Traes_4BS_CCF46C1E8|Traes_4AL_F46203719|Traes_4DS_9C6CD24ED	1	6643	3406	9606	9319	11687	6	21	14	19	6	0.525	0.520073	0.0590598	0.675378	0.592214
OG5_136555	MADS box	SOC1	MA0554.1	AT2G18790|MLOC_824|BRADI1G08400|Traes_4BS_CCF46C1E8|Traes_4AL_F46203719|Traes_4DS_9C6CD24ED	221	6643	3406	9606	9319	11687	6	21	16	23	13	0.570833	0.629562	-0.585945	-0.128719	-0.246938
OG5_136555	MADS box	SOC1	MA0554.1	AT5G35840|MLOC_824|BRADI1G08400|Traes_4BS_CCF46C1E8|Traes_4AL_F46203719|Traes_4DS_9C6CD24ED	556	6643	3406	9606	9319	11687	6	21	14	21	11	0.533333	0.574817	-0.451764	0.0056194	-0.100325
OG5_136555	MADS box	SOC1	MA0554.1	AT1G09570|MLOC_9834|BRADI1G10520|Traes_4BS_CCF46C1E8|Traes_4AL_F46203719|Traes_4DS_9C6CD24ED	1	4749	3499	9606	9319	11687	6	21	12	19	11	0.4375	0.520073	-0.989799	-0.171937	-0.377391
OG5_136555	MADS box	SOC1	MA0554.1	AT2G18790|MLOC_9834|BRADI1G10520|Traes_4BS_CCF46C1E8|Traes_4AL_F46203719|Traes_4DS_9C6CD24ED	221	4749	3499	9606	9319	11687	6	21	14	21	14	0.475	0.574817	-1.08702	-0.456292	-0.644192
OG5_136555	MADS box	SOC1	MA0554.1	AT5G35840|MLOC_9834|BRADI1G10520|Traes_4BS_CCF46C1E8|Traes_4AL_F46203719|Traes_4DS_9C6CD24ED	556	4749	3499	9606	9319	11687	6	21	12	19	10	0.45	0.520073	-0.839962	-0.0024739	-0.197405
OG5_136555	MADS box	SOC1	MA0554.1	AT1G09570|MLOC_9834|BRADI1G64360|Traes_4BS_CCF46C1E8|Traes_4AL_F46203719|Traes_4DS_9C6CD24ED	1	6642	3499	9606	9319	11687	6	21	12	20	9	0.479167	0.547445	-0.779207	0.243785	0.0276533
OG5_136555	MADS box	SOC1	MA0554.1	AT2G18790|MLOC_9834|BRADI1G64360|Traes_4BS_CCF46C1E8|Traes_4AL_F46203719|Traes_4DS_9C6CD24ED	221	6642	3499	9606	9319	11687	6	21	14	22	12	0.516667	0.60219	-0.890604	-0.0644851	-0.262682
OG5_136555	MADS box	SOC1	MA0554.1	AT5G35840|MLOC_9834|BRADI1G64360|Traes_4BS_CCF46C1E8|Traes_4AL_F46203719|Traes_4DS_9C6CD24ED	556	6642	3499	9606	9319	11687	6	21	12	20	9	0.483333	0.547445	-0.731656	0.243785	0.0387146
OG5_136555	MADS box	SOC1	MA0554.1	AT1G09570|MLOC_9834|BRADI1G08400|Traes_4BS_CCF46C1E8|Traes_4AL_F46203719|Traes_4DS_9C6CD24ED	1	6643	3499	9606	9319	11687	6	21	13	20	8	0.508333	0.547445	-0.446352	0.40513	0.243349
OG5_136555	MADS box	SOC1	MA0554.1	AT2G18790|MLOC_9834|BRADI1G08400|Traes_4BS_CCF46C1E8|Traes_4AL_F46203719|Traes_4DS_9C6CD24ED	221	6643	3499	9606	9319	11687	6	21	15	23	13	0.55	0.629562	-0.793802	-0.128719	-0.295357
OG5_136555	MADS box	SOC1	MA0554.1	AT5G35840|MLOC_9834|BRADI1G08400|Traes_4BS_CCF46C1E8|Traes_4AL_F46203719|Traes_4DS_9C6CD24ED	556	6643	3499	9606	9319	11687	6	21	13	20	8	0.5125	0.547445	-0.398801	0.40513	0.25441
OG5_136555	MADS box	SOC1	MA0554.1	AT1G09570|MLOC_824|BRADI1G10520|Traes_4BS_CCF46C1E8|Traes_4DS_9C6CD24ED|Traes_4AS_1F3163292	1	4749	3406	11820	9319	11687	6	21	15	22	14	0.508333	0.60219	-0.977384	-0.358967	-0.535468
OG5_136555	MADS box	SOC1	MA0554.1	AT2G18790|MLOC_824|BRADI1G10520|Traes_4BS_CCF46C1E8|Traes_4DS_9C6CD24ED|Traes_4AS_1F3163292	221	4749	3406	11820	9319	11687	6	21	16	26	20	0.55	0.711679	-1.43294	-0.79408	-1.01618
OG5_136555	MADS box	SOC1	MA0554.1	AT5G35840|MLOC_824|BRADI1G10520|Traes_4BS_CCF46C1E8|Traes_4DS_9C6CD24ED|Traes_4AS_1F3163292	556	4749	3406	11820	9319	11687	6	21	15	24	16	0.529167	0.656934	-1.22348	-0.458601	-0.67875
OG5_136555	MADS box	SOC1	MA0554.1	AT1G09570|MLOC_824|BRADI1G64360|Traes_4BS_CCF46C1E8|Traes_4DS_9C6CD24ED|Traes_4AS_1F3163292	1	6642	3406	11820	9319	11687	6	21	15	24	13	0.5625	0.656934	-0.904287	-0.0523833	-0.255694
OG5_136555	MADS box	SOC1	MA0554.1	AT2G18790|MLOC_824|BRADI1G64360|Traes_4BS_CCF46C1E8|Traes_4DS_9C6CD24ED|Traes_4AS_1F3163292	221	6642	3406	11820	9319	11687	6	21	16	28	19	0.604167	0.766423	-1.33842	-0.49983	-0.741838
OG5_136555	MADS box	SOC1	MA0554.1	AT5G35840|MLOC_824|BRADI1G64360|Traes_4BS_CCF46C1E8|Traes_4DS_9C6CD24ED|Traes_4AS_1F3163292	556	6642	3406	11820	9319	11687	6	21	15	26	16	0.575	0.711679	-1.21137	-0.292748	-0.533926
OG5_136555	MADS box	SOC1	MA0554.1	AT1G09570|MLOC_824|BRADI1G08400|Traes_4BS_CCF46C1E8|Traes_4DS_9C6CD24ED|Traes_4AS_1F3163292	1	6643	3406	11820	9319	11687	6	21	15	23	12	0.55	0.629562	-0.793802	0.012357	-0.174309
OG5_136555	MADS box	SOC1	MA0554.1	AT2G18790|MLOC_824|BRADI1G08400|Traes_4BS_CCF46C1E8|Traes_4DS_9C6CD24ED|Traes_4AS_1F3163292	221	6643	3406	11820	9319	11687	6	21	16	27	18	0.595833	0.739051	-1.22377	-0.460421	-0.681031
OG5_136555	MADS box	SOC1	MA0554.1	AT5G35840|MLOC_824|BRADI1G08400|Traes_4BS_CCF46C1E8|Traes_4DS_9C6CD24ED|Traes_4AS_1F3163292	556	6643	3406	11820	9319	11687	6	21	15	25	16	0.5625	0.684307	-1.1213	-0.372471	-0.581208
OG5_136555	MADS box	SOC1	MA0554.1	AT1G09570|MLOC_9834|BRADI1G10520|Traes_4BS_CCF46C1E8|Traes_4DS_9C6CD24ED|Traes_4AS_1F3163292	1	4749	3499	11820	9319	11687	6	21	13	20	15	0.441667	0.547445	-1.20716	-0.724288	-0.901496
OG5_136555	MADS box	SOC1	MA0554.1	AT2G18790|MLOC_9834|BRADI1G10520|Traes_4BS_CCF46C1E8|Traes_4DS_9C6CD24ED|Traes_4AS_1F3163292	221	4749	3499	11820	9319	11687	6	21	14	22	17	0.479167	0.60219	-1.28111	-0.80069	-0.985059
OG5_136555	MADS box	SOC1	MA0554.1	AT5G35840|MLOC_9834|BRADI1G10520|Traes_4BS_CCF46C1E8|Traes_4DS_9C6CD24ED|Traes_4AS_1F3163292	556	4749	3499	11820	9319	11687	6	21	13	20	13	0.458333	0.547445	-1.01696	-0.401597	-0.580719
OG5_136555	MADS box	SOC1	MA0554.1	AT1G09570|MLOC_9834|BRADI1G64360|Traes_4BS_CCF46C1E8|Traes_4DS_9C6CD24ED|Traes_4AS_1F3163292	1	6642	3499	11820	9319	11687	6	21	14	23	15	0.508333	0.629562	-1.20952	-0.41087	-0.634291
OG5_136555	MADS box	SOC1	MA0554.1	AT2G18790|MLOC_9834|BRADI1G64360|Traes_4BS_CCF46C1E8|Traes_4DS_9C6CD24ED|Traes_4AS_1F3163292	221	6642	3499	11820	9319	11687	6	21	15	25	17	0.545833	0.684307	-1.27473	-0.502645	-0.728746
OG5_136555	MADS box	SOC1	MA0554.1	AT5G35840|MLOC_9834|BRADI1G64360|Traes_4BS_CCF46C1E8|Traes_4DS_9C6CD24ED|Traes_4AS_1F3163292	556	6642	3499	11820	9319	11687	6	21	14	23	14	0.516667	0.629562	-1.12637	-0.269794	-0.493875
OG5_136555	MADS box	SOC1	MA0554.1	AT1G09570|MLOC_9834|BRADI1G08400|Traes_4BS_CCF46C1E8|Traes_4DS_9C6CD24ED|Traes_4AS_1F3163292	1	6643	3499	11820	9319	11687	6	21	15	23	14	0.525	0.629562	-1.04323	-0.269794	-0.474508
OG5_136555	MADS box	SOC1	MA0554.1	AT2G18790|MLOC_9834|BRADI1G08400|Traes_4BS_CCF46C1E8|Traes_4DS_9C6CD24ED|Traes_4AS_1F3163292	221	6643	3499	11820	9319	11687	6	21	16	26	18	0.566667	0.711679	-1.28523	-0.543414	-0.766442
OG5_136555	MADS box	SOC1	MA0554.1	AT5G35840|MLOC_9834|BRADI1G08400|Traes_4BS_CCF46C1E8|Traes_4DS_9C6CD24ED|Traes_4AS_1F3163292	556	6643	3499	11820	9319	11687	6	21	15	23	13	0.533333	0.629562	-0.960088	-0.128719	-0.334092
OG5_136555	MADS box	SOC1	MA0554.1	AT1G09570|MLOC_824|BRADI1G10520|Traes_4BS_CCF46C1E8|Traes_5AL_B5FA7CEF0|Traes_4DS_9C6CD24ED	1	4749	3406	11043	9319	11687	6	21	15	22	12	0.533333	0.60219	-0.717044	-0.0644851	-0.22227
OG5_136555	MADS box	SOC1	MA0554.1	AT2G18790|MLOC_824|BRADI1G10520|Traes_4BS_CCF46C1E8|Traes_5AL_B5FA7CEF0|Traes_4DS_9C6CD24ED	221	4749	3406	11043	9319	11687	6	21	16	24	14	0.570833	0.656934	-0.824488	-0.187789	-0.353322
OG5_136555	MADS box	SOC1	MA0554.1	AT5G35840|MLOC_824|BRADI1G10520|Traes_4BS_CCF46C1E8|Traes_5AL_B5FA7CEF0|Traes_4DS_9C6CD24ED	556	4749	3406	11043	9319	11687	6	21	15	24	14	0.5625	0.656934	-0.904287	-0.187789	-0.371918
OG5_136555	MADS box	SOC1	MA0554.1	AT1G09570|MLOC_824|BRADI1G64360|Traes_4BS_CCF46C1E8|Traes_5AL_B5FA7CEF0|Traes_4DS_9C6CD24ED	1	6642	3406	11043	9319	11687	6	21	15	24	13	0.579167	0.656934	-0.74469	-0.0523833	-0.218502
OG5_136555	MADS box	SOC1	MA0554.1	AT2G18790|MLOC_824|BRADI1G64360|Traes_4BS_CCF46C1E8|Traes_5AL_B5FA7CEF0|Traes_4DS_9C6CD24ED	221	6642	3406	11043	9319	11687	6	21	16	26	15	0.616667	0.711679	-0.842082	-0.167415	-0.340162
OG5_136555	MADS box	SOC1	MA0554.1	AT5G35840|MLOC_824|BRADI1G64360|Traes_4BS_CCF46C1E8|Traes_5AL_B5FA7CEF0|Traes_4DS_9C6CD24ED	556	6642	3406	11043	9319	11687	6	21	15	26	15	0.6	0.711679	-0.989797	-0.167415	-0.374609
OG5_136555	MADS box	SOC1	MA0554.1	AT1G09570|MLOC_824|BRADI1G08400|Traes_4BS_CCF46C1E8|Traes_5AL_B5FA7CEF0|Traes_4DS_9C6CD24ED	1	6643	3406	11043	9319	11687	6	21	15	23	11	0.570833	0.629562	-0.585945	0.153432	-0.0048419
OG5_136555	MADS box	SOC1	MA0554.1	AT2G18790|MLOC_824|BRADI1G08400|Traes_4BS_CCF46C1E8|Traes_5AL_B5FA7CEF0|Traes_4DS_9C6CD24ED	221	6643	3406	11043	9319	11687	6	21	16	25	13	0.6125	0.684307	-0.66102	0.0180534	-0.138596
OG5_136555	MADS box	SOC1	MA0554.1	AT5G35840|MLOC_824|BRADI1G08400|Traes_4BS_CCF46C1E8|Traes_5AL_B5FA7CEF0|Traes_4DS_9C6CD24ED	556	6643	3406	11043	9319	11687	6	21	15	25	14	0.591667	0.684307	-0.852803	-0.112121	-0.295075
OG5_136555	MADS box	SOC1	MA0554.1	AT1G09570|MLOC_9834|BRADI1G10520|Traes_4BS_CCF46C1E8|Traes_5AL_B5FA7CEF0|Traes_4DS_9C6CD24ED	1	4749	3499	11043	9319	11687	6	21	13	21	15	0.4625	0.574817	-1.22314	-0.610263	-0.80788
OG5_136555	MADS box	SOC1	MA0554.1	AT2G18790|MLOC_9834|BRADI1G10520|Traes_4BS_CCF46C1E8|Traes_5AL_B5FA7CEF0|Traes_4DS_9C6CD24ED	221	4749	3499	11043	9319	11687	6	21	14	21	13	0.495833	0.574817	-0.86014	-0.302322	-0.459383
OG5_136555	MADS box	SOC1	MA0554.1	AT5G35840|MLOC_9834|BRADI1G10520|Traes_4BS_CCF46C1E8|Traes_5AL_B5FA7CEF0|Traes_4DS_9C6CD24ED	556	4749	3499	11043	9319	11687	6	21	14	21	13	0.4875	0.574817	-0.95089	-0.302322	-0.480504
OG5_136555	MADS box	SOC1	MA0554.1	AT1G09570|MLOC_9834|BRADI1G64360|Traes_4BS_CCF46C1E8|Traes_5AL_B5FA7CEF0|Traes_4DS_9C6CD24ED	1	6642	3499	11043	9319	11687	6	21	14	24	17	0.520833	0.656934	-1.30328	-0.594007	-0.81357
OG5_136555	MADS box	SOC1	MA0554.1	AT2G18790|MLOC_9834|BRADI1G64360|Traes_4BS_CCF46C1E8|Traes_5AL_B5FA7CEF0|Traes_4DS_9C6CD24ED	221	6642	3499	11043	9319	11687	6	21	15	24	15	0.554167	0.656934	-0.984086	-0.323195	-0.506738
OG5_136555	MADS box	SOC1	MA0554.1	AT5G35840|MLOC_9834|BRADI1G64360|Traes_4BS_CCF46C1E8|Traes_5AL_B5FA7CEF0|Traes_4DS_9C6CD24ED	556	6642	3499	11043	9319	11687	6	21	15	24	15	0.5375	0.656934	-1.14368	-0.323195	-0.54393
OG5_136555	MADS box	SOC1	MA0554.1	AT1G09570|MLOC_9834|BRADI1G08400|Traes_4BS_CCF46C1E8|Traes_5AL_B5FA7CEF0|Traes_4DS_9C6CD24ED	1	6643	3499	11043	9319	11687	6	21	15	24	16	0.541667	0.656934	-1.10378	-0.458601	-0.650856
OG5_136555	MADS box	SOC1	MA0554.1	AT2G18790|MLOC_9834|BRADI1G08400|Traes_4BS_CCF46C1E8|Traes_5AL_B5FA7CEF0|Traes_4DS_9C6CD24ED	221	6643	3499	11043	9319	11687	6	21	16	25	16	0.579167	0.684307	-0.967873	-0.372471	-0.545442
OG5_136555	MADS box	SOC1	MA0554.1	AT5G35840|MLOC_9834|BRADI1G08400|Traes_4BS_CCF46C1E8|Traes_5AL_B5FA7CEF0|Traes_4DS_9C6CD24ED	556	6643	3499	11043	9319	11687	6	21	15	24	14	0.558333	0.656934	-0.944186	-0.187789	-0.381216
OG5_136555	MADS box	SOC1	MA0554.1	AT1G09570|MLOC_824|BRADI1G10520|Traes_4AL_F46203719|Traes_4DS_9C6CD24ED|Traes_5BL_02F8B4BFF	1	4749	3406	9606	11693	11687	6	21	15	21	9	0.545833	0.574817	-0.315638	0.313561	0.19537
OG5_136555	MADS box	SOC1	MA0554.1	AT2G18790|MLOC_824|BRADI1G10520|Traes_4AL_F46203719|Traes_4DS_9C6CD24ED|Traes_5BL_02F8B4BFF	221	4749	3406	9606	11693	11687	6	21	16	24	12	0.583333	0.656934	-0.704791	0.0830226	-0.0929794
OG5_136555	MADS box	SOC1	MA0554.1	AT5G35840|MLOC_824|BRADI1G10520|Traes_4AL_F46203719|Traes_4DS_9C6CD24ED|Traes_5BL_02F8B4BFF	556	4749	3406	9606	11693	11687	6	21	15	23	10	0.566667	0.629562	-0.627517	0.294508	0.106522
OG5_136555	MADS box	SOC1	MA0554.1	AT1G09570|MLOC_824|BRADI1G64360|Traes_4AL_F46203719|Traes_4DS_9C6CD24ED|Traes_5BL_02F8B4BFF	1	6642	3406	9606	11693	11687	6	21	15	22	10	0.558333	0.60219	-0.456704	0.229997	0.0909285
OG5_136555	MADS box	SOC1	MA0554.1	AT2G18790|MLOC_824|BRADI1G64360|Traes_4AL_F46203719|Traes_4DS_9C6CD24ED|Traes_5BL_02F8B4BFF	221	6642	3406	9606	11693	11687	6	21	16	25	14	0.595833	0.684307	-0.814447	-0.112121	-0.286133
OG5_136555	MADS box	SOC1	MA0554.1	AT5G35840|MLOC_824|BRADI1G64360|Traes_4AL_F46203719|Traes_4DS_9C6CD24ED|Traes_5BL_02F8B4BFF	556	6642	3406	9606	11693	11687	6	21	15	24	13	0.570833	0.656934	-0.824488	-0.0523833	-0.237098
OG5_136555	MADS box	SOC1	MA0554.1	AT1G09570|MLOC_824|BRADI1G08400|Traes_4AL_F46203719|Traes_4DS_9C6CD24ED|Traes_5BL_02F8B4BFF	1	6643	3406	9606	11693	11687	6	21	15	21	7	0.558333	0.574817	-0.179513	0.621502	0.491064
OG5_136555	MADS box	SOC1	MA0554.1	AT2G18790|MLOC_824|BRADI1G08400|Traes_4AL_F46203719|Traes_4DS_9C6CD24ED|Traes_5BL_02F8B4BFF	221	6643	3406	9606	11693	11687	6	21	16	24	11	0.6	0.656934	-0.545193	0.218429	0.0604366
OG5_136555	MADS box	SOC1	MA0554.1	AT5G35840|MLOC_824|BRADI1G08400|Traes_4AL_F46203719|Traes_4DS_9C6CD24ED|Traes_5BL_02F8B4BFF	556	6643	3406	9606	11693	11687	6	21	15	23	11	0.570833	0.629562	-0.585945	0.153432	-0.0048419
OG5_136555	MADS box	SOC1	MA0554.1	AT1G09570|MLOC_9834|BRADI1G10520|Traes_4AL_F46203719|Traes_4DS_9C6CD24ED|Traes_5BL_02F8B4BFF	1	4749	3499	9606	11693	11687	6	21	13	23	14	0.516667	0.629562	-1.12637	-0.269794	-0.493875
OG5_136555	MADS box	SOC1	MA0554.1	AT2G18790|MLOC_9834|BRADI1G10520|Traes_4AL_F46203719|Traes_4DS_9C6CD24ED|Traes_5BL_02F8B4BFF	221	4749	3499	9606	11693	11687	6	21	14	26	19	0.55	0.711679	-1.43294	-0.668747	-0.908535
OG5_136555	MADS box	SOC1	MA0554.1	AT5G35840|MLOC_9834|BRADI1G10520|Traes_4AL_F46203719|Traes_4DS_9C6CD24ED|Traes_5BL_02F8B4BFF	556	4749	3499	9606	11693	11687	6	21	14	25	17	0.533333	0.684307	-1.38979	-0.502645	-0.755571
OG5_136555	MADS box	SOC1	MA0554.1	AT1G09570|MLOC_9834|BRADI1G64360|Traes_4AL_F46203719|Traes_4DS_9C6CD24ED|Traes_5BL_02F8B4BFF	1	6642	3499	9606	11693	11687	6	21	13	23	10	0.541667	0.629562	-0.876945	0.294508	0.0484191
OG5_136555	MADS box	SOC1	MA0554.1	AT2G18790|MLOC_9834|BRADI1G64360|Traes_4AL_F46203719|Traes_4DS_9C6CD24ED|Traes_5BL_02F8B4BFF	221	6642	3499	9606	11693	11687	6	21	14	26	16	0.575	0.711679	-1.21137	-0.292748	-0.533926
OG5_136555	MADS box	SOC1	MA0554.1	AT5G35840|MLOC_9834|BRADI1G64360|Traes_4AL_F46203719|Traes_4DS_9C6CD24ED|Traes_5BL_02F8B4BFF	556	6642	3499	9606	11693	11687	6	21	14	25	15	0.55	0.684307	-1.23637	-0.242296	-0.496262
OG5_136555	MADS box	SOC1	MA0554.1	AT1G09570|MLOC_9834|BRADI1G08400|Traes_4AL_F46203719|Traes_4DS_9C6CD24ED|Traes_5BL_02F8B4BFF	1	6643	3499	9606	11693	11687	6	21	14	23	9	0.570833	0.629562	-0.585945	0.435584	0.237254
OG5_136555	MADS box	SOC1	MA0554.1	AT2G18790|MLOC_9834|BRADI1G08400|Traes_4AL_F46203719|Traes_4DS_9C6CD24ED|Traes_5BL_02F8B4BFF	221	6643	3499	9606	11693	11687	6	21	15	26	13	0.608333	0.711679	-0.91594	0.0832503	-0.142093
OG5_136555	MADS box	SOC1	MA0554.1	AT5G35840|MLOC_9834|BRADI1G08400|Traes_4AL_F46203719|Traes_4DS_9C6CD24ED|Traes_5BL_02F8B4BFF	556	6643	3499	9606	11693	11687	6	21	14	24	10	0.579167	0.656934	-0.74469	0.353834	0.130171
OG5_136555	MADS box	SOC1	MA0554.1	AT1G09570|MLOC_824|BRADI1G10520|Traes_4DS_9C6CD24ED|Traes_5BL_02F8B4BFF|Traes_4AS_1F3163292	1	4749	3406	11820	11693	11687	6	21	15	24	14	0.566667	0.656934	-0.864388	-0.187789	-0.36262
OG5_136555	MADS box	SOC1	MA0554.1	AT2G18790|MLOC_824|BRADI1G10520|Traes_4DS_9C6CD24ED|Traes_5BL_02F8B4BFF|Traes_4AS_1F3163292	221	4749	3406	11820	11693	11687	6	21	16	27	17	0.604167	0.739051	-1.15256	-0.339583	-0.560604
OG5_136555	MADS box	SOC1	MA0554.1	AT5G35840|MLOC_824|BRADI1G10520|Traes_4DS_9C6CD24ED|Traes_5BL_02F8B4BFF|Traes_4AS_1F3163292	556	4749	3406	11820	11693	11687	6	21	15	26	15	0.591667	0.711679	-1.06365	-0.167415	-0.391833
OG5_136555	MADS box	SOC1	MA0554.1	AT1G09570|MLOC_824|BRADI1G64360|Traes_4DS_9C6CD24ED|Traes_5BL_02F8B4BFF|Traes_4AS_1F3163292	1	6642	3406	11820	11693	11687	6	21	15	26	14	0.604167	0.711679	-0.952869	-0.0420826	-0.258351
OG5_136555	MADS box	SOC1	MA0554.1	AT2G18790|MLOC_824|BRADI1G64360|Traes_4DS_9C6CD24ED|Traes_5BL_02F8B4BFF|Traes_4AS_1F3163292	221	6642	3406	11820	11693	11687	6	21	16	29	17	0.641667	0.793796	-1.21286	-0.198346	-0.453578
OG5_136555	MADS box	SOC1	MA0554.1	AT5G35840|MLOC_824|BRADI1G64360|Traes_4DS_9C6CD24ED|Traes_5BL_02F8B4BFF|Traes_4AS_1F3163292	556	6642	3406	11820	11693	11687	6	21	15	28	16	0.620833	0.766423	-1.20094	-0.149864	-0.409014
OG5_136555	MADS box	SOC1	MA0554.1	AT1G09570|MLOC_824|BRADI1G08400|Traes_4DS_9C6CD24ED|Traes_5BL_02F8B4BFF|Traes_4AS_1F3163292	1	6643	3406	11820	11693	11687	6	21	15	25	12	0.591667	0.684307	-0.852803	0.148228	-0.0715333
OG5_136555	MADS box	SOC1	MA0554.1	AT2G18790|MLOC_824|BRADI1G08400|Traes_4DS_9C6CD24ED|Traes_5BL_02F8B4BFF|Traes_4AS_1F3163292	221	6643	3406	11820	11693	11687	6	21	16	28	16	0.633333	0.766423	-1.09783	-0.149864	-0.384954
OG5_136555	MADS box	SOC1	MA0554.1	AT5G35840|MLOC_824|BRADI1G08400|Traes_4DS_9C6CD24ED|Traes_5BL_02F8B4BFF|Traes_4AS_1F3163292	556	6643	3406	11820	11693	11687	6	21	15	27	16	0.608333	0.739051	-1.11696	-0.218744	-0.448484
OG5_136555	MADS box	SOC1	MA0554.1	AT1G09570|MLOC_9834|BRADI1G10520|Traes_4DS_9C6CD24ED|Traes_5BL_02F8B4BFF|Traes_4AS_1F3163292	1	4749	3499	11820	11693	11687	6	21	14	23	14	0.529167	0.629562	-1.00166	-0.269794	-0.464824
OG5_136555	MADS box	SOC1	MA0554.1	AT2G18790|MLOC_9834|BRADI1G10520|Traes_4DS_9C6CD24ED|Traes_5BL_02F8B4BFF|Traes_4AS_1F3163292	221	4749	3499	11820	11693	11687	6	21	15	26	19	0.5625	0.711679	-1.32216	-0.668747	-0.8827
OG5_136555	MADS box	SOC1	MA0554.1	AT5G35840|MLOC_9834|BRADI1G10520|Traes_4DS_9C6CD24ED|Traes_5BL_02F8B4BFF|Traes_4AS_1F3163292	556	4749	3499	11820	11693	11687	6	21	15	25	17	0.55	0.684307	-1.23637	-0.502645	-0.719804
OG5_136555	MADS box	SOC1	MA0554.1	AT1G09570|MLOC_9834|BRADI1G64360|Traes_4DS_9C6CD24ED|Traes_5BL_02F8B4BFF|Traes_4AS_1F3163292	1	6642	3499	11820	11693	11687	6	21	14	26	15	0.579167	0.711679	-1.17444	-0.167415	-0.417668
OG5_136555	MADS box	SOC1	MA0554.1	AT2G18790|MLOC_9834|BRADI1G64360|Traes_4DS_9C6CD24ED|Traes_5BL_02F8B4BFF|Traes_4AS_1F3163292	221	6642	3499	11820	11693	11687	6	21	15	29	20	0.6125	0.793796	-1.4454	-0.536603	-0.798608
OG5_136555	MADS box	SOC1	MA0554.1	AT5G35840|MLOC_9834|BRADI1G64360|Traes_4DS_9C6CD24ED|Traes_5BL_02F8B4BFF|Traes_4AS_1F3163292	556	6642	3499	11820	11693	11687	6	21	15	28	19	0.591667	0.766423	-1.44153	-0.49983	-0.765898
OG5_136555	MADS box	SOC1	MA0554.1	AT1G09570|MLOC_9834|BRADI1G08400|Traes_4DS_9C6CD24ED|Traes_5BL_02F8B4BFF|Traes_4AS_1F3163292	1	6643	3499	11820	11693	11687	6	21	15	26	14	0.595833	0.711679	-1.02673	-0.0420826	-0.275575
OG5_136555	MADS box	SOC1	MA0554.1	AT2G18790|MLOC_9834|BRADI1G08400|Traes_4DS_9C6CD24ED|Traes_5BL_02F8B4BFF|Traes_4AS_1F3163292	221	6643	3499	11820	11693	11687	6	21	16	29	18	0.633333	0.793796	-1.2793	-0.311098	-0.566003
OG5_136555	MADS box	SOC1	MA0554.1	AT5G35840|MLOC_9834|BRADI1G08400|Traes_4DS_9C6CD24ED|Traes_5BL_02F8B4BFF|Traes_4AS_1F3163292	556	6643	3499	11820	11693	11687	6	21	15	27	15	0.608333	0.739051	-1.11696	-0.0979057	-0.344668
OG5_136555	MADS box	SOC1	MA0554.1	AT1G09570|MLOC_824|BRADI1G10520|Traes_5AL_B5FA7CEF0|Traes_4DS_9C6CD24ED|Traes_5BL_02F8B4BFF	1	4749	3406	11043	11693	11687	6	21	15	24	13	0.579167	0.656934	-0.74469	-0.0523833	-0.218502
OG5_136555	MADS box	SOC1	MA0554.1	AT2G18790|MLOC_824|BRADI1G10520|Traes_5AL_B5FA7CEF0|Traes_4DS_9C6CD24ED|Traes_5BL_02F8B4BFF	221	4749	3406	11043	11693	11687	6	21	16	26	15	0.6125	0.711679	-0.879011	-0.167415	-0.348774
OG5_136555	MADS box	SOC1	MA0554.1	AT5G35840|MLOC_824|BRADI1G10520|Traes_5AL_B5FA7CEF0|Traes_4DS_9C6CD24ED|Traes_5BL_02F8B4BFF	556	4749	3406	11043	11693	11687	6	21	15	26	14	0.6125	0.711679	-0.879011	-0.0420826	-0.241128
OG5_136555	MADS box	SOC1	MA0554.1	AT1G09570|MLOC_824|BRADI1G64360|Traes_5AL_B5FA7CEF0|Traes_4DS_9C6CD24ED|Traes_5BL_02F8B4BFF	1	6642	3406	11043	11693	11687	6	21	15	25	13	0.608333	0.684307	-0.699377	0.0180534	-0.147537
OG5_136555	MADS box	SOC1	MA0554.1	AT2G18790|MLOC_824|BRADI1G64360|Traes_5AL_B5FA7CEF0|Traes_4DS_9C6CD24ED|Traes_5BL_02F8B4BFF	221	6642	3406	11043	11693	11687	6	21	16	27	14	0.641667	0.739051	-0.832132	0.0229329	-0.17441
OG5_136555	MADS box	SOC1	MA0554.1	AT5G35840|MLOC_824|BRADI1G64360|Traes_5AL_B5FA7CEF0|Traes_4DS_9C6CD24ED|Traes_5BL_02F8B4BFF	556	6642	3406	11043	11693	11687	6	21	15	27	14	0.633333	0.739051	-0.903339	0.0229329	-0.191021
OG5_136555	MADS box	SOC1	MA0554.1	AT1G09570|MLOC_824|BRADI1G08400|Traes_5AL_B5FA7CEF0|Traes_4DS_9C6CD24ED|Traes_5BL_02F8B4BFF	1	6643	3406	11043	11693	11687	6	21	15	24	11	0.6	0.656934	-0.545193	0.218429	0.0604366
OG5_136555	MADS box	SOC1	MA0554.1	AT2G18790|MLOC_824|BRADI1G08400|Traes_5AL_B5FA7CEF0|Traes_4DS_9C6CD24ED|Traes_5BL_02F8B4BFF	221	6643	3406	11043	11693	11687	6	21	16	26	13	0.6375	0.711679	-0.657439	0.0832503	-0.0818112
OG5_136555	MADS box	SOC1	MA0554.1	AT5G35840|MLOC_824|BRADI1G08400|Traes_5AL_B5FA7CEF0|Traes_4DS_9C6CD24ED|Traes_5BL_02F8B4BFF	556	6643	3406	11043	11693	11687	6	21	15	26	13	0.625	0.711679	-0.768225	0.0832503	-0.107646
OG5_136555	MADS box	SOC1	MA0554.1	AT1G09570|MLOC_9834|BRADI1G10520|Traes_5AL_B5FA7CEF0|Traes_4DS_9C6CD24ED|Traes_5BL_02F8B4BFF	1	4749	3499	11043	11693	11687	6	21	14	24	15	0.5375	0.656934	-1.14368	-0.323195	-0.54393
OG5_136555	MADS box	SOC1	MA0554.1	AT2G18790|MLOC_9834|BRADI1G10520|Traes_5AL_B5FA7CEF0|Traes_4DS_9C6CD24ED|Traes_5BL_02F8B4BFF	221	4749	3499	11043	11693	11687	6	21	15	26	19	0.566667	0.711679	-1.28523	-0.668747	-0.874088
OG5_136555	MADS box	SOC1	MA0554.1	AT5G35840|MLOC_9834|BRADI1G10520|Traes_5AL_B5FA7CEF0|Traes_4DS_9C6CD24ED|Traes_5BL_02F8B4BFF	556	4749	3499	11043	11693	11687	6	21	15	26	18	0.566667	0.711679	-1.28523	-0.543414	-0.766442
OG5_136555	MADS box	SOC1	MA0554.1	AT1G09570|MLOC_9834|BRADI1G64360|Traes_5AL_B5FA7CEF0|Traes_4DS_9C6CD24ED|Traes_5BL_02F8B4BFF	1	6642	3499	11043	11693	11687	6	21	14	26	16	0.579167	0.711679	-1.17444	-0.292748	-0.525314
OG5_136555	MADS box	SOC1	MA0554.1	AT2G18790|MLOC_9834|BRADI1G64360|Traes_5AL_B5FA7CEF0|Traes_4DS_9C6CD24ED|Traes_5BL_02F8B4BFF	221	6642	3499	11043	11693	11687	6	21	15	28	19	0.608333	0.766423	-1.30405	-0.49983	-0.733819
OG5_136555	MADS box	SOC1	MA0554.1	AT5G35840|MLOC_9834|BRADI1G64360|Traes_5AL_B5FA7CEF0|Traes_4DS_9C6CD24ED|Traes_5BL_02F8B4BFF	556	6642	3499	11043	11693	11687	6	21	15	28	19	0.6	0.766423	-1.37279	-0.49983	-0.749858
OG5_136555	MADS box	SOC1	MA0554.1	AT1G09570|MLOC_9834|BRADI1G08400|Traes_5AL_B5FA7CEF0|Traes_4DS_9C6CD24ED|Traes_5BL_02F8B4BFF	1	6643	3499	11043	11693	11687	6	21	15	26	15	0.6	0.711679	-0.989797	-0.167415	-0.374609
OG5_136555	MADS box	SOC1	MA0554.1	AT2G18790|MLOC_9834|BRADI1G08400|Traes_5AL_B5FA7CEF0|Traes_4DS_9C6CD24ED|Traes_5BL_02F8B4BFF	221	6643	3499	11043	11693	11687	6	21	16	28	17	0.633333	0.766423	-1.09783	-0.266519	-0.485202
OG5_136555	MADS box	SOC1	MA0554.1	AT5G35840|MLOC_9834|BRADI1G08400|Traes_5AL_B5FA7CEF0|Traes_4DS_9C6CD24ED|Traes_5BL_02F8B4BFF	556	6643	3499	11043	11693	11687	6	21	15	27	15	0.620833	0.739051	-1.01015	-0.0979057	-0.319752
OG5_136555	MADS box	SOC1	MA0554.1	AT1G09570|MLOC_824|BRADI1G10520|Traes_4AL_F46203719|Traes_5DL_0B769D390|Traes_4BL_4E9C903D0	1	4749	3406	9606	11308	10913	6	21	15	20	7	0.558333	0.547445	0.124257	0.566475	0.514351
OG5_136555	MADS box	SOC1	MA0554.1	AT2G18790|MLOC_824|BRADI1G10520|Traes_4AL_F46203719|Traes_5DL_0B769D390|Traes_4BL_4E9C903D0	221	4749	3406	9606	11308	10913	6	21	16	23	10	0.604167	0.629562	-0.253373	0.294508	0.193677
OG5_136555	MADS box	SOC1	MA0554.1	AT5G35840|MLOC_824|BRADI1G10520|Traes_4AL_F46203719|Traes_5DL_0B769D390|Traes_4BL_4E9C903D0	556	4749	3406	9606	11308	10913	6	21	15	23	12	0.579167	0.629562	-0.502802	0.012357	-0.106522
OG5_136555	MADS box	SOC1	MA0554.1	AT1G09570|MLOC_824|BRADI1G64360|Traes_4AL_F46203719|Traes_5DL_0B769D390|Traes_4BL_4E9C903D0	1	6642	3406	9606	11308	10913	6	21	15	19	5	0.541667	0.520073	0.258842	0.844841	0.783812
OG5_136555	MADS box	SOC1	MA0554.1	AT2G18790|MLOC_824|BRADI1G64360|Traes_4AL_F46203719|Traes_5DL_0B769D390|Traes_4BL_4E9C903D0	221	6642	3406	9606	11308	10913	6	21	16	22	9	0.5875	0.60219	-0.152974	0.377238	0.28794
OG5_136555	MADS box	SOC1	MA0554.1	AT5G35840|MLOC_824|BRADI1G64360|Traes_4AL_F46203719|Traes_5DL_0B769D390|Traes_4BL_4E9C903D0	556	6642	3406	9606	11308	10913	6	21	15	21	9	0.554167	0.574817	-0.224888	0.313561	0.216491
OG5_136555	MADS box	SOC1	MA0554.1	AT1G09570|MLOC_824|BRADI1G08400|Traes_4AL_F46203719|Traes_5DL_0B769D390|Traes_4BL_4E9C903D0	1	6643	3406	9606	11308	10913	6	21	15	19	5	0.55	0.520073	0.358734	0.844841	0.807036
OG5_136555	MADS box	SOC1	MA0554.1	AT2G18790|MLOC_824|BRADI1G08400|Traes_4AL_F46203719|Traes_5DL_0B769D390|Traes_4BL_4E9C903D0	221	6643	3406	9606	11308	10913	6	21	16	22	8	0.6	0.60219	-0.0228035	0.524479	0.444539
OG5_136555	MADS box	SOC1	MA0554.1	AT5G35840|MLOC_824|BRADI1G08400|Traes_4AL_F46203719|Traes_5DL_0B769D390|Traes_4BL_4E9C903D0	556	6643	3406	9606	11308	10913	6	21	15	21	8	0.5625	0.574817	-0.134138	0.467531	0.369618
OG5_136555	MADS box	SOC1	MA0554.1	AT1G09570|MLOC_9834|BRADI1G10520|Traes_4AL_F46203719|Traes_5DL_0B769D390|Traes_4BL_4E9C903D0	1	4749	3499	9606	11308	10913	6	21	15	22	13	0.525	0.60219	-0.803824	-0.211726	-0.368766
OG5_136555	MADS box	SOC1	MA0554.1	AT2G18790|MLOC_9834|BRADI1G10520|Traes_4AL_F46203719|Traes_5DL_0B769D390|Traes_4BL_4E9C903D0	221	4749	3499	9606	11308	10913	6	21	16	24	15	0.566667	0.656934	-0.864388	-0.323195	-0.478844
OG5_136555	MADS box	SOC1	MA0554.1	AT5G35840|MLOC_9834|BRADI1G10520|Traes_4AL_F46203719|Traes_5DL_0B769D390|Traes_4BL_4E9C903D0	556	4749	3499	9606	11308	10913	6	21	15	23	14	0.541667	0.629562	-0.876945	-0.269794	-0.435772
OG5_136555	MADS box	SOC1	MA0554.1	AT1G09570|MLOC_9834|BRADI1G64360|Traes_4AL_F46203719|Traes_5DL_0B769D390|Traes_4BL_4E9C903D0	1	6642	3499	9606	11308	10913	6	21	15	21	11	0.520833	0.574817	-0.587889	0.0056194	-0.132006
OG5_136555	MADS box	SOC1	MA0554.1	AT2G18790|MLOC_9834|BRADI1G64360|Traes_4AL_F46203719|Traes_5DL_0B769D390|Traes_4BL_4E9C903D0	221	6642	3499	9606	11308	10913	6	21	16	23	14	0.5625	0.629562	-0.669088	-0.269794	-0.387353
OG5_136555	MADS box	SOC1	MA0554.1	AT5G35840|MLOC_9834|BRADI1G64360|Traes_4AL_F46203719|Traes_5DL_0B769D390|Traes_4BL_4E9C903D0	556	6642	3499	9606	11308	10913	6	21	15	21	11	0.529167	0.574817	-0.497139	0.0056194	-0.110885
OG5_136555	MADS box	SOC1	MA0554.1	AT1G09570|MLOC_9834|BRADI1G08400|Traes_4AL_F46203719|Traes_5DL_0B769D390|Traes_4BL_4E9C903D0	1	6643	3499	9606	11308	10913	6	21	15	21	9	0.558333	0.574817	-0.179513	0.313561	0.227051
OG5_136555	MADS box	SOC1	MA0554.1	AT2G18790|MLOC_9834|BRADI1G08400|Traes_4AL_F46203719|Traes_5DL_0B769D390|Traes_4BL_4E9C903D0	221	6643	3499	9606	11308	10913	6	21	16	23	10	0.604167	0.629562	-0.253373	0.294508	0.193677
OG5_136555	MADS box	SOC1	MA0554.1	AT5G35840|MLOC_9834|BRADI1G08400|Traes_4AL_F46203719|Traes_5DL_0B769D390|Traes_4BL_4E9C903D0	556	6643	3499	9606	11308	10913	6	21	15	21	8	0.566667	0.574817	-0.088763	0.467531	0.380179
OG5_136555	MADS box	SOC1	MA0554.1	AT1G09570|MLOC_824|BRADI1G10520|Traes_5DL_0B769D390|Traes_4BL_4E9C903D0|Traes_4AS_1F3163292	1	4749	3406	11820	11308	10913	6	21	16	23	10	0.595833	0.629562	-0.336516	0.294508	0.174309
OG5_136555	MADS box	SOC1	MA0554.1	AT2G18790|MLOC_824|BRADI1G10520|Traes_5DL_0B769D390|Traes_4BL_4E9C903D0|Traes_4AS_1F3163292	221	4749	3406	11820	11308	10913	6	21	16	26	12	0.641667	0.711679	-0.62051	0.208583	0.0344468
OG5_136555	MADS box	SOC1	MA0554.1	AT5G35840|MLOC_824|BRADI1G10520|Traes_5DL_0B769D390|Traes_4BL_4E9C903D0|Traes_4AS_1F3163292	556	4749	3406	11820	11308	10913	6	21	16	26	14	0.620833	0.711679	-0.805154	-0.0420826	-0.223904
OG5_136555	MADS box	SOC1	MA0554.1	AT1G09570|MLOC_824|BRADI1G64360|Traes_5DL_0B769D390|Traes_4BL_4E9C903D0|Traes_4AS_1F3163292	1	6642	3406	11820	11308	10913	6	21	16	23	10	0.604167	0.629562	-0.253373	0.294508	0.193677
OG5_136555	MADS box	SOC1	MA0554.1	AT2G18790|MLOC_824|BRADI1G64360|Traes_5DL_0B769D390|Traes_4BL_4E9C903D0|Traes_4AS_1F3163292	221	6642	3406	11820	11308	10913	6	21	16	26	12	0.65	0.711679	-0.546653	0.208583	0.0516702
OG5_136555	MADS box	SOC1	MA0554.1	AT5G35840|MLOC_824|BRADI1G64360|Traes_5DL_0B769D390|Traes_4BL_4E9C903D0|Traes_4AS_1F3163292	556	6642	3406	11820	11308	10913	6	21	16	25	12	0.620833	0.684307	-0.584307	0.148228	-0.0089417
OG5_136555	MADS box	SOC1	MA0554.1	AT1G09570|MLOC_824|BRADI1G08400|Traes_5DL_0B769D390|Traes_4BL_4E9C903D0|Traes_4AS_1F3163292	1	6643	3406	11820	11308	10913	6	21	16	23	10	0.6	0.629562	-0.294945	0.294508	0.183993
OG5_136555	MADS box	SOC1	MA0554.1	AT2G18790|MLOC_824|BRADI1G08400|Traes_5DL_0B769D390|Traes_4BL_4E9C903D0|Traes_4AS_1F3163292	221	6643	3406	11820	11308	10913	6	21	16	26	12	0.65	0.711679	-0.546653	0.208583	0.0516702
OG5_136555	MADS box	SOC1	MA0554.1	AT5G35840|MLOC_824|BRADI1G08400|Traes_5DL_0B769D390|Traes_4BL_4E9C903D0|Traes_4AS_1F3163292	556	6643	3406	11820	11308	10913	6	21	16	25	12	0.616667	0.684307	-0.622664	0.148228	-0.0178833
OG5_136555	MADS box	SOC1	MA0554.1	AT1G09570|MLOC_9834|BRADI1G10520|Traes_5DL_0B769D390|Traes_4BL_4E9C903D0|Traes_4AS_1F3163292	1	4749	3499	11820	11308	10913	6	21	16	24	15	0.554167	0.656934	-0.984086	-0.323195	-0.506738
OG5_136555	MADS box	SOC1	MA0554.1	AT2G18790|MLOC_9834|BRADI1G10520|Traes_5DL_0B769D390|Traes_4BL_4E9C903D0|Traes_4AS_1F3163292	221	4749	3499	11820	11308	10913	6	21	16	26	16	0.595833	0.711679	-1.02673	-0.292748	-0.490867
OG5_136555	MADS box	SOC1	MA0554.1	AT5G35840|MLOC_9834|BRADI1G10520|Traes_5DL_0B769D390|Traes_4BL_4E9C903D0|Traes_4AS_1F3163292	556	4749	3499	11820	11308	10913	6	21	16	25	15	0.575	0.684307	-1.00623	-0.242296	-0.442612
OG5_136555	MADS box	SOC1	MA0554.1	AT1G09570|MLOC_9834|BRADI1G64360|Traes_5DL_0B769D390|Traes_4BL_4E9C903D0|Traes_4AS_1F3163292	1	6642	3499	11820	11308	10913	6	21	16	24	14	0.575	0.656934	-0.784589	-0.187789	-0.344024
OG5_136555	MADS box	SOC1	MA0554.1	AT2G18790|MLOC_9834|BRADI1G64360|Traes_5DL_0B769D390|Traes_4BL_4E9C903D0|Traes_4AS_1F3163292	221	6642	3499	11820	11308	10913	6	21	16	26	15	0.616667	0.711679	-0.842082	-0.167415	-0.340162
OG5_136555	MADS box	SOC1	MA0554.1	AT5G35840|MLOC_9834|BRADI1G64360|Traes_5DL_0B769D390|Traes_4BL_4E9C903D0|Traes_4AS_1F3163292	556	6642	3499	11820	11308	10913	6	21	16	24	12	0.5875	0.656934	-0.664891	0.0830226	-0.0836815
OG5_136555	MADS box	SOC1	MA0554.1	AT1G09570|MLOC_9834|BRADI1G08400|Traes_5DL_0B769D390|Traes_4BL_4E9C903D0|Traes_4AS_1F3163292	1	6643	3499	11820	11308	10913	6	21	16	24	13	0.6	0.656934	-0.545193	-0.0523833	-0.172012
OG5_136555	MADS box	SOC1	MA0554.1	AT2G18790|MLOC_9834|BRADI1G08400|Traes_5DL_0B769D390|Traes_4BL_4E9C903D0|Traes_4AS_1F3163292	221	6643	3499	11820	11308	10913	6	21	16	26	13	0.645833	0.711679	-0.583581	0.0832503	-0.0645878
OG5_136555	MADS box	SOC1	MA0554.1	AT5G35840|MLOC_9834|BRADI1G08400|Traes_5DL_0B769D390|Traes_4BL_4E9C903D0|Traes_4AS_1F3163292	556	6643	3499	11820	11308	10913	6	21	16	24	11	0.6125	0.656934	-0.425496	0.218429	0.0883305
OG5_136555	MADS box	SOC1	MA0554.1	AT1G09570|MLOC_824|BRADI1G10520|Traes_5DL_0B769D390|Traes_5AL_B5FA7CEF0|Traes_4BL_4E9C903D0	1	4749	3406	11043	11308	10913	6	21	16	23	11	0.591667	0.629562	-0.378088	0.153432	0.0435772
OG5_136555	MADS box	SOC1	MA0554.1	AT2G18790|MLOC_824|BRADI1G10520|Traes_5DL_0B769D390|Traes_5AL_B5FA7CEF0|Traes_4BL_4E9C903D0	221	4749	3406	11043	11308	10913	6	21	16	24	9	0.633333	0.656934	-0.225999	0.48924	0.367269
OG5_136555	MADS box	SOC1	MA0554.1	AT5G35840|MLOC_824|BRADI1G10520|Traes_5DL_0B769D390|Traes_5AL_B5FA7CEF0|Traes_4BL_4E9C903D0	556	4749	3406	11043	11308	10913	6	21	16	26	14	0.625	0.711679	-0.768225	-0.0420826	-0.215293
OG5_136555	MADS box	SOC1	MA0554.1	AT1G09570|MLOC_824|BRADI1G64360|Traes_5DL_0B769D390|Traes_5AL_B5FA7CEF0|Traes_4BL_4E9C903D0	1	6642	3406	11043	11308	10913	6	21	16	22	9	0.591667	0.60219	-0.109584	0.377238	0.298043
OG5_136555	MADS box	SOC1	MA0554.1	AT2G18790|MLOC_824|BRADI1G64360|Traes_5DL_0B769D390|Traes_5AL_B5FA7CEF0|Traes_4BL_4E9C903D0	221	6642	3406	11043	11308	10913	6	21	16	23	6	0.633333	0.629562	0.0376267	0.85881	0.745655
OG5_136555	MADS box	SOC1	MA0554.1	AT5G35840|MLOC_824|BRADI1G64360|Traes_5DL_0B769D390|Traes_5AL_B5FA7CEF0|Traes_4BL_4E9C903D0	556	6642	3406	11043	11308	10913	6	21	16	25	13	0.616667	0.684307	-0.622664	0.0180534	-0.129654
OG5_136555	MADS box	SOC1	MA0554.1	AT1G09570|MLOC_824|BRADI1G08400|Traes_5DL_0B769D390|Traes_5AL_B5FA7CEF0|Traes_4BL_4E9C903D0	1	6643	3406	11043	11308	10913	6	21	16	22	10	0.591667	0.60219	-0.109584	0.229997	0.171754
OG5_136555	MADS box	SOC1	MA0554.1	AT2G18790|MLOC_824|BRADI1G08400|Traes_5DL_0B769D390|Traes_5AL_B5FA7CEF0|Traes_4BL_4E9C903D0	221	6643	3406	11043	11308	10913	6	21	16	23	7	0.6375	0.629562	0.0791982	0.717735	0.634291
OG5_136555	MADS box	SOC1	MA0554.1	AT5G35840|MLOC_824|BRADI1G08400|Traes_5DL_0B769D390|Traes_5AL_B5FA7CEF0|Traes_4BL_4E9C903D0	556	6643	3406	11043	11308	10913	6	21	16	25	13	0.616667	0.684307	-0.622664	0.0180534	-0.129654
OG5_136555	MADS box	SOC1	MA0554.1	AT1G09570|MLOC_9834|BRADI1G10520|Traes_5DL_0B769D390|Traes_5AL_B5FA7CEF0|Traes_4BL_4E9C903D0	1	4749	3499	11043	11308	10913	6	21	16	25	18	0.545833	0.684307	-1.27473	-0.63282	-0.840517
OG5_136555	MADS box	SOC1	MA0554.1	AT2G18790|MLOC_9834|BRADI1G10520|Traes_5DL_0B769D390|Traes_5AL_B5FA7CEF0|Traes_4BL_4E9C903D0	221	4749	3499	11043	11308	10913	6	21	16	25	15	0.583333	0.684307	-0.929516	-0.242296	-0.424729
OG5_136555	MADS box	SOC1	MA0554.1	AT5G35840|MLOC_9834|BRADI1G10520|Traes_5DL_0B769D390|Traes_5AL_B5FA7CEF0|Traes_4BL_4E9C903D0	556	4749	3499	11043	11308	10913	6	21	16	26	17	0.575	0.711679	-1.21137	-0.418081	-0.641572
OG5_136555	MADS box	SOC1	MA0554.1	AT1G09570|MLOC_9834|BRADI1G64360|Traes_5DL_0B769D390|Traes_5AL_B5FA7CEF0|Traes_4BL_4E9C903D0	1	6642	3499	11043	11308	10913	6	21	16	24	15	0.558333	0.656934	-0.944186	-0.323195	-0.49744
OG5_136555	MADS box	SOC1	MA0554.1	AT2G18790|MLOC_9834|BRADI1G64360|Traes_5DL_0B769D390|Traes_5AL_B5FA7CEF0|Traes_4BL_4E9C903D0	221	6642	3499	11043	11308	10913	6	21	16	24	11	0.595833	0.656934	-0.585093	0.218429	0.0511387
OG5_136555	MADS box	SOC1	MA0554.1	AT5G35840|MLOC_9834|BRADI1G64360|Traes_5DL_0B769D390|Traes_5AL_B5FA7CEF0|Traes_4BL_4E9C903D0	556	6642	3499	11043	11308	10913	6	21	16	25	15	0.579167	0.684307	-0.967873	-0.242296	-0.433671
OG5_136555	MADS box	SOC1	MA0554.1	AT1G09570|MLOC_9834|BRADI1G08400|Traes_5DL_0B769D390|Traes_5AL_B5FA7CEF0|Traes_4BL_4E9C903D0	1	6643	3499	11043	11308	10913	6	21	16	24	13	0.5875	0.656934	-0.664891	-0.0523833	-0.199906
OG5_136555	MADS box	SOC1	MA0554.1	AT2G18790|MLOC_9834|BRADI1G08400|Traes_5DL_0B769D390|Traes_5AL_B5FA7CEF0|Traes_4BL_4E9C903D0	221	6643	3499	11043	11308	10913	6	21	16	24	8	0.629167	0.656934	-0.265898	0.624646	0.474195
OG5_136555	MADS box	SOC1	MA0554.1	AT5G35840|MLOC_9834|BRADI1G08400|Traes_5DL_0B769D390|Traes_5AL_B5FA7CEF0|Traes_4BL_4E9C903D0	556	6643	3499	11043	11308	10913	6	21	16	25	13	0.608333	0.684307	-0.699377	0.0180534	-0.147537
OG5_136555	MADS box	SOC1	MA0554.1	AT1G09570|MLOC_824|BRADI1G10520|Traes_4AL_F46203719|Traes_5DL_0B769D390|Traes_4BL_94E5E213F	1	4749	3406	9606	11493	10913	6	21	15	19	5	0.541667	0.520073	0.258842	0.844841	0.783812
OG5_136555	MADS box	SOC1	MA0554.1	AT2G18790|MLOC_824|BRADI1G10520|Traes_4AL_F46203719|Traes_5DL_0B769D390|Traes_4BL_94E5E213F	221	4749	3406	9606	11493	10913	6	21	16	22	9	0.575	0.60219	-0.283144	0.377238	0.257631
OG5_136555	MADS box	SOC1	MA0554.1	AT5G35840|MLOC_824|BRADI1G10520|Traes_4AL_F46203719|Traes_5DL_0B769D390|Traes_4BL_94E5E213F	556	4749	3406	9606	11493	10913	6	21	15	22	9	0.5625	0.60219	-0.413314	0.377238	0.227321
OG5_136555	MADS box	SOC1	MA0554.1	AT1G09570|MLOC_824|BRADI1G64360|Traes_4AL_F46203719|Traes_5DL_0B769D390|Traes_4BL_94E5E213F	1	6642	3406	9606	11493	10913	6	21	15	20	6	0.554167	0.547445	0.0767059	0.727821	0.641556
OG5_136555	MADS box	SOC1	MA0554.1	AT2G18790|MLOC_824|BRADI1G64360|Traes_4AL_F46203719|Traes_5DL_0B769D390|Traes_4BL_94E5E213F	221	6642	3406	9606	11493	10913	6	21	16	23	10	0.5875	0.629562	-0.419659	0.294508	0.154941
OG5_136555	MADS box	SOC1	MA0554.1	AT5G35840|MLOC_824|BRADI1G64360|Traes_4AL_F46203719|Traes_5DL_0B769D390|Traes_4BL_94E5E213F	556	6642	3406	9606	11493	10913	6	21	15	23	11	0.566667	0.629562	-0.627517	0.153432	-0.0145257
OG5_136555	MADS box	SOC1	MA0554.1	AT1G09570|MLOC_824|BRADI1G08400|Traes_4AL_F46203719|Traes_5DL_0B769D390|Traes_4BL_94E5E213F	1	6643	3406	9606	11493	10913	6	21	15	19	4	0.558333	0.520073	0.458625	1.0143	0.975411
OG5_136555	MADS box	SOC1	MA0554.1	AT2G18790|MLOC_824|BRADI1G08400|Traes_4AL_F46203719|Traes_5DL_0B769D390|Traes_4BL_94E5E213F	221	6643	3406	9606	11493	10913	6	21	16	22	8	0.595833	0.60219	-0.0661935	0.524479	0.434436
OG5_136555	MADS box	SOC1	MA0554.1	AT5G35840|MLOC_824|BRADI1G08400|Traes_4AL_F46203719|Traes_5DL_0B769D390|Traes_4BL_94E5E213F	556	6643	3406	9606	11493	10913	6	21	15	22	9	0.570833	0.60219	-0.326534	0.377238	0.247528
OG5_136555	MADS box	SOC1	MA0554.1	AT1G09570|MLOC_9834|BRADI1G10520|Traes_4AL_F46203719|Traes_5DL_0B769D390|Traes_4BL_94E5E213F	1	4749	3499	9606	11493	10913	6	21	15	22	15	0.504167	0.60219	-1.02077	-0.506208	-0.671861
OG5_136555	MADS box	SOC1	MA0554.1	AT2G18790|MLOC_9834|BRADI1G10520|Traes_4AL_F46203719|Traes_5DL_0B769D390|Traes_4BL_94E5E213F	221	4749	3499	9606	11493	10913	6	21	16	23	15	0.533333	0.629562	-0.960088	-0.41087	-0.576188
OG5_136555	MADS box	SOC1	MA0554.1	AT5G35840|MLOC_9834|BRADI1G10520|Traes_4AL_F46203719|Traes_5DL_0B769D390|Traes_4BL_94E5E213F	556	4749	3499	9606	11493	10913	6	21	14	22	12	0.520833	0.60219	-0.847214	-0.0644851	-0.252579
OG5_136555	MADS box	SOC1	MA0554.1	AT1G09570|MLOC_9834|BRADI1G64360|Traes_4AL_F46203719|Traes_5DL_0B769D390|Traes_4BL_94E5E213F	1	6642	3499	9606	11493	10913	6	21	15	22	12	0.529167	0.60219	-0.760434	-0.0644851	-0.232373
OG5_136555	MADS box	SOC1	MA0554.1	AT2G18790|MLOC_9834|BRADI1G64360|Traes_4AL_F46203719|Traes_5DL_0B769D390|Traes_4BL_94E5E213F	221	6642	3499	9606	11493	10913	6	21	16	23	12	0.558333	0.629562	-0.71066	0.012357	-0.154941
OG5_136555	MADS box	SOC1	MA0554.1	AT5G35840|MLOC_9834|BRADI1G64360|Traes_4AL_F46203719|Traes_5DL_0B769D390|Traes_4BL_94E5E213F	556	6642	3499	9606	11493	10913	6	21	14	22	10	0.5375	0.60219	-0.673654	0.229997	0.0404127
OG5_136555	MADS box	SOC1	MA0554.1	AT1G09570|MLOC_9834|BRADI1G08400|Traes_4AL_F46203719|Traes_5DL_0B769D390|Traes_4BL_94E5E213F	1	6643	3499	9606	11493	10913	6	21	15	21	7	0.5625	0.574817	-0.134138	0.621502	0.501625
OG5_136555	MADS box	SOC1	MA0554.1	AT2G18790|MLOC_9834|BRADI1G08400|Traes_4AL_F46203719|Traes_5DL_0B769D390|Traes_4BL_94E5E213F	221	6643	3499	9606	11493	10913	6	21	16	23	9	0.595833	0.629562	-0.336516	0.435584	0.295357
OG5_136555	MADS box	SOC1	MA0554.1	AT5G35840|MLOC_9834|BRADI1G08400|Traes_4AL_F46203719|Traes_5DL_0B769D390|Traes_4BL_94E5E213F	556	6643	3499	9606	11493	10913	6	21	15	22	8	0.570833	0.60219	-0.326534	0.524479	0.373817
OG5_136555	MADS box	SOC1	MA0554.1	AT1G09570|MLOC_824|BRADI1G10520|Traes_5DL_0B769D390|Traes_4BL_94E5E213F|Traes_4AS_1F3163292	1	4749	3406	11820	11493	10913	6	21	16	23	10	0.579167	0.629562	-0.502802	0.294508	0.135574
OG5_136555	MADS box	SOC1	MA0554.1	AT2G18790|MLOC_824|BRADI1G10520|Traes_5DL_0B769D390|Traes_4BL_94E5E213F|Traes_4AS_1F3163292	221	4749	3406	11820	11493	10913	6	21	16	26	14	0.6125	0.711679	-0.879011	-0.0420826	-0.241128
OG5_136555	MADS box	SOC1	MA0554.1	AT5G35840|MLOC_824|BRADI1G10520|Traes_5DL_0B769D390|Traes_4BL_94E5E213F|Traes_4AS_1F3163292	556	4749	3406	11820	11493	10913	6	21	16	26	14	0.604167	0.711679	-0.952869	-0.0420826	-0.258351
OG5_136555	MADS box	SOC1	MA0554.1	AT1G09570|MLOC_824|BRADI1G64360|Traes_5DL_0B769D390|Traes_4BL_94E5E213F|Traes_4AS_1F3163292	1	6642	3406	11820	11493	10913	6	21	16	25	12	0.616667	0.684307	-0.622664	0.148228	-0.0178833
OG5_136555	MADS box	SOC1	MA0554.1	AT2G18790|MLOC_824|BRADI1G64360|Traes_5DL_0B769D390|Traes_4BL_94E5E213F|Traes_4AS_1F3163292	221	6642	3406	11820	11493	10913	6	21	16	28	16	0.65	0.766423	-0.960353	-0.149864	-0.352874
OG5_136555	MADS box	SOC1	MA0554.1	AT5G35840|MLOC_824|BRADI1G64360|Traes_5DL_0B769D390|Traes_4BL_94E5E213F|Traes_4AS_1F3163292	556	6642	3406	11820	11493	10913	6	21	16	28	17	0.633333	0.766423	-1.09783	-0.266519	-0.485202
OG5_136555	MADS box	SOC1	MA0554.1	AT1G09570|MLOC_824|BRADI1G08400|Traes_5DL_0B769D390|Traes_4BL_94E5E213F|Traes_4AS_1F3163292	1	6643	3406	11820	11493	10913	6	21	16	24	10	0.608333	0.656934	-0.465395	0.353834	0.195257
OG5_136555	MADS box	SOC1	MA0554.1	AT2G18790|MLOC_824|BRADI1G08400|Traes_5DL_0B769D390|Traes_4BL_94E5E213F|Traes_4AS_1F3163292	221	6643	3406	11820	11493	10913	6	21	16	27	14	0.645833	0.739051	-0.796529	0.0229329	-0.166105
OG5_136555	MADS box	SOC1	MA0554.1	AT5G35840|MLOC_824|BRADI1G08400|Traes_5DL_0B769D390|Traes_4BL_94E5E213F|Traes_4AS_1F3163292	556	6643	3406	11820	11493	10913	6	21	16	27	15	0.625	0.739051	-0.974546	-0.0979057	-0.311447
OG5_136555	MADS box	SOC1	MA0554.1	AT1G09570|MLOC_9834|BRADI1G10520|Traes_5DL_0B769D390|Traes_4BL_94E5E213F|Traes_4AS_1F3163292	1	4749	3499	11820	11493	10913	6	21	15	24	16	0.533333	0.656934	-1.18358	-0.458601	-0.669452
OG5_136555	MADS box	SOC1	MA0554.1	AT2G18790|MLOC_9834|BRADI1G10520|Traes_5DL_0B769D390|Traes_4BL_94E5E213F|Traes_4AS_1F3163292	221	4749	3499	11820	11493	10913	6	21	15	25	16	0.5625	0.684307	-1.1213	-0.372471	-0.581208
OG5_136555	MADS box	SOC1	MA0554.1	AT5G35840|MLOC_9834|BRADI1G10520|Traes_5DL_0B769D390|Traes_4BL_94E5E213F|Traes_4AS_1F3163292	556	4749	3499	11820	11493	10913	6	21	14	24	13	0.554167	0.656934	-0.984086	-0.0523833	-0.274289
OG5_136555	MADS box	SOC1	MA0554.1	AT1G09570|MLOC_9834|BRADI1G64360|Traes_5DL_0B769D390|Traes_4BL_94E5E213F|Traes_4AS_1F3163292	1	6642	3499	11820	11493	10913	6	21	16	26	16	0.583333	0.711679	-1.13751	-0.292748	-0.516702
OG5_136555	MADS box	SOC1	MA0554.1	AT2G18790|MLOC_9834|BRADI1G64360|Traes_5DL_0B769D390|Traes_4BL_94E5E213F|Traes_4AS_1F3163292	221	6642	3499	11820	11493	10913	6	21	16	27	16	0.6125	0.739051	-1.08136	-0.218744	-0.440178
OG5_136555	MADS box	SOC1	MA0554.1	AT5G35840|MLOC_9834|BRADI1G64360|Traes_5DL_0B769D390|Traes_4BL_94E5E213F|Traes_4AS_1F3163292	556	6642	3499	11820	11493	10913	6	21	15	26	14	0.595833	0.711679	-1.02673	-0.0420826	-0.275575
OG5_136555	MADS box	SOC1	MA0554.1	AT1G09570|MLOC_9834|BRADI1G08400|Traes_5DL_0B769D390|Traes_4BL_94E5E213F|Traes_4AS_1F3163292	1	6643	3499	11820	11493	10913	6	21	16	25	12	0.604167	0.684307	-0.737734	0.148228	-0.0447083
OG5_136555	MADS box	SOC1	MA0554.1	AT2G18790|MLOC_9834|BRADI1G08400|Traes_5DL_0B769D390|Traes_4BL_94E5E213F|Traes_4AS_1F3163292	221	6643	3499	11820	11493	10913	6	21	16	27	14	0.6375	0.739051	-0.867736	0.0229329	-0.182716
OG5_136555	MADS box	SOC1	MA0554.1	AT5G35840|MLOC_9834|BRADI1G08400|Traes_5DL_0B769D390|Traes_4BL_94E5E213F|Traes_4AS_1F3163292	556	6643	3499	11820	11493	10913	6	21	16	26	13	0.616667	0.711679	-0.842082	0.0832503	-0.12487
OG5_136555	MADS box	SOC1	MA0554.1	AT1G09570|MLOC_824|BRADI1G10520|Traes_5DL_0B769D390|Traes_5AL_B5FA7CEF0|Traes_4BL_94E5E213F	1	4749	3406	11043	11493	10913	6	21	16	23	10	0.583333	0.629562	-0.461231	0.294508	0.145257
OG5_136555	MADS box	SOC1	MA0554.1	AT2G18790|MLOC_824|BRADI1G10520|Traes_5DL_0B769D390|Traes_5AL_B5FA7CEF0|Traes_4BL_94E5E213F	221	4749	3406	11043	11493	10913	6	21	16	24	10	0.6125	0.656934	-0.425496	0.353834	0.204555
OG5_136555	MADS box	SOC1	MA0554.1	AT5G35840|MLOC_824|BRADI1G10520|Traes_5DL_0B769D390|Traes_5AL_B5FA7CEF0|Traes_4BL_94E5E213F	556	4749	3406	11043	11493	10913	6	21	16	26	14	0.616667	0.711679	-0.842082	-0.0420826	-0.232516
OG5_136555	MADS box	SOC1	MA0554.1	AT1G09570|MLOC_824|BRADI1G64360|Traes_5DL_0B769D390|Traes_5AL_B5FA7CEF0|Traes_4BL_94E5E213F	1	6642	3406	11043	11493	10913	6	21	16	24	10	0.6125	0.656934	-0.425496	0.353834	0.204555
OG5_136555	MADS box	SOC1	MA0554.1	AT2G18790|MLOC_824|BRADI1G64360|Traes_5DL_0B769D390|Traes_5AL_B5FA7CEF0|Traes_4BL_94E5E213F	221	6642	3406	11043	11493	10913	6	21	16	25	10	0.641667	0.684307	-0.392525	0.408578	0.259308
OG5_136555	MADS box	SOC1	MA0554.1	AT5G35840|MLOC_824|BRADI1G64360|Traes_5DL_0B769D390|Traes_5AL_B5FA7CEF0|Traes_4BL_94E5E213F	556	6642	3406	11043	11493	10913	6	21	16	27	14	0.6375	0.739051	-0.867736	0.0229329	-0.182716
OG5_136555	MADS box	SOC1	MA0554.1	AT1G09570|MLOC_824|BRADI1G08400|Traes_5DL_0B769D390|Traes_5AL_B5FA7CEF0|Traes_4BL_94E5E213F	1	6643	3406	11043	11493	10913	6	21	16	23	8	0.608333	0.629562	-0.211802	0.576659	0.445456
OG5_136555	MADS box	SOC1	MA0554.1	AT2G18790|MLOC_824|BRADI1G08400|Traes_5DL_0B769D390|Traes_5AL_B5FA7CEF0|Traes_4BL_94E5E213F	221	6643	3406	11043	11493	10913	6	21	16	24	8	0.641667	0.656934	-0.1462	0.624646	0.502089
OG5_136555	MADS box	SOC1	MA0554.1	AT5G35840|MLOC_824|BRADI1G08400|Traes_5DL_0B769D390|Traes_5AL_B5FA7CEF0|Traes_4BL_94E5E213F	556	6643	3406	11043	11493	10913	6	21	16	26	12	0.633333	0.711679	-0.694368	0.208583	0.0172234
OG5_136555	MADS box	SOC1	MA0554.1	AT1G09570|MLOC_9834|BRADI1G10520|Traes_5DL_0B769D390|Traes_5AL_B5FA7CEF0|Traes_4BL_94E5E213F	1	4749	3499	11043	11493	10913	6	21	15	25	20	0.533333	0.684307	-1.38979	-0.89317	-1.09088
OG5_136555	MADS box	SOC1	MA0554.1	AT2G18790|MLOC_9834|BRADI1G10520|Traes_5DL_0B769D390|Traes_5AL_B5FA7CEF0|Traes_4BL_94E5E213F	221	4749	3499	11043	11493	10913	6	21	15	24	16	0.558333	0.656934	-0.944186	-0.458601	-0.613664
OG5_136555	MADS box	SOC1	MA0554.1	AT5G35840|MLOC_9834|BRADI1G10520|Traes_5DL_0B769D390|Traes_5AL_B5FA7CEF0|Traes_4BL_94E5E213F	556	4749	3499	11043	11493	10913	6	21	15	25	17	0.5625	0.684307	-1.1213	-0.502645	-0.692979
OG5_136555	MADS box	SOC1	MA0554.1	AT1G09570|MLOC_9834|BRADI1G64360|Traes_5DL_0B769D390|Traes_5AL_B5FA7CEF0|Traes_4BL_94E5E213F	1	6642	3499	11043	11493	10913	6	21	16	26	18	0.575	0.711679	-1.21137	-0.543414	-0.749219
OG5_136555	MADS box	SOC1	MA0554.1	AT2G18790|MLOC_9834|BRADI1G64360|Traes_5DL_0B769D390|Traes_5AL_B5FA7CEF0|Traes_4BL_94E5E213F	221	6642	3499	11043	11493	10913	6	21	16	25	14	0.6	0.684307	-0.77609	-0.112121	-0.277192
OG5_136555	MADS box	SOC1	MA0554.1	AT5G35840|MLOC_9834|BRADI1G64360|Traes_5DL_0B769D390|Traes_5AL_B5FA7CEF0|Traes_4BL_94E5E213F	556	6642	3499	11043	11493	10913	6	21	16	26	15	0.595833	0.711679	-1.02673	-0.167415	-0.383221
OG5_136555	MADS box	SOC1	MA0554.1	AT1G09570|MLOC_9834|BRADI1G08400|Traes_5DL_0B769D390|Traes_5AL_B5FA7CEF0|Traes_4BL_94E5E213F	1	6643	3499	11043	11493	10913	6	21	16	25	13	0.6	0.684307	-0.77609	0.0180534	-0.165421
OG5_136555	MADS box	SOC1	MA0554.1	AT2G18790|MLOC_9834|BRADI1G08400|Traes_5DL_0B769D390|Traes_5AL_B5FA7CEF0|Traes_4BL_94E5E213F	221	6643	3499	11043	11493	10913	6	21	16	25	11	0.629167	0.684307	-0.507594	0.278403	0.120713
OG5_136555	MADS box	SOC1	MA0554.1	AT5G35840|MLOC_9834|BRADI1G08400|Traes_5DL_0B769D390|Traes_5AL_B5FA7CEF0|Traes_4BL_94E5E213F	556	6643	3499	11043	11493	10913	6	21	16	26	13	0.620833	0.711679	-0.805154	0.0832503	-0.116258
OG5_136555	MADS box	SOC1	MA0554.1	AT1G09570|MLOC_824|BRADI1G10520|Traes_4BS_CCF46C1E8|Traes_4AL_F46203719|Traes_5DL_0B769D390	1	4749	3406	9606	9319	10913	6	21	15	18	5	0.5125	0.492701	0.249922	0.795824	0.739345
OG5_136555	MADS box	SOC1	MA0554.1	AT2G18790|MLOC_824|BRADI1G10520|Traes_4BS_CCF46C1E8|Traes_4AL_F46203719|Traes_5DL_0B769D390	221	4749	3406	9606	9319	10913	6	21	16	21	9	0.55	0.574817	-0.270263	0.313561	0.20593
OG5_136555	MADS box	SOC1	MA0554.1	AT5G35840|MLOC_824|BRADI1G10520|Traes_4BS_CCF46C1E8|Traes_4AL_F46203719|Traes_5DL_0B769D390	556	4749	3406	9606	9319	10913	6	21	15	21	9	0.5375	0.574817	-0.406389	0.313561	0.174249
OG5_136555	MADS box	SOC1	MA0554.1	AT1G09570|MLOC_824|BRADI1G64360|Traes_4BS_CCF46C1E8|Traes_4AL_F46203719|Traes_5DL_0B769D390	1	6642	3406	9606	9319	10913	6	21	15	20	8	0.5375	0.547445	-0.113497	0.40513	0.320778
OG5_136555	MADS box	SOC1	MA0554.1	AT2G18790|MLOC_824|BRADI1G64360|Traes_4BS_CCF46C1E8|Traes_4AL_F46203719|Traes_5DL_0B769D390	221	6642	3406	9606	9319	10913	6	21	16	23	12	0.575	0.629562	-0.544374	0.012357	-0.116206
OG5_136555	MADS box	SOC1	MA0554.1	AT5G35840|MLOC_824|BRADI1G64360|Traes_4BS_CCF46C1E8|Traes_4AL_F46203719|Traes_5DL_0B769D390	556	6642	3406	9606	9319	10913	6	21	15	23	13	0.554167	0.629562	-0.752231	-0.128719	-0.285673
OG5_136555	MADS box	SOC1	MA0554.1	AT1G09570|MLOC_824|BRADI1G08400|Traes_4BS_CCF46C1E8|Traes_4AL_F46203719|Traes_5DL_0B769D390	1	6643	3406	9606	9319	10913	6	21	15	19	6	0.545833	0.520073	0.308788	0.675378	0.650274
OG5_136555	MADS box	SOC1	MA0554.1	AT2G18790|MLOC_824|BRADI1G08400|Traes_4BS_CCF46C1E8|Traes_4AL_F46203719|Traes_5DL_0B769D390	221	6643	3406	9606	9319	10913	6	21	16	22	10	0.5875	0.60219	-0.152974	0.229997	0.161651
OG5_136555	MADS box	SOC1	MA0554.1	AT5G35840|MLOC_824|BRADI1G08400|Traes_4BS_CCF46C1E8|Traes_4AL_F46203719|Traes_5DL_0B769D390	556	6643	3406	9606	9319	10913	6	21	15	22	12	0.5625	0.60219	-0.413314	-0.0644851	-0.151548
OG5_136555	MADS box	SOC1	MA0554.1	AT1G09570|MLOC_9834|BRADI1G10520|Traes_4BS_CCF46C1E8|Traes_4AL_F46203719|Traes_5DL_0B769D390	1	4749	3499	9606	9319	10913	6	21	14	20	13	0.458333	0.547445	-1.01696	-0.401597	-0.580719
OG5_136555	MADS box	SOC1	MA0554.1	AT2G18790|MLOC_9834|BRADI1G10520|Traes_4BS_CCF46C1E8|Traes_4AL_F46203719|Traes_5DL_0B769D390	221	4749	3499	9606	9319	10913	6	21	15	21	13	0.491667	0.574817	-0.905515	-0.302322	-0.469943
OG5_136555	MADS box	SOC1	MA0554.1	AT5G35840|MLOC_9834|BRADI1G10520|Traes_4BS_CCF46C1E8|Traes_4AL_F46203719|Traes_5DL_0B769D390	556	4749	3499	9606	9319	10913	6	21	14	21	13	0.479167	0.574817	-1.04164	-0.302322	-0.501625
OG5_136555	MADS box	SOC1	MA0554.1	AT1G09570|MLOC_9834|BRADI1G64360|Traes_4BS_CCF46C1E8|Traes_4AL_F46203719|Traes_5DL_0B769D390	1	6642	3499	9606	9319	10913	6	21	14	21	12	0.495833	0.574817	-0.86014	-0.148351	-0.327376
OG5_136555	MADS box	SOC1	MA0554.1	AT2G18790|MLOC_9834|BRADI1G64360|Traes_4BS_CCF46C1E8|Traes_4AL_F46203719|Traes_5DL_0B769D390	221	6642	3499	9606	9319	10913	6	21	15	22	12	0.529167	0.60219	-0.760434	-0.0644851	-0.232373
OG5_136555	MADS box	SOC1	MA0554.1	AT5G35840|MLOC_9834|BRADI1G64360|Traes_4BS_CCF46C1E8|Traes_4AL_F46203719|Traes_5DL_0B769D390	556	6642	3499	9606	9319	10913	6	21	14	22	13	0.508333	0.60219	-0.977384	-0.211726	-0.409178
OG5_136555	MADS box	SOC1	MA0554.1	AT1G09570|MLOC_9834|BRADI1G08400|Traes_4BS_CCF46C1E8|Traes_4AL_F46203719|Traes_5DL_0B769D390	1	6643	3499	9606	9319	10913	6	21	15	21	10	0.533333	0.574817	-0.451764	0.15959	0.0316816
OG5_136555	MADS box	SOC1	MA0554.1	AT2G18790|MLOC_9834|BRADI1G08400|Traes_4BS_CCF46C1E8|Traes_4AL_F46203719|Traes_5DL_0B769D390	221	6643	3499	9606	9319	10913	6	21	16	23	12	0.570833	0.629562	-0.585945	0.012357	-0.12589
OG5_136555	MADS box	SOC1	MA0554.1	AT5G35840|MLOC_9834|BRADI1G08400|Traes_4BS_CCF46C1E8|Traes_4AL_F46203719|Traes_5DL_0B769D390	556	6643	3499	9606	9319	10913	6	21	15	22	11	0.545833	0.60219	-0.586874	0.0827559	-0.0656706
OG5_136555	MADS box	SOC1	MA0554.1	AT1G09570|MLOC_824|BRADI1G10520|Traes_4BS_CCF46C1E8|Traes_5DL_0B769D390|Traes_4AS_1F3163292	1	4749	3406	11820	9319	10913	6	21	16	21	11	0.529167	0.574817	-0.497139	0.0056194	-0.110885
OG5_136555	MADS box	SOC1	MA0554.1	AT2G18790|MLOC_824|BRADI1G10520|Traes_4BS_CCF46C1E8|Traes_5DL_0B769D390|Traes_4AS_1F3163292	221	4749	3406	11820	9319	10913	6	21	16	24	14	0.566667	0.656934	-0.864388	-0.187789	-0.36262
OG5_136555	MADS box	SOC1	MA0554.1	AT5G35840|MLOC_824|BRADI1G10520|Traes_4BS_CCF46C1E8|Traes_5DL_0B769D390|Traes_4AS_1F3163292	556	4749	3406	11820	9319	10913	6	21	16	24	14	0.558333	0.656934	-0.944186	-0.187789	-0.381216
OG5_136555	MADS box	SOC1	MA0554.1	AT1G09570|MLOC_824|BRADI1G64360|Traes_4BS_CCF46C1E8|Traes_5DL_0B769D390|Traes_4AS_1F3163292	1	6642	3406	11820	9319	10913	6	21	16	23	11	0.579167	0.629562	-0.502802	0.153432	0.0145257
OG5_136555	MADS box	SOC1	MA0554.1	AT2G18790|MLOC_824|BRADI1G64360|Traes_4BS_CCF46C1E8|Traes_5DL_0B769D390|Traes_4AS_1F3163292	221	6642	3406	11820	9319	10913	6	21	16	26	14	0.616667	0.711679	-0.842082	-0.0420826	-0.232516
OG5_136555	MADS box	SOC1	MA0554.1	AT5G35840|MLOC_824|BRADI1G64360|Traes_4BS_CCF46C1E8|Traes_5DL_0B769D390|Traes_4AS_1F3163292	556	6642	3406	11820	9319	10913	6	21	16	26	15	0.6	0.711679	-0.989797	-0.167415	-0.374609
OG5_136555	MADS box	SOC1	MA0554.1	AT1G09570|MLOC_824|BRADI1G08400|Traes_4BS_CCF46C1E8|Traes_5DL_0B769D390|Traes_4AS_1F3163292	1	6643	3406	11820	9319	10913	6	21	16	22	9	0.575	0.60219	-0.283144	0.377238	0.257631
OG5_136555	MADS box	SOC1	MA0554.1	AT2G18790|MLOC_824|BRADI1G08400|Traes_4BS_CCF46C1E8|Traes_5DL_0B769D390|Traes_4AS_1F3163292	221	6643	3406	11820	9319	10913	6	21	16	25	12	0.616667	0.684307	-0.622664	0.148228	-0.0178833
OG5_136555	MADS box	SOC1	MA0554.1	AT5G35840|MLOC_824|BRADI1G08400|Traes_4BS_CCF46C1E8|Traes_5DL_0B769D390|Traes_4AS_1F3163292	556	6643	3406	11820	9319	10913	6	21	16	25	14	0.595833	0.684307	-0.814447	-0.112121	-0.286133
OG5_136555	MADS box	SOC1	MA0554.1	AT1G09570|MLOC_9834|BRADI1G10520|Traes_4BS_CCF46C1E8|Traes_5DL_0B769D390|Traes_4AS_1F3163292	1	4749	3499	11820	9319	10913	6	21	14	21	16	0.466667	0.574817	-1.17777	-0.764234	-0.929326
OG5_136555	MADS box	SOC1	MA0554.1	AT2G18790|MLOC_9834|BRADI1G10520|Traes_4BS_CCF46C1E8|Traes_5DL_0B769D390|Traes_4AS_1F3163292	221	4749	3499	11820	9319	10913	6	21	14	22	15	0.5	0.60219	-1.06416	-0.506208	-0.681964
OG5_136555	MADS box	SOC1	MA0554.1	AT5G35840|MLOC_9834|BRADI1G10520|Traes_4BS_CCF46C1E8|Traes_5DL_0B769D390|Traes_4AS_1F3163292	556	4749	3499	11820	9319	10913	6	21	14	22	15	0.491667	0.60219	-1.15094	-0.506208	-0.70217
OG5_136555	MADS box	SOC1	MA0554.1	AT1G09570|MLOC_9834|BRADI1G64360|Traes_4BS_CCF46C1E8|Traes_5DL_0B769D390|Traes_4AS_1F3163292	1	6642	3499	11820	9319	10913	6	21	15	23	14	0.529167	0.629562	-1.00166	-0.269794	-0.464824
OG5_136555	MADS box	SOC1	MA0554.1	AT2G18790|MLOC_9834|BRADI1G64360|Traes_4BS_CCF46C1E8|Traes_5DL_0B769D390|Traes_4AS_1F3163292	221	6642	3499	11820	9319	10913	6	21	15	24	13	0.5625	0.656934	-0.904287	-0.0523833	-0.255694
OG5_136555	MADS box	SOC1	MA0554.1	AT5G35840|MLOC_9834|BRADI1G64360|Traes_4BS_CCF46C1E8|Traes_5DL_0B769D390|Traes_4AS_1F3163292	556	6642	3499	11820	9319	10913	6	21	15	24	14	0.545833	0.656934	-1.06388	-0.187789	-0.40911
OG5_136555	MADS box	SOC1	MA0554.1	AT1G09570|MLOC_9834|BRADI1G08400|Traes_4BS_CCF46C1E8|Traes_5DL_0B769D390|Traes_4AS_1F3163292	1	6643	3499	11820	9319	10913	6	21	16	23	13	0.554167	0.629562	-0.752231	-0.128719	-0.285673
OG5_136555	MADS box	SOC1	MA0554.1	AT2G18790|MLOC_9834|BRADI1G08400|Traes_4BS_CCF46C1E8|Traes_5DL_0B769D390|Traes_4AS_1F3163292	221	6643	3499	11820	9319	10913	6	21	16	25	14	0.591667	0.684307	-0.852803	-0.112121	-0.295075
OG5_136555	MADS box	SOC1	MA0554.1	AT5G35840|MLOC_9834|BRADI1G08400|Traes_4BS_CCF46C1E8|Traes_5DL_0B769D390|Traes_4AS_1F3163292	556	6643	3499	11820	9319	10913	6	21	16	24	13	0.570833	0.656934	-0.824488	-0.0523833	-0.237098
OG5_136555	MADS box	SOC1	MA0554.1	AT1G09570|MLOC_824|BRADI1G10520|Traes_4BS_CCF46C1E8|Traes_5DL_0B769D390|Traes_5AL_B5FA7CEF0	1	4749	3406	11043	9319	10913	6	21	16	21	9	0.545833	0.574817	-0.315638	0.313561	0.19537
OG5_136555	MADS box	SOC1	MA0554.1	AT2G18790|MLOC_824|BRADI1G10520|Traes_4BS_CCF46C1E8|Traes_5DL_0B769D390|Traes_5AL_B5FA7CEF0	221	4749	3406	11043	9319	10913	6	21	16	22	8	0.579167	0.60219	-0.239754	0.524479	0.394024
OG5_136555	MADS box	SOC1	MA0554.1	AT5G35840|MLOC_824|BRADI1G10520|Traes_4BS_CCF46C1E8|Traes_5DL_0B769D390|Traes_5AL_B5FA7CEF0	556	4749	3406	11043	9319	10913	6	21	16	24	12	0.583333	0.656934	-0.704791	0.0830226	-0.0929794
OG5_136555	MADS box	SOC1	MA0554.1	AT1G09570|MLOC_824|BRADI1G64360|Traes_4BS_CCF46C1E8|Traes_5DL_0B769D390|Traes_5AL_B5FA7CEF0	1	6642	3406	11043	9319	10913	6	21	16	23	11	0.5875	0.629562	-0.419659	0.153432	0.0338934
OG5_136555	MADS box	SOC1	MA0554.1	AT2G18790|MLOC_824|BRADI1G64360|Traes_4BS_CCF46C1E8|Traes_5DL_0B769D390|Traes_5AL_B5FA7CEF0	221	6642	3406	11043	9319	10913	6	21	16	24	10	0.620833	0.656934	-0.345697	0.353834	0.223151
OG5_136555	MADS box	SOC1	MA0554.1	AT5G35840|MLOC_824|BRADI1G64360|Traes_4BS_CCF46C1E8|Traes_5DL_0B769D390|Traes_5AL_B5FA7CEF0	556	6642	3406	11043	9319	10913	6	21	16	26	14	0.616667	0.711679	-0.842082	-0.0420826	-0.232516
OG5_136555	MADS box	SOC1	MA0554.1	AT1G09570|MLOC_824|BRADI1G08400|Traes_4BS_CCF46C1E8|Traes_5DL_0B769D390|Traes_5AL_B5FA7CEF0	1	6643	3406	11043	9319	10913	6	21	16	22	9	0.5875	0.60219	-0.152974	0.377238	0.28794
OG5_136555	MADS box	SOC1	MA0554.1	AT2G18790|MLOC_824|BRADI1G08400|Traes_4BS_CCF46C1E8|Traes_5DL_0B769D390|Traes_5AL_B5FA7CEF0	221	6643	3406	11043	9319	10913	6	21	16	23	8	0.625	0.629562	-0.0455162	0.576659	0.484191
OG5_136555	MADS box	SOC1	MA0554.1	AT5G35840|MLOC_824|BRADI1G08400|Traes_4BS_CCF46C1E8|Traes_5DL_0B769D390|Traes_5AL_B5FA7CEF0	556	6643	3406	11043	9319	10913	6	21	16	25	13	0.616667	0.684307	-0.622664	0.0180534	-0.129654
OG5_136555	MADS box	SOC1	MA0554.1	AT1G09570|MLOC_9834|BRADI1G10520|Traes_4BS_CCF46C1E8|Traes_5DL_0B769D390|Traes_5AL_B5FA7CEF0	1	4749	3499	11043	9319	10913	6	21	14	22	17	0.479167	0.60219	-1.28111	-0.80069	-0.985059
OG5_136555	MADS box	SOC1	MA0554.1	AT2G18790|MLOC_9834|BRADI1G10520|Traes_4BS_CCF46C1E8|Traes_5DL_0B769D390|Traes_5AL_B5FA7CEF0	221	4749	3499	11043	9319	10913	6	21	14	21	12	0.508333	0.574817	-0.724015	-0.148351	-0.295695
OG5_136555	MADS box	SOC1	MA0554.1	AT5G35840|MLOC_9834|BRADI1G10520|Traes_4BS_CCF46C1E8|Traes_5DL_0B769D390|Traes_5AL_B5FA7CEF0	556	4749	3499	11043	9319	10913	6	21	15	23	16	0.5125	0.629562	-1.16795	-0.551945	-0.745655
OG5_136555	MADS box	SOC1	MA0554.1	AT1G09570|MLOC_9834|BRADI1G64360|Traes_4BS_CCF46C1E8|Traes_5DL_0B769D390|Traes_5AL_B5FA7CEF0	1	6642	3499	11043	9319	10913	6	21	15	24	17	0.533333	0.656934	-1.18358	-0.594007	-0.785676
OG5_136555	MADS box	SOC1	MA0554.1	AT2G18790|MLOC_9834|BRADI1G64360|Traes_4BS_CCF46C1E8|Traes_5DL_0B769D390|Traes_5AL_B5FA7CEF0	221	6642	3499	11043	9319	10913	6	21	15	23	12	0.5625	0.629562	-0.669088	0.012357	-0.145257
OG5_136555	MADS box	SOC1	MA0554.1	AT5G35840|MLOC_9834|BRADI1G64360|Traes_4BS_CCF46C1E8|Traes_5DL_0B769D390|Traes_5AL_B5FA7CEF0	556	6642	3499	11043	9319	10913	6	21	16	25	16	0.558333	0.684307	-1.15966	-0.372471	-0.59015
OG5_136555	MADS box	SOC1	MA0554.1	AT1G09570|MLOC_9834|BRADI1G08400|Traes_4BS_CCF46C1E8|Traes_5DL_0B769D390|Traes_5AL_B5FA7CEF0	1	6643	3499	11043	9319	10913	6	21	16	24	15	0.5625	0.656934	-0.904287	-0.323195	-0.488142
OG5_136555	MADS box	SOC1	MA0554.1	AT2G18790|MLOC_9834|BRADI1G08400|Traes_4BS_CCF46C1E8|Traes_5DL_0B769D390|Traes_5AL_B5FA7CEF0	221	6643	3499	11043	9319	10913	6	21	16	24	12	0.595833	0.656934	-0.585093	0.0830226	-0.0650856
OG5_136555	MADS box	SOC1	MA0554.1	AT5G35840|MLOC_9834|BRADI1G08400|Traes_4BS_CCF46C1E8|Traes_5DL_0B769D390|Traes_5AL_B5FA7CEF0	556	6643	3499	11043	9319	10913	6	21	16	25	14	0.5875	0.684307	-0.89116	-0.112121	-0.304017
OG5_136555	MADS box	SOC1	MA0554.1	AT1G09570|MLOC_824|BRADI1G10520|Traes_4AL_F46203719|Traes_5DL_0B769D390|Traes_5BL_02F8B4BFF	1	4749	3406	9606	11693	10913	6	21	16	21	9	0.5625	0.574817	-0.134138	0.313561	0.237612
OG5_136555	MADS box	SOC1	MA0554.1	AT2G18790|MLOC_824|BRADI1G10520|Traes_4AL_F46203719|Traes_5DL_0B769D390|Traes_5BL_02F8B4BFF	221	4749	3406	9606	11693	10913	6	21	16	23	9	0.595833	0.629562	-0.336516	0.435584	0.295357
OG5_136555	MADS box	SOC1	MA0554.1	AT5G35840|MLOC_824|BRADI1G10520|Traes_4AL_F46203719|Traes_5DL_0B769D390|Traes_5BL_02F8B4BFF	556	4749	3406	9606	11693	10913	6	21	16	24	11	0.591667	0.656934	-0.624992	0.218429	0.0418408
OG5_136555	MADS box	SOC1	MA0554.1	AT1G09570|MLOC_824|BRADI1G64360|Traes_4AL_F46203719|Traes_5DL_0B769D390|Traes_5BL_02F8B4BFF	1	6642	3406	9606	11693	10913	6	21	16	22	10	0.570833	0.60219	-0.326534	0.229997	0.121238
OG5_136555	MADS box	SOC1	MA0554.1	AT2G18790|MLOC_824|BRADI1G64360|Traes_4AL_F46203719|Traes_5DL_0B769D390|Traes_5BL_02F8B4BFF	221	6642	3406	9606	11693	10913	6	21	16	24	11	0.604167	0.656934	-0.505294	0.218429	0.0697346
OG5_136555	MADS box	SOC1	MA0554.1	AT5G35840|MLOC_824|BRADI1G64360|Traes_4AL_F46203719|Traes_5DL_0B769D390|Traes_5BL_02F8B4BFF	556	6642	3406	9606	11693	10913	6	21	16	25	14	0.591667	0.684307	-0.852803	-0.112121	-0.295075
OG5_136555	MADS box	SOC1	MA0554.1	AT1G09570|MLOC_824|BRADI1G08400|Traes_4AL_F46203719|Traes_5DL_0B769D390|Traes_5BL_02F8B4BFF	1	6643	3406	9606	11693	10913	6	21	16	21	7	0.579167	0.574817	0.0473623	0.621502	0.543867
OG5_136555	MADS box	SOC1	MA0554.1	AT2G18790|MLOC_824|BRADI1G08400|Traes_4AL_F46203719|Traes_5DL_0B769D390|Traes_5BL_02F8B4BFF	221	6643	3406	9606	11693	10913	6	21	16	23	8	0.616667	0.629562	-0.128659	0.576659	0.464824
OG5_136555	MADS box	SOC1	MA0554.1	AT5G35840|MLOC_824|BRADI1G08400|Traes_4AL_F46203719|Traes_5DL_0B769D390|Traes_5BL_02F8B4BFF	556	6643	3406	9606	11693	10913	6	21	16	24	12	0.6	0.656934	-0.545193	0.0830226	-0.0557877
OG5_136555	MADS box	SOC1	MA0554.1	AT1G09570|MLOC_9834|BRADI1G10520|Traes_4AL_F46203719|Traes_5DL_0B769D390|Traes_5BL_02F8B4BFF	1	4749	3499	9606	11693	10913	6	21	15	24	16	0.5375	0.656934	-1.14368	-0.458601	-0.660154
OG5_136555	MADS box	SOC1	MA0554.1	AT2G18790|MLOC_9834|BRADI1G10520|Traes_4AL_F46203719|Traes_5DL_0B769D390|Traes_5BL_02F8B4BFF	221	4749	3499	9606	11693	10913	6	21	15	26	18	0.566667	0.711679	-1.28523	-0.543414	-0.766442
OG5_136555	MADS box	SOC1	MA0554.1	AT5G35840|MLOC_9834|BRADI1G10520|Traes_4AL_F46203719|Traes_5DL_0B769D390|Traes_5BL_02F8B4BFF	556	4749	3499	9606	11693	10913	6	21	16	27	20	0.5625	0.739051	-1.5086	-0.702098	-0.955104
OG5_136555	MADS box	SOC1	MA0554.1	AT1G09570|MLOC_9834|BRADI1G64360|Traes_4AL_F46203719|Traes_5DL_0B769D390|Traes_5BL_02F8B4BFF	1	6642	3499	9606	11693	10913	6	21	15	24	13	0.558333	0.656934	-0.944186	-0.0523833	-0.264991
OG5_136555	MADS box	SOC1	MA0554.1	AT2G18790|MLOC_9834|BRADI1G64360|Traes_4AL_F46203719|Traes_5DL_0B769D390|Traes_5BL_02F8B4BFF	221	6642	3499	9606	11693	10913	6	21	15	26	16	0.5875	0.711679	-1.10058	-0.292748	-0.508091
OG5_136555	MADS box	SOC1	MA0554.1	AT5G35840|MLOC_9834|BRADI1G64360|Traes_4AL_F46203719|Traes_5DL_0B769D390|Traes_5BL_02F8B4BFF	556	6642	3499	9606	11693	10913	6	21	16	27	19	0.575	0.739051	-1.40179	-0.58126	-0.826373
OG5_136555	MADS box	SOC1	MA0554.1	AT1G09570|MLOC_9834|BRADI1G08400|Traes_4AL_F46203719|Traes_5DL_0B769D390|Traes_5BL_02F8B4BFF	1	6643	3499	9606	11693	10913	6	21	16	24	11	0.595833	0.656934	-0.585093	0.218429	0.0511387
OG5_136555	MADS box	SOC1	MA0554.1	AT2G18790|MLOC_9834|BRADI1G08400|Traes_4AL_F46203719|Traes_5DL_0B769D390|Traes_5BL_02F8B4BFF	221	6643	3499	9606	11693	10913	6	21	16	26	12	0.629167	0.711679	-0.731296	0.208583	0.0086117
OG5_136555	MADS box	SOC1	MA0554.1	AT5G35840|MLOC_9834|BRADI1G08400|Traes_4AL_F46203719|Traes_5DL_0B769D390|Traes_5BL_02F8B4BFF	556	6643	3499	9606	11693	10913	6	21	16	26	13	0.6125	0.711679	-0.879011	0.0832503	-0.133482
OG5_136555	MADS box	SOC1	MA0554.1	AT1G09570|MLOC_824|BRADI1G10520|Traes_5DL_0B769D390|Traes_5BL_02F8B4BFF|Traes_4AS_1F3163292	1	4749	3406	11820	11693	10913	6	21	16	23	11	0.5875	0.629562	-0.419659	0.153432	0.0338934
OG5_136555	MADS box	SOC1	MA0554.1	AT2G18790|MLOC_824|BRADI1G10520|Traes_5DL_0B769D390|Traes_5BL_02F8B4BFF|Traes_4AS_1F3163292	221	4749	3406	11820	11693	10913	6	21	16	25	11	0.620833	0.684307	-0.584307	0.278403	0.102829
OG5_136555	MADS box	SOC1	MA0554.1	AT5G35840|MLOC_824|BRADI1G10520|Traes_5DL_0B769D390|Traes_5BL_02F8B4BFF|Traes_4AS_1F3163292	556	4749	3406	11820	11693	10913	6	21	16	26	13	0.620833	0.711679	-0.805154	0.0832503	-0.116258
OG5_136555	MADS box	SOC1	MA0554.1	AT1G09570|MLOC_824|BRADI1G64360|Traes_5DL_0B769D390|Traes_5BL_02F8B4BFF|Traes_4AS_1F3163292	1	6642	3406	11820	11693	10913	6	21	16	25	12	0.620833	0.684307	-0.584307	0.148228	-0.0089417
OG5_136555	MADS box	SOC1	MA0554.1	AT2G18790|MLOC_824|BRADI1G64360|Traes_5DL_0B769D390|Traes_5BL_02F8B4BFF|Traes_4AS_1F3163292	221	6642	3406	11820	11693	10913	6	21	16	27	12	0.654167	0.739051	-0.725322	0.26461	0.0581368
OG5_136555	MADS box	SOC1	MA0554.1	AT5G35840|MLOC_824|BRADI1G64360|Traes_5DL_0B769D390|Traes_5BL_02F8B4BFF|Traes_4AS_1F3163292	556	6642	3406	11820	11693	10913	6	21	16	28	15	0.645833	0.766423	-0.994723	-0.0332085	-0.260646
OG5_136555	MADS box	SOC1	MA0554.1	AT1G09570|MLOC_824|BRADI1G08400|Traes_5DL_0B769D390|Traes_5BL_02F8B4BFF|Traes_4AS_1F3163292	1	6643	3406	11820	11693	10913	6	21	16	24	9	0.616667	0.656934	-0.385596	0.48924	0.330077
OG5_136555	MADS box	SOC1	MA0554.1	AT2G18790|MLOC_824|BRADI1G08400|Traes_5DL_0B769D390|Traes_5BL_02F8B4BFF|Traes_4AS_1F3163292	221	6643	3406	11820	11693	10913	6	21	16	26	10	0.654167	0.711679	-0.509724	0.459249	0.275575
OG5_136555	MADS box	SOC1	MA0554.1	AT5G35840|MLOC_824|BRADI1G08400|Traes_5DL_0B769D390|Traes_5BL_02F8B4BFF|Traes_4AS_1F3163292	556	6643	3406	11820	11693	10913	6	21	16	27	14	0.641667	0.739051	-0.832132	0.0229329	-0.17441
OG5_136555	MADS box	SOC1	MA0554.1	AT1G09570|MLOC_9834|BRADI1G10520|Traes_5DL_0B769D390|Traes_5BL_02F8B4BFF|Traes_4AS_1F3163292	1	4749	3499	11820	11693	10913	6	21	15	24	15	0.554167	0.656934	-0.984086	-0.323195	-0.506738
OG5_136555	MADS box	SOC1	MA0554.1	AT2G18790|MLOC_9834|BRADI1G10520|Traes_5DL_0B769D390|Traes_5BL_02F8B4BFF|Traes_4AS_1F3163292	221	4749	3499	11820	11693	10913	6	21	15	26	17	0.583333	0.711679	-1.13751	-0.418081	-0.624349
OG5_136555	MADS box	SOC1	MA0554.1	AT5G35840|MLOC_9834|BRADI1G10520|Traes_5DL_0B769D390|Traes_5BL_02F8B4BFF|Traes_4AS_1F3163292	556	4749	3499	11820	11693	10913	6	21	16	27	19	0.583333	0.739051	-1.33058	-0.58126	-0.809762
OG5_136555	MADS box	SOC1	MA0554.1	AT1G09570|MLOC_9834|BRADI1G64360|Traes_5DL_0B769D390|Traes_5BL_02F8B4BFF|Traes_4AS_1F3163292	1	6642	3499	11820	11693	10913	6	21	15	26	14	0.6	0.711679	-0.989797	-0.0420826	-0.266963
OG5_136555	MADS box	SOC1	MA0554.1	AT2G18790|MLOC_9834|BRADI1G64360|Traes_5DL_0B769D390|Traes_5BL_02F8B4BFF|Traes_4AS_1F3163292	221	6642	3499	11820	11693	10913	6	21	15	28	16	0.629167	0.766423	-1.1322	-0.149864	-0.392974
OG5_136555	MADS box	SOC1	MA0554.1	AT5G35840|MLOC_9834|BRADI1G64360|Traes_5DL_0B769D390|Traes_5BL_02F8B4BFF|Traes_4AS_1F3163292	556	6642	3499	11820	11693	10913	6	21	16	29	19	0.620833	0.793796	-1.37896	-0.423851	-0.686182
OG5_136555	MADS box	SOC1	MA0554.1	AT1G09570|MLOC_9834|BRADI1G08400|Traes_5DL_0B769D390|Traes_5BL_02F8B4BFF|Traes_4AS_1F3163292	1	6643	3499	11820	11693	10913	6	21	16	26	13	0.625	0.711679	-0.768225	0.0832503	-0.107646
OG5_136555	MADS box	SOC1	MA0554.1	AT2G18790|MLOC_9834|BRADI1G08400|Traes_5DL_0B769D390|Traes_5BL_02F8B4BFF|Traes_4AS_1F3163292	221	6643	3499	11820	11693	10913	6	21	16	28	14	0.658333	0.766423	-0.891613	0.083447	-0.136338
OG5_136555	MADS box	SOC1	MA0554.1	AT5G35840|MLOC_9834|BRADI1G08400|Traes_5DL_0B769D390|Traes_5BL_02F8B4BFF|Traes_4AS_1F3163292	556	6643	3499	11820	11693	10913	6	21	16	28	15	0.645833	0.766423	-0.994723	-0.0332085	-0.260646
OG5_136555	MADS box	SOC1	MA0554.1	AT1G09570|MLOC_824|BRADI1G10520|Traes_5DL_0B769D390|Traes_5AL_B5FA7CEF0|Traes_5BL_02F8B4BFF	1	4749	3406	11043	11693	10913	6	21	16	23	10	0.591667	0.629562	-0.378088	0.294508	0.164625
OG5_136555	MADS box	SOC1	MA0554.1	AT2G18790|MLOC_824|BRADI1G10520|Traes_5DL_0B769D390|Traes_5AL_B5FA7CEF0|Traes_5BL_02F8B4BFF	221	4749	3406	11043	11693	10913	6	21	16	24	9	0.620833	0.656934	-0.345697	0.48924	0.339375
OG5_136555	MADS box	SOC1	MA0554.1	AT5G35840|MLOC_824|BRADI1G10520|Traes_5DL_0B769D390|Traes_5AL_B5FA7CEF0|Traes_5BL_02F8B4BFF	556	4749	3406	11043	11693	10913	6	21	16	26	12	0.633333	0.711679	-0.694368	0.208583	0.0172234
OG5_136555	MADS box	SOC1	MA0554.1	AT1G09570|MLOC_824|BRADI1G64360|Traes_5DL_0B769D390|Traes_5AL_B5FA7CEF0|Traes_5BL_02F8B4BFF	1	6642	3406	11043	11693	10913	6	21	16	24	11	0.616667	0.656934	-0.385596	0.218429	0.0976284
OG5_136555	MADS box	SOC1	MA0554.1	AT2G18790|MLOC_824|BRADI1G64360|Traes_5DL_0B769D390|Traes_5AL_B5FA7CEF0|Traes_5BL_02F8B4BFF	221	6642	3406	11043	11693	10913	6	21	16	25	9	0.645833	0.684307	-0.354168	0.538752	0.380021
OG5_136555	MADS box	SOC1	MA0554.1	AT5G35840|MLOC_824|BRADI1G64360|Traes_5DL_0B769D390|Traes_5AL_B5FA7CEF0|Traes_5BL_02F8B4BFF	556	6642	3406	11043	11693	10913	6	21	16	27	13	0.65	0.739051	-0.760926	0.143771	-0.0539841
OG5_136555	MADS box	SOC1	MA0554.1	AT1G09570|MLOC_824|BRADI1G08400|Traes_5DL_0B769D390|Traes_5AL_B5FA7CEF0|Traes_5BL_02F8B4BFF	1	6643	3406	11043	11693	10913	6	21	16	23	9	0.616667	0.629562	-0.128659	0.435584	0.343776
OG5_136555	MADS box	SOC1	MA0554.1	AT2G18790|MLOC_824|BRADI1G08400|Traes_5DL_0B769D390|Traes_5AL_B5FA7CEF0|Traes_5BL_02F8B4BFF	221	6643	3406	11043	11693	10913	6	21	16	24	8	0.65	0.656934	-0.0664018	0.624646	0.520685
OG5_136555	MADS box	SOC1	MA0554.1	AT5G35840|MLOC_824|BRADI1G08400|Traes_5DL_0B769D390|Traes_5AL_B5FA7CEF0|Traes_5BL_02F8B4BFF	556	6643	3406	11043	11693	10913	6	21	16	26	12	0.65	0.711679	-0.546653	0.208583	0.0516702
OG5_136555	MADS box	SOC1	MA0554.1	AT1G09570|MLOC_9834|BRADI1G10520|Traes_5DL_0B769D390|Traes_5AL_B5FA7CEF0|Traes_5BL_02F8B4BFF	1	4749	3499	11043	11693	10913	6	21	15	25	17	0.554167	0.684307	-1.19801	-0.502645	-0.710862
OG5_136555	MADS box	SOC1	MA0554.1	AT2G18790|MLOC_9834|BRADI1G10520|Traes_5DL_0B769D390|Traes_5AL_B5FA7CEF0|Traes_5BL_02F8B4BFF	221	4749	3499	11043	11693	10913	6	21	15	26	18	0.579167	0.711679	-1.17444	-0.543414	-0.740607
OG5_136555	MADS box	SOC1	MA0554.1	AT5G35840|MLOC_9834|BRADI1G10520|Traes_5DL_0B769D390|Traes_5AL_B5FA7CEF0|Traes_5BL_02F8B4BFF	556	4749	3499	11043	11693	10913	6	21	16	28	21	0.591667	0.766423	-1.44153	-0.733141	-0.966395
OG5_136555	MADS box	SOC1	MA0554.1	AT1G09570|MLOC_9834|BRADI1G64360|Traes_5DL_0B769D390|Traes_5AL_B5FA7CEF0|Traes_5BL_02F8B4BFF	1	6642	3499	11043	11693	10913	6	21	15	26	16	0.591667	0.711679	-1.06365	-0.292748	-0.499479
OG5_136555	MADS box	SOC1	MA0554.1	AT2G18790|MLOC_9834|BRADI1G64360|Traes_5DL_0B769D390|Traes_5AL_B5FA7CEF0|Traes_5BL_02F8B4BFF	221	6642	3499	11043	11693	10913	6	21	15	27	16	0.616667	0.739051	-1.04575	-0.218744	-0.431873
OG5_136555	MADS box	SOC1	MA0554.1	AT5G35840|MLOC_9834|BRADI1G64360|Traes_5DL_0B769D390|Traes_5AL_B5FA7CEF0|Traes_5BL_02F8B4BFF	556	6642	3499	11043	11693	10913	6	21	16	29	20	0.620833	0.793796	-1.37896	-0.536603	-0.783101
OG5_136555	MADS box	SOC1	MA0554.1	AT1G09570|MLOC_9834|BRADI1G08400|Traes_5DL_0B769D390|Traes_5AL_B5FA7CEF0|Traes_5BL_02F8B4BFF	1	6643	3499	11043	11693	10913	6	21	16	26	14	0.620833	0.711679	-0.805154	-0.0420826	-0.223904
OG5_136555	MADS box	SOC1	MA0554.1	AT2G18790|MLOC_9834|BRADI1G08400|Traes_5DL_0B769D390|Traes_5AL_B5FA7CEF0|Traes_5BL_02F8B4BFF	221	6643	3499	11043	11693	10913	6	21	16	27	13	0.65	0.739051	-0.760926	0.143771	-0.0539841
OG5_136555	MADS box	SOC1	MA0554.1	AT5G35840|MLOC_9834|BRADI1G08400|Traes_5DL_0B769D390|Traes_5AL_B5FA7CEF0|Traes_5BL_02F8B4BFF	556	6643	3499	11043	11693	10913	6	21	16	28	15	0.65	0.766423	-0.960353	-0.0332085	-0.252626
OG5_139246	MADS box	SOC1	MA0554.1	AT5G02810|MLOC_12732|BRADI1G65910|Traes_4AS_B2CDBFB54|Traes_2BS_2CA9DB5DE|Traes_2DS_2A961F39D	745	7305	3429	9334	10929	10930	6	21	15	22	10	0.554167	0.60219	-0.500094	0.229997	0.0808253
OG5_139246	MADS box	SOC1	MA0554.1	AT5G02810|MLOC_81154|BRADI1G65910|Traes_4AS_B2CDBFB54|Traes_2BS_2CA9DB5DE|Traes_2DS_2A961F39D	745	7305	3743	9334	10929	10930	6	21	15	24	13	0.583333	0.656934	-0.704791	-0.0523833	-0.209204
OG5_139246	MADS box	SOC1	MA0554.1	AT5G02810|MLOC_12732|BRADI1G65910|Traes_4AS_B2CDBFB54|Traes_2DS_2A961F39D|Traes_2BS_8BED816B1	745	7305	3429	9334	11301	10930	6	21	15	23	12	0.566667	0.629562	-0.627517	0.012357	-0.135574
OG5_139246	MADS box	SOC1	MA0554.1	AT5G02810|MLOC_81154|BRADI1G65910|Traes_4AS_B2CDBFB54|Traes_2DS_2A961F39D|Traes_2BS_8BED816B1	745	7305	3743	9334	11301	10930	6	21	15	24	12	0.591667	0.656934	-0.624992	0.0830226	-0.0743836
OG5_139246	MADS box	SOC1	MA0554.1	AT5G02810|MLOC_12732|BRADI1G65910|Traes_4AS_B2CDBFB54|Traes_2DS_2A961F39D|Traes_4BL_430501C10	745	7305	3429	9334	11790	10930	6	21	15	24	12	0.575	0.656934	-0.784589	0.0830226	-0.111575
OG5_139246	MADS box	SOC1	MA0554.1	AT5G02810|MLOC_81154|BRADI1G65910|Traes_4AS_B2CDBFB54|Traes_2DS_2A961F39D|Traes_4BL_430501C10	745	7305	3743	9334	11790	10930	6	21	15	27	16	0.6125	0.739051	-1.08136	-0.218744	-0.440178
OG5_139246	MADS box	SOC1	MA0554.1	AT5G02810|MLOC_12732|BRADI1G65910|Traes_4AS_B2CDBFB54|Traes_2DS_3A2D5B67D|Traes_2BS_2CA9DB5DE	745	7305	3429	9334	10929	9724	6	21	16	22	14	0.508333	0.60219	-0.977384	-0.358967	-0.535468
OG5_139246	MADS box	SOC1	MA0554.1	AT5G02810|MLOC_81154|BRADI1G65910|Traes_4AS_B2CDBFB54|Traes_2DS_3A2D5B67D|Traes_2BS_2CA9DB5DE	745	7305	3743	9334	10929	9724	6	21	16	22	13	0.529167	0.60219	-0.760434	-0.211726	-0.358662
OG5_139246	MADS box	SOC1	MA0554.1	AT5G02810|MLOC_12732|BRADI1G65910|Traes_4AS_B2CDBFB54|Traes_2DS_3A2D5B67D|Traes_2BS_8BED816B1	745	7305	3429	9334	11301	9724	6	21	16	24	14	0.566667	0.656934	-0.864388	-0.187789	-0.36262
OG5_139246	MADS box	SOC1	MA0554.1	AT5G02810|MLOC_81154|BRADI1G65910|Traes_4AS_B2CDBFB54|Traes_2DS_3A2D5B67D|Traes_2BS_8BED816B1	745	7305	3743	9334	11301	9724	6	21	16	23	11	0.583333	0.629562	-0.461231	0.153432	0.0242096
OG5_139246	MADS box	SOC1	MA0554.1	AT5G02810|MLOC_12732|BRADI1G65910|Traes_4AS_B2CDBFB54|Traes_2DS_3A2D5B67D|Traes_4BL_430501C10	745	7305	3429	9334	11790	9724	6	21	15	23	13	0.533333	0.629562	-0.960088	-0.128719	-0.334092
OG5_139246	MADS box	SOC1	MA0554.1	AT5G02810|MLOC_81154|BRADI1G65910|Traes_4AS_B2CDBFB54|Traes_2DS_3A2D5B67D|Traes_4BL_430501C10	745	7305	3743	9334	11790	9724	6	21	15	24	14	0.5625	0.656934	-0.904287	-0.187789	-0.371918
OG5_139246	MADS box	SOC1	MA0554.1	AT5G02810|MLOC_12732|BRADI1G65910|Traes_4AS_B2CDBFB54|Traes_2BS_2CA9DB5DE|Traes_4DL_EE41726EA	745	7305	3429	9334	10929	11248	6	21	15	22	9	0.5625	0.60219	-0.413314	0.377238	0.227321
OG5_139246	MADS box	SOC1	MA0554.1	AT5G02810|MLOC_81154|BRADI1G65910|Traes_4AS_B2CDBFB54|Traes_2BS_2CA9DB5DE|Traes_4DL_EE41726EA	745	7305	3743	9334	10929	11248	6	21	15	22	10	0.566667	0.60219	-0.369924	0.229997	0.111135
OG5_139246	MADS box	SOC1	MA0554.1	AT5G02810|MLOC_12732|BRADI1G65910|Traes_4AS_B2CDBFB54|Traes_4DL_EE41726EA|Traes_2BS_8BED816B1	745	7305	3429	9334	11301	11248	6	21	15	24	14	0.579167	0.656934	-0.74469	-0.187789	-0.334726
OG5_139246	MADS box	SOC1	MA0554.1	AT5G02810|MLOC_81154|BRADI1G65910|Traes_4AS_B2CDBFB54|Traes_4DL_EE41726EA|Traes_2BS_8BED816B1	745	7305	3743	9334	11301	11248	6	21	15	23	12	0.579167	0.629562	-0.502802	0.012357	-0.106522
OG5_139246	MADS box	SOC1	MA0554.1	AT5G02810|MLOC_12732|BRADI1G65910|Traes_4AS_B2CDBFB54|Traes_4DL_EE41726EA|Traes_4BL_430501C10	745	7305	3429	9334	11790	11248	6	21	14	23	9	0.575	0.629562	-0.544374	0.435584	0.246938
OG5_139246	MADS box	SOC1	MA0554.1	AT5G02810|MLOC_81154|BRADI1G65910|Traes_4AS_B2CDBFB54|Traes_4DL_EE41726EA|Traes_4BL_430501C10	745	7305	3743	9334	11790	11248	6	21	14	24	11	0.5875	0.656934	-0.664891	0.218429	0.0325428
OG5_143093	MADS box	SOC1	MA0554.1	AT2G46340|MLOC_52815|BRADI2G48657|Traes_1BL_25B8AB99E|Traes_1DL_EEFA8572E|Traes_1AL_06C8C7505	1470	6188	2855	11040	9385	9825	6	21	14	18	5	0.5	0.492701	0.0921371	0.795824	0.702683
OG5_143093	MADS box	SOC1	MA0554.1	AT2G46340|MLOC_63920|BRADI2G48657|Traes_1BL_25B8AB99E|Traes_1DL_EEFA8572E|Traes_1AL_06C8C7505	1470	6188	3312	11040	9385	9825	6	21	15	21	11	0.520833	0.574817	-0.587889	0.0056194	-0.132006
OG5_143093	MADS box	SOC1	MA0554.1	AT2G46340|MLOC_52815|BRADI2G48657|Traes_1BL_25B8AB99E|Traes_1DL_EEFA8572E|Traes_1AL_E77BBB3DE	1470	6188	2855	10647	9385	9825	6	21	14	20	9	0.504167	0.547445	-0.493903	0.243785	0.0940211
OG5_143093	MADS box	SOC1	MA0554.1	AT2G46340|MLOC_63920|BRADI2G48657|Traes_1BL_25B8AB99E|Traes_1DL_EEFA8572E|Traes_1AL_E77BBB3DE	1470	6188	3312	10647	9385	9825	6	21	15	23	14	0.533333	0.629562	-0.960088	-0.269794	-0.45514
OG5_143093	MADS box	SOC1	MA0554.1	AT2G46340|MLOC_52815|BRADI2G48657|Traes_1BL_25B8AB99E|Traes_1DL_EEFA8572E|Traes_3AL_0FBC0145E	1470	6188	2855	11686	9385	9825	6	21	14	20	8	0.541667	0.547445	-0.0659462	0.40513	0.331839
OG5_143093	MADS box	SOC1	MA0554.1	AT2G46340|MLOC_63920|BRADI2G48657|Traes_1BL_25B8AB99E|Traes_1DL_EEFA8572E|Traes_3AL_0FBC0145E	1470	6188	3312	11686	9385	9825	6	21	15	22	11	0.5625	0.60219	-0.413314	0.0827559	-0.0252579
OG5_143093	MADS box	SOC1	MA0554.1	AT2G46340|MLOC_52815|BRADI2G48657|Traes_1BL_25B8AB99E|Traes_1DL_EEFA8572E|Traes_3AL_B21FE056C	1470	6188	2855	11424	9385	9825	6	21	16	22	12	0.554167	0.60219	-0.500094	-0.0644851	-0.171754
OG5_143093	MADS box	SOC1	MA0554.1	AT2G46340|MLOC_63920|BRADI2G48657|Traes_1BL_25B8AB99E|Traes_1DL_EEFA8572E|Traes_3AL_B21FE056C	1470	6188	3312	11424	9385	9825	6	21	16	22	11	0.558333	0.60219	-0.456704	0.0827559	-0.0353611
OG5_143093	MADS box	SOC1	MA0554.1	AT2G46340|MLOC_52815|BRADI2G48657|Traes_3DL_FBDAB64AA|Traes_1BL_25B8AB99E|Traes_1AL_06C8C7505	1470	6188	2855	11040	9385	9377	6	21	14	19	7	0.504167	0.520073	-0.190668	0.505915	0.389003
OG5_143093	MADS box	SOC1	MA0554.1	AT2G46340|MLOC_63920|BRADI2G48657|Traes_3DL_FBDAB64AA|Traes_1BL_25B8AB99E|Traes_1AL_06C8C7505	1470	6188	3312	11040	9385	9377	6	21	15	21	11	0.520833	0.574817	-0.587889	0.0056194	-0.132006
OG5_143093	MADS box	SOC1	MA0554.1	AT2G46340|MLOC_52815|BRADI2G48657|Traes_3DL_FBDAB64AA|Traes_1BL_25B8AB99E|Traes_1AL_E77BBB3DE	1470	6188	2855	10647	9385	9377	6	21	14	21	11	0.508333	0.574817	-0.724015	0.0056194	-0.163688
OG5_143093	MADS box	SOC1	MA0554.1	AT2G46340|MLOC_63920|BRADI2G48657|Traes_3DL_FBDAB64AA|Traes_1BL_25B8AB99E|Traes_1AL_E77BBB3DE	1470	6188	3312	10647	9385	9377	6	21	15	23	14	0.533333	0.629562	-0.960088	-0.269794	-0.45514
OG5_143093	MADS box	SOC1	MA0554.1	AT2G46340|MLOC_52815|BRADI2G48657|Traes_3DL_FBDAB64AA|Traes_1BL_25B8AB99E|Traes_3AL_0FBC0145E	1470	6188	2855	11686	9385	9377	6	21	14	21	10	0.545833	0.574817	-0.315638	0.15959	0.0633631
OG5_143093	MADS box	SOC1	MA0554.1	AT2G46340|MLOC_63920|BRADI2G48657|Traes_3DL_FBDAB64AA|Traes_1BL_25B8AB99E|Traes_3AL_0FBC0145E	1470	6188	3312	11686	9385	9377	6	21	15	22	11	0.5625	0.60219	-0.413314	0.0827559	-0.0252579
OG5_143093	MADS box	SOC1	MA0554.1	AT2G46340|MLOC_52815|BRADI2G48657|Traes_3DL_FBDAB64AA|Traes_1BL_25B8AB99E|Traes_3AL_B21FE056C	1470	6188	2855	11424	9385	9377	6	21	16	23	15	0.545833	0.629562	-0.835374	-0.41087	-0.547136
OG5_143093	MADS box	SOC1	MA0554.1	AT2G46340|MLOC_63920|BRADI2G48657|Traes_3DL_FBDAB64AA|Traes_1BL_25B8AB99E|Traes_3AL_B21FE056C	1470	6188	3312	11424	9385	9377	6	21	16	22	12	0.545833	0.60219	-0.586874	-0.0644851	-0.19196
OG5_150244	MADS box	SOC1	MA0554.1	AT1G68050|MLOC_20007|BRADI4G16630|Traes_4AL_6C152CCAE|Traes_6DS_C768527A4|Traes_6BS_63350D7F6	2302	8435	3433	11042	11427	11407	6	21	15	26	11	0.629167	0.711679	-0.731296	0.333916	0.116258
OG5_150244	MADS box	SOC1	MA0554.1	AT5G57360|MLOC_20007|BRADI4G16630|Traes_4AL_6C152CCAE|Traes_6DS_C768527A4|Traes_6BS_63350D7F6	2164	8435	3433	11042	11427	11407	6	21	16	25	12	0.608333	0.684307	-0.699377	0.148228	-0.0357667
OG5_150244	MADS box	SOC1	MA0554.1	AT1G68050|MLOC_20007|BRADI3G04040|Traes_4AL_6C152CCAE|Traes_6DS_C768527A4|Traes_6BS_63350D7F6	2302	5393	3433	11042	11427	11407	6	21	15	27	16	0.608333	0.739051	-1.11696	-0.218744	-0.448484
OG5_150244	MADS box	SOC1	MA0554.1	AT5G57360|MLOC_20007|BRADI3G04040|Traes_4AL_6C152CCAE|Traes_6DS_C768527A4|Traes_6BS_63350D7F6	2164	5393	3433	11042	11427	11407	6	21	16	24	12	0.579167	0.656934	-0.74469	0.0830226	-0.102277
OG5_150244	MADS box	SOC1	MA0554.1	AT1G68050|MLOC_20007|BRADI1G33610|Traes_4AL_6C152CCAE|Traes_6DS_C768527A4|Traes_6BS_63350D7F6	2302	7524	3433	11042	11427	11407	6	21	15	26	12	0.625	0.711679	-0.768225	0.208583	0
OG5_150244	MADS box	SOC1	MA0554.1	AT5G57360|MLOC_20007|BRADI1G33610|Traes_4AL_6C152CCAE|Traes_6DS_C768527A4|Traes_6BS_63350D7F6	2164	7524	3433	11042	11427	11407	6	21	16	24	10	0.616667	0.656934	-0.385596	0.353834	0.213853
OG5_150244	MADS box	SOC1	MA0554.1	AT1G68050|MLOC_44010|BRADI4G16630|Traes_4AL_6C152CCAE|Traes_6DS_C768527A4|Traes_6BS_63350D7F6	2302	8435	3400	11042	11427	11407	6	21	15	26	13	0.625	0.711679	-0.768225	0.0832503	-0.107646
OG5_150244	MADS box	SOC1	MA0554.1	AT5G57360|MLOC_44010|BRADI4G16630|Traes_4AL_6C152CCAE|Traes_6DS_C768527A4|Traes_6BS_63350D7F6	2164	8435	3400	11042	11427	11407	6	21	16	25	15	0.595833	0.684307	-0.814447	-0.242296	-0.397904
OG5_150244	MADS box	SOC1	MA0554.1	AT1G68050|MLOC_44010|BRADI3G04040|Traes_4AL_6C152CCAE|Traes_6DS_C768527A4|Traes_6BS_63350D7F6	2302	5393	3400	11042	11427	11407	6	21	15	27	18	0.595833	0.739051	-1.22377	-0.460421	-0.681031
OG5_150244	MADS box	SOC1	MA0554.1	AT5G57360|MLOC_44010|BRADI3G04040|Traes_4AL_6C152CCAE|Traes_6DS_C768527A4|Traes_6BS_63350D7F6	2164	5393	3400	11042	11427	11407	6	21	16	24	14	0.558333	0.656934	-0.944186	-0.187789	-0.381216
OG5_150244	MADS box	SOC1	MA0554.1	AT1G68050|MLOC_44010|BRADI1G33610|Traes_4AL_6C152CCAE|Traes_6DS_C768527A4|Traes_6BS_63350D7F6	2302	7524	3400	11042	11427	11407	6	21	15	26	12	0.629167	0.711679	-0.731296	0.208583	0.0086117
OG5_150244	MADS box	SOC1	MA0554.1	AT5G57360|MLOC_44010|BRADI1G33610|Traes_4AL_6C152CCAE|Traes_6DS_C768527A4|Traes_6BS_63350D7F6	2164	7524	3400	11042	11427	11407	6	21	16	24	9	0.6125	0.656934	-0.425496	0.48924	0.320779
OG5_150244	MADS box	SOC1	MA0554.1	AT1G68050|MLOC_53725|BRADI4G16630|Traes_4AL_6C152CCAE|Traes_6DS_C768527A4|Traes_6BS_63350D7F6	2302	8435	3528	11042	11427	11407	6	21	16	26	13	0.616667	0.711679	-0.842082	0.0832503	-0.12487
OG5_150244	MADS box	SOC1	MA0554.1	AT5G57360|MLOC_53725|BRADI4G16630|Traes_4AL_6C152CCAE|Traes_6DS_C768527A4|Traes_6BS_63350D7F6	2164	8435	3528	11042	11427	11407	6	21	15	22	7	0.575	0.60219	-0.283144	0.67172	0.51021
OG5_150244	MADS box	SOC1	MA0554.1	AT1G68050|MLOC_53725|BRADI3G04040|Traes_4AL_6C152CCAE|Traes_6DS_C768527A4|Traes_6BS_63350D7F6	2302	5393	3528	11042	11427	11407	6	21	16	26	16	0.5875	0.711679	-1.10058	-0.292748	-0.508091
OG5_150244	MADS box	SOC1	MA0554.1	AT5G57360|MLOC_53725|BRADI3G04040|Traes_4AL_6C152CCAE|Traes_6DS_C768527A4|Traes_6BS_63350D7F6	2164	5393	3528	11042	11427	11407	6	21	15	23	14	0.5375	0.629562	-0.918517	-0.269794	-0.445456
OG5_150244	MADS box	SOC1	MA0554.1	AT1G68050|MLOC_53725|BRADI1G33610|Traes_4AL_6C152CCAE|Traes_6DS_C768527A4|Traes_6BS_63350D7F6	2302	7524	3528	11042	11427	11407	6	21	16	26	12	0.6375	0.711679	-0.657439	0.208583	0.0258351
OG5_150244	MADS box	SOC1	MA0554.1	AT5G57360|MLOC_53725|BRADI1G33610|Traes_4AL_6C152CCAE|Traes_6DS_C768527A4|Traes_6BS_63350D7F6	2164	7524	3528	11042	11427	11407	6	21	16	22	7	0.608333	0.60219	0.0639765	0.67172	0.591035
OG5_150244	MADS box	SOC1	MA0554.1	AT1G68050|MLOC_20007|BRADI4G16630|Traes_6AS_68AD15C6B|Traes_6DS_C768527A4|Traes_6BS_63350D7F6	2302	8435	3433	11010	11427	11407	6	21	15	26	14	0.604167	0.711679	-0.952869	-0.0420826	-0.258351
OG5_150244	MADS box	SOC1	MA0554.1	AT5G57360|MLOC_20007|BRADI4G16630|Traes_6AS_68AD15C6B|Traes_6DS_C768527A4|Traes_6BS_63350D7F6	2164	8435	3433	11010	11427	11407	6	21	16	25	17	0.570833	0.684307	-1.04459	-0.502645	-0.675096
OG5_150244	MADS box	SOC1	MA0554.1	AT1G68050|MLOC_20007|BRADI3G04040|Traes_6AS_68AD15C6B|Traes_6DS_C768527A4|Traes_6BS_63350D7F6	2302	5393	3433	11010	11427	11407	6	21	14	25	15	0.5625	0.684307	-1.1213	-0.242296	-0.469437
OG5_150244	MADS box	SOC1	MA0554.1	AT5G57360|MLOC_20007|BRADI3G04040|Traes_6AS_68AD15C6B|Traes_6DS_C768527A4|Traes_6BS_63350D7F6	2164	5393	3433	11010	11427	11407	6	21	15	21	11	0.520833	0.574817	-0.587889	0.0056194	-0.132006
OG5_150244	MADS box	SOC1	MA0554.1	AT1G68050|MLOC_20007|BRADI1G33610|Traes_6AS_68AD15C6B|Traes_6DS_C768527A4|Traes_6BS_63350D7F6	2302	7524	3433	11010	11427	11407	6	21	15	25	13	0.583333	0.684307	-0.929516	0.0180534	-0.201187
OG5_150244	MADS box	SOC1	MA0554.1	AT5G57360|MLOC_20007|BRADI1G33610|Traes_6AS_68AD15C6B|Traes_6DS_C768527A4|Traes_6BS_63350D7F6	2164	7524	3433	11010	11427	11407	6	21	16	22	10	0.5625	0.60219	-0.413314	0.229997	0.101032
OG5_150244	MADS box	SOC1	MA0554.1	AT1G68050|MLOC_44010|BRADI4G16630|Traes_6AS_68AD15C6B|Traes_6DS_C768527A4|Traes_6BS_63350D7F6	2302	8435	3400	11010	11427	11407	6	21	15	25	13	0.604167	0.684307	-0.737734	0.0180534	-0.156479
OG5_150244	MADS box	SOC1	MA0554.1	AT5G57360|MLOC_44010|BRADI4G16630|Traes_6AS_68AD15C6B|Traes_6DS_C768527A4|Traes_6BS_63350D7F6	2164	8435	3400	11010	11427	11407	6	21	16	24	15	0.5625	0.656934	-0.904287	-0.323195	-0.488142
OG5_150244	MADS box	SOC1	MA0554.1	AT1G68050|MLOC_44010|BRADI3G04040|Traes_6AS_68AD15C6B|Traes_6DS_C768527A4|Traes_6BS_63350D7F6	2302	5393	3400	11010	11427	11407	6	21	15	24	13	0.554167	0.656934	-0.984086	-0.0523833	-0.274289
OG5_150244	MADS box	SOC1	MA0554.1	AT5G57360|MLOC_44010|BRADI3G04040|Traes_6AS_68AD15C6B|Traes_6DS_C768527A4|Traes_6BS_63350D7F6	2164	5393	3400	11010	11427	11407	6	21	14	21	11	0.504167	0.574817	-0.76939	0.0056194	-0.174249
OG5_150244	MADS box	SOC1	MA0554.1	AT1G68050|MLOC_44010|BRADI1G33610|Traes_6AS_68AD15C6B|Traes_6DS_C768527A4|Traes_6BS_63350D7F6	2302	7524	3400	11010	11427	11407	6	21	15	25	13	0.591667	0.684307	-0.852803	0.0180534	-0.183304
OG5_150244	MADS box	SOC1	MA0554.1	AT5G57360|MLOC_44010|BRADI1G33610|Traes_6AS_68AD15C6B|Traes_6DS_C768527A4|Traes_6BS_63350D7F6	2164	7524	3400	11010	11427	11407	6	21	15	23	12	0.5625	0.629562	-0.669088	0.012357	-0.145257
OG5_150244	MADS box	SOC1	MA0554.1	AT1G68050|MLOC_53725|BRADI4G16630|Traes_6AS_68AD15C6B|Traes_6DS_C768527A4|Traes_6BS_63350D7F6	2302	8435	3528	11010	11427	11407	6	21	16	26	14	0.604167	0.711679	-0.952869	-0.0420826	-0.258351
OG5_150244	MADS box	SOC1	MA0554.1	AT5G57360|MLOC_53725|BRADI4G16630|Traes_6AS_68AD15C6B|Traes_6DS_C768527A4|Traes_6BS_63350D7F6	2164	8435	3528	11010	11427	11407	6	21	15	22	10	0.55	0.60219	-0.543484	0.229997	0.0707222
OG5_150244	MADS box	SOC1	MA0554.1	AT1G68050|MLOC_53725|BRADI3G04040|Traes_6AS_68AD15C6B|Traes_6DS_C768527A4|Traes_6BS_63350D7F6	2302	5393	3528	11010	11427	11407	6	21	15	25	16	0.554167	0.684307	-1.19801	-0.372471	-0.599092
OG5_150244	MADS box	SOC1	MA0554.1	AT5G57360|MLOC_53725|BRADI3G04040|Traes_6AS_68AD15C6B|Traes_6DS_C768527A4|Traes_6BS_63350D7F6	2164	5393	3528	11010	11427	11407	6	21	14	20	10	0.491667	0.547445	-0.636555	0.0824393	-0.0774291
OG5_150244	MADS box	SOC1	MA0554.1	AT1G68050|MLOC_53725|BRADI1G33610|Traes_6AS_68AD15C6B|Traes_6DS_C768527A4|Traes_6BS_63350D7F6	2302	7524	3528	11010	11427	11407	6	21	16	26	15	0.608333	0.711679	-0.91594	-0.167415	-0.357386
OG5_150244	MADS box	SOC1	MA0554.1	AT5G57360|MLOC_53725|BRADI1G33610|Traes_6AS_68AD15C6B|Traes_6DS_C768527A4|Traes_6BS_63350D7F6	2164	7524	3528	11010	11427	11407	6	21	16	20	6	0.566667	0.547445	0.219358	0.727821	0.67474
OG5_150244	MADS box	SOC1	MA0554.1	AT1G68050|MLOC_20007|BRADI4G16630|Traes_7AL_C6434FE8D|Traes_6DS_C768527A4|Traes_6BS_63350D7F6	2302	8435	3433	11118	11427	11407	6	21	15	25	11	0.604167	0.684307	-0.737734	0.278403	0.0670625
OG5_150244	MADS box	SOC1	MA0554.1	AT5G57360|MLOC_20007|BRADI4G16630|Traes_7AL_C6434FE8D|Traes_6DS_C768527A4|Traes_6BS_63350D7F6	2164	8435	3433	11118	11427	11407	6	21	16	24	13	0.579167	0.656934	-0.74469	-0.0523833	-0.218502
OG5_150244	MADS box	SOC1	MA0554.1	AT1G68050|MLOC_20007|BRADI3G04040|Traes_7AL_C6434FE8D|Traes_6DS_C768527A4|Traes_6BS_63350D7F6	2302	5393	3433	11118	11427	11407	6	21	15	25	14	0.583333	0.684307	-0.929516	-0.112121	-0.312958
OG5_150244	MADS box	SOC1	MA0554.1	AT5G57360|MLOC_20007|BRADI3G04040|Traes_7AL_C6434FE8D|Traes_6DS_C768527A4|Traes_6BS_63350D7F6	2164	5393	3433	11118	11427	11407	6	21	16	21	9	0.55	0.574817	-0.270263	0.313561	0.20593
OG5_150244	MADS box	SOC1	MA0554.1	AT1G68050|MLOC_20007|BRADI1G33610|Traes_7AL_C6434FE8D|Traes_6DS_C768527A4|Traes_6BS_63350D7F6	2302	7524	3433	11118	11427	11407	6	21	15	25	14	0.5875	0.684307	-0.89116	-0.112121	-0.304017
OG5_150244	MADS box	SOC1	MA0554.1	AT5G57360|MLOC_20007|BRADI1G33610|Traes_7AL_C6434FE8D|Traes_6DS_C768527A4|Traes_6BS_63350D7F6	2164	7524	3433	11118	11427	11407	6	21	16	22	10	0.575	0.60219	-0.283144	0.229997	0.131341
OG5_150244	MADS box	SOC1	MA0554.1	AT1G68050|MLOC_44010|BRADI4G16630|Traes_7AL_C6434FE8D|Traes_6DS_C768527A4|Traes_6BS_63350D7F6	2302	8435	3400	11118	11427	11407	6	21	15	26	13	0.616667	0.711679	-0.842082	0.0832503	-0.12487
OG5_150244	MADS box	SOC1	MA0554.1	AT5G57360|MLOC_44010|BRADI4G16630|Traes_7AL_C6434FE8D|Traes_6DS_C768527A4|Traes_6BS_63350D7F6	2164	8435	3400	11118	11427	11407	6	21	16	25	15	0.583333	0.684307	-0.929516	-0.242296	-0.424729
OG5_150244	MADS box	SOC1	MA0554.1	AT1G68050|MLOC_44010|BRADI3G04040|Traes_7AL_C6434FE8D|Traes_6DS_C768527A4|Traes_6BS_63350D7F6	2302	5393	3400	11118	11427	11407	6	21	15	26	16	0.5875	0.711679	-1.10058	-0.292748	-0.508091
OG5_150244	MADS box	SOC1	MA0554.1	AT5G57360|MLOC_44010|BRADI3G04040|Traes_7AL_C6434FE8D|Traes_6DS_C768527A4|Traes_6BS_63350D7F6	2164	5393	3400	11118	11427	11407	6	21	16	23	14	0.545833	0.629562	-0.835374	-0.269794	-0.426088
OG5_150244	MADS box	SOC1	MA0554.1	AT1G68050|MLOC_44010|BRADI1G33610|Traes_7AL_C6434FE8D|Traes_6DS_C768527A4|Traes_6BS_63350D7F6	2302	7524	3400	11118	11427	11407	6	21	15	26	15	0.608333	0.711679	-0.91594	-0.167415	-0.357386
OG5_150244	MADS box	SOC1	MA0554.1	AT5G57360|MLOC_44010|BRADI1G33610|Traes_7AL_C6434FE8D|Traes_6DS_C768527A4|Traes_6BS_63350D7F6	2164	7524	3400	11118	11427	11407	6	21	16	24	12	0.5875	0.656934	-0.664891	0.0830226	-0.0836815
OG5_150244	MADS box	SOC1	MA0554.1	AT1G68050|MLOC_53725|BRADI4G16630|Traes_7AL_C6434FE8D|Traes_6DS_C768527A4|Traes_6BS_63350D7F6	2302	8435	3528	11118	11427	11407	6	21	16	25	12	0.595833	0.684307	-0.814447	0.148228	-0.0625917
OG5_150244	MADS box	SOC1	MA0554.1	AT5G57360|MLOC_53725|BRADI4G16630|Traes_7AL_C6434FE8D|Traes_6DS_C768527A4|Traes_6BS_63350D7F6	2164	8435	3528	11118	11427	11407	6	21	15	22	10	0.55	0.60219	-0.543484	0.229997	0.0707222
OG5_150244	MADS box	SOC1	MA0554.1	AT1G68050|MLOC_53725|BRADI3G04040|Traes_7AL_C6434FE8D|Traes_6DS_C768527A4|Traes_6BS_63350D7F6	2302	5393	3528	11118	11427	11407	6	21	16	24	14	0.566667	0.656934	-0.864388	-0.187789	-0.36262
OG5_150244	MADS box	SOC1	MA0554.1	AT5G57360|MLOC_53725|BRADI3G04040|Traes_7AL_C6434FE8D|Traes_6DS_C768527A4|Traes_6BS_63350D7F6	2164	5393	3528	11118	11427	11407	6	21	15	20	10	0.5125	0.547445	-0.398801	0.0824393	-0.0221226
OG5_150244	MADS box	SOC1	MA0554.1	AT1G68050|MLOC_53725|BRADI1G33610|Traes_7AL_C6434FE8D|Traes_6DS_C768527A4|Traes_6BS_63350D7F6	2302	7524	3528	11118	11427	11407	6	21	16	25	14	0.604167	0.684307	-0.737734	-0.112121	-0.26825
OG5_150244	MADS box	SOC1	MA0554.1	AT5G57360|MLOC_53725|BRADI1G33610|Traes_7AL_C6434FE8D|Traes_6DS_C768527A4|Traes_6BS_63350D7F6	2164	7524	3528	11118	11427	11407	6	21	16	21	9	0.570833	0.574817	-0.0433879	0.313561	0.258733
OG5_150244	MADS box	SOC1	MA0554.1	AT1G68050|MLOC_20007|BRADI4G16630|Traes_4AL_6C152CCAE|Traes_6DS_C768527A4|Traes_7BL_8E2627E0A	2302	8435	3433	11042	11661	11407	6	21	15	26	15	0.591667	0.711679	-1.06365	-0.167415	-0.391833
OG5_150244	MADS box	SOC1	MA0554.1	AT5G57360|MLOC_20007|BRADI4G16630|Traes_4AL_6C152CCAE|Traes_6DS_C768527A4|Traes_7BL_8E2627E0A	2164	8435	3433	11042	11661	11407	6	21	16	25	15	0.575	0.684307	-1.00623	-0.242296	-0.442612
OG5_150244	MADS box	SOC1	MA0554.1	AT1G68050|MLOC_20007|BRADI3G04040|Traes_4AL_6C152CCAE|Traes_6DS_C768527A4|Traes_7BL_8E2627E0A	2302	5393	3433	11042	11661	11407	6	21	15	27	18	0.5875	0.739051	-1.29498	-0.460421	-0.697641
OG5_150244	MADS box	SOC1	MA0554.1	AT5G57360|MLOC_20007|BRADI3G04040|Traes_4AL_6C152CCAE|Traes_6DS_C768527A4|Traes_7BL_8E2627E0A	2164	5393	3433	11042	11661	11407	6	21	16	24	13	0.5625	0.656934	-0.904287	-0.0523833	-0.255694
OG5_150244	MADS box	SOC1	MA0554.1	AT1G68050|MLOC_20007|BRADI1G33610|Traes_4AL_6C152CCAE|Traes_6DS_C768527A4|Traes_7BL_8E2627E0A	2302	7524	3433	11042	11661	11407	6	21	15	26	13	0.616667	0.711679	-0.842082	0.0832503	-0.12487
OG5_150244	MADS box	SOC1	MA0554.1	AT5G57360|MLOC_20007|BRADI1G33610|Traes_4AL_6C152CCAE|Traes_6DS_C768527A4|Traes_7BL_8E2627E0A	2164	7524	3433	11042	11661	11407	6	21	16	24	10	0.6125	0.656934	-0.425496	0.353834	0.204555
OG5_150244	MADS box	SOC1	MA0554.1	AT1G68050|MLOC_44010|BRADI4G16630|Traes_4AL_6C152CCAE|Traes_6DS_C768527A4|Traes_7BL_8E2627E0A	2302	8435	3400	11042	11661	11407	6	21	15	26	16	0.5875	0.711679	-1.10058	-0.292748	-0.508091
OG5_150244	MADS box	SOC1	MA0554.1	AT5G57360|MLOC_44010|BRADI4G16630|Traes_4AL_6C152CCAE|Traes_6DS_C768527A4|Traes_7BL_8E2627E0A	2164	8435	3400	11042	11661	11407	6	21	16	24	15	0.5625	0.656934	-0.904287	-0.323195	-0.488142
OG5_150244	MADS box	SOC1	MA0554.1	AT1G68050|MLOC_44010|BRADI3G04040|Traes_4AL_6C152CCAE|Traes_6DS_C768527A4|Traes_7BL_8E2627E0A	2302	5393	3400	11042	11661	11407	6	21	15	27	20	0.575	0.739051	-1.40179	-0.702098	-0.930188
OG5_150244	MADS box	SOC1	MA0554.1	AT5G57360|MLOC_44010|BRADI3G04040|Traes_4AL_6C152CCAE|Traes_6DS_C768527A4|Traes_7BL_8E2627E0A	2164	5393	3400	11042	11661	11407	6	21	16	23	13	0.541667	0.629562	-0.876945	-0.128719	-0.314724
OG5_150244	MADS box	SOC1	MA0554.1	AT1G68050|MLOC_44010|BRADI1G33610|Traes_4AL_6C152CCAE|Traes_6DS_C768527A4|Traes_7BL_8E2627E0A	2302	7524	3400	11042	11661	11407	6	21	15	26	12	0.620833	0.711679	-0.805154	0.208583	-0.0086117
OG5_150244	MADS box	SOC1	MA0554.1	AT5G57360|MLOC_44010|BRADI1G33610|Traes_4AL_6C152CCAE|Traes_6DS_C768527A4|Traes_7BL_8E2627E0A	2164	7524	3400	11042	11661	11407	6	21	16	24	11	0.608333	0.656934	-0.465395	0.218429	0.0790325
OG5_150244	MADS box	SOC1	MA0554.1	AT1G68050|MLOC_53725|BRADI4G16630|Traes_4AL_6C152CCAE|Traes_6DS_C768527A4|Traes_7BL_8E2627E0A	2302	8435	3528	11042	11661	11407	6	21	15	26	18	0.566667	0.711679	-1.28523	-0.543414	-0.766442
OG5_150244	MADS box	SOC1	MA0554.1	AT5G57360|MLOC_53725|BRADI4G16630|Traes_4AL_6C152CCAE|Traes_6DS_C768527A4|Traes_7BL_8E2627E0A	2164	8435	3528	11042	11661	11407	6	21	15	22	11	0.529167	0.60219	-0.760434	0.0827559	-0.106083
OG5_150244	MADS box	SOC1	MA0554.1	AT1G68050|MLOC_53725|BRADI3G04040|Traes_4AL_6C152CCAE|Traes_6DS_C768527A4|Traes_7BL_8E2627E0A	2302	5393	3528	11042	11661	11407	6	21	15	26	19	0.554167	0.711679	-1.39601	-0.668747	-0.899923
OG5_150244	MADS box	SOC1	MA0554.1	AT5G57360|MLOC_53725|BRADI3G04040|Traes_4AL_6C152CCAE|Traes_6DS_C768527A4|Traes_7BL_8E2627E0A	2164	5393	3528	11042	11661	11407	6	21	15	23	16	0.508333	0.629562	-1.20952	-0.551945	-0.755339
OG5_150244	MADS box	SOC1	MA0554.1	AT1G68050|MLOC_53725|BRADI1G33610|Traes_4AL_6C152CCAE|Traes_6DS_C768527A4|Traes_7BL_8E2627E0A	2302	7524	3528	11042	11661	11407	6	21	16	27	17	0.616667	0.739051	-1.04575	-0.339583	-0.535689
OG5_150244	MADS box	SOC1	MA0554.1	AT5G57360|MLOC_53725|BRADI1G33610|Traes_4AL_6C152CCAE|Traes_6DS_C768527A4|Traes_7BL_8E2627E0A	2164	7524	3528	11042	11661	11407	6	21	16	23	10	0.591667	0.629562	-0.378088	0.294508	0.164625
OG5_150244	MADS box	SOC1	MA0554.1	AT1G68050|MLOC_20007|BRADI4G16630|Traes_6AS_68AD15C6B|Traes_6DS_C768527A4|Traes_7BL_8E2627E0A	2302	8435	3433	11010	11661	11407	6	21	15	26	17	0.579167	0.711679	-1.17444	-0.418081	-0.63296
OG5_150244	MADS box	SOC1	MA0554.1	AT5G57360|MLOC_20007|BRADI4G16630|Traes_6AS_68AD15C6B|Traes_6DS_C768527A4|Traes_7BL_8E2627E0A	2164	8435	3433	11010	11661	11407	6	21	16	25	18	0.55	0.684307	-1.23637	-0.63282	-0.831575
OG5_150244	MADS box	SOC1	MA0554.1	AT1G68050|MLOC_20007|BRADI3G04040|Traes_6AS_68AD15C6B|Traes_6DS_C768527A4|Traes_7BL_8E2627E0A	2302	5393	3433	11010	11661	11407	6	21	14	25	16	0.554167	0.684307	-1.19801	-0.372471	-0.599092
OG5_150244	MADS box	SOC1	MA0554.1	AT5G57360|MLOC_20007|BRADI3G04040|Traes_6AS_68AD15C6B|Traes_6DS_C768527A4|Traes_7BL_8E2627E0A	2164	5393	3433	11010	11661	11407	6	21	15	22	13	0.516667	0.60219	-0.890604	-0.211726	-0.388972
OG5_150244	MADS box	SOC1	MA0554.1	AT1G68050|MLOC_20007|BRADI1G33610|Traes_6AS_68AD15C6B|Traes_6DS_C768527A4|Traes_7BL_8E2627E0A	2302	7524	3433	11010	11661	11407	6	21	15	25	12	0.5875	0.684307	-0.89116	0.148228	-0.080475
OG5_150244	MADS box	SOC1	MA0554.1	AT5G57360|MLOC_20007|BRADI1G33610|Traes_6AS_68AD15C6B|Traes_6DS_C768527A4|Traes_7BL_8E2627E0A	2164	7524	3433	11010	11661	11407	6	21	16	23	12	0.570833	0.629562	-0.585945	0.012357	-0.12589
OG5_150244	MADS box	SOC1	MA0554.1	AT1G68050|MLOC_44010|BRADI4G16630|Traes_6AS_68AD15C6B|Traes_6DS_C768527A4|Traes_7BL_8E2627E0A	2302	8435	3400	11010	11661	11407	6	21	15	25	15	0.579167	0.684307	-0.967873	-0.242296	-0.433671
OG5_150244	MADS box	SOC1	MA0554.1	AT5G57360|MLOC_44010|BRADI4G16630|Traes_6AS_68AD15C6B|Traes_6DS_C768527A4|Traes_7BL_8E2627E0A	2164	8435	3400	11010	11661	11407	6	21	16	24	17	0.541667	0.656934	-1.10378	-0.594007	-0.76708
OG5_150244	MADS box	SOC1	MA0554.1	AT1G68050|MLOC_44010|BRADI3G04040|Traes_6AS_68AD15C6B|Traes_6DS_C768527A4|Traes_7BL_8E2627E0A	2302	5393	3400	11010	11661	11407	6	21	15	24	14	0.545833	0.656934	-1.06388	-0.187789	-0.40911
OG5_150244	MADS box	SOC1	MA0554.1	AT5G57360|MLOC_44010|BRADI3G04040|Traes_6AS_68AD15C6B|Traes_6DS_C768527A4|Traes_7BL_8E2627E0A	2164	5393	3400	11010	11661	11407	6	21	15	21	11	0.5	0.574817	-0.814765	0.0056194	-0.184809
OG5_150244	MADS box	SOC1	MA0554.1	AT1G68050|MLOC_44010|BRADI1G33610|Traes_6AS_68AD15C6B|Traes_6DS_C768527A4|Traes_7BL_8E2627E0A	2302	7524	3400	11010	11661	11407	6	21	15	25	13	0.595833	0.684307	-0.814447	0.0180534	-0.174363
OG5_150244	MADS box	SOC1	MA0554.1	AT5G57360|MLOC_44010|BRADI1G33610|Traes_6AS_68AD15C6B|Traes_6DS_C768527A4|Traes_7BL_8E2627E0A	2164	7524	3400	11010	11661	11407	6	21	15	23	12	0.570833	0.629562	-0.585945	0.012357	-0.12589
OG5_150244	MADS box	SOC1	MA0554.1	AT1G68050|MLOC_53725|BRADI4G16630|Traes_6AS_68AD15C6B|Traes_6DS_C768527A4|Traes_7BL_8E2627E0A	2302	8435	3528	11010	11661	11407	6	21	15	26	17	0.566667	0.711679	-1.28523	-0.418081	-0.658795
OG5_150244	MADS box	SOC1	MA0554.1	AT5G57360|MLOC_53725|BRADI4G16630|Traes_6AS_68AD15C6B|Traes_6DS_C768527A4|Traes_7BL_8E2627E0A	2164	8435	3528	11010	11661	11407	6	21	15	23	15	0.516667	0.629562	-1.12637	-0.41087	-0.614923
OG5_150244	MADS box	SOC1	MA0554.1	AT1G68050|MLOC_53725|BRADI3G04040|Traes_6AS_68AD15C6B|Traes_6DS_C768527A4|Traes_7BL_8E2627E0A	2302	5393	3528	11010	11661	11407	6	21	14	25	17	0.533333	0.684307	-1.38979	-0.502645	-0.755571
OG5_150244	MADS box	SOC1	MA0554.1	AT5G57360|MLOC_53725|BRADI3G04040|Traes_6AS_68AD15C6B|Traes_6DS_C768527A4|Traes_7BL_8E2627E0A	2164	5393	3528	11010	11661	11407	6	21	14	22	16	0.475	0.60219	-1.3245	-0.653449	-0.868872
OG5_150244	MADS box	SOC1	MA0554.1	AT1G68050|MLOC_53725|BRADI1G33610|Traes_6AS_68AD15C6B|Traes_6DS_C768527A4|Traes_7BL_8E2627E0A	2302	7524	3528	11010	11661	11407	6	21	16	27	18	0.6	0.739051	-1.18817	-0.460421	-0.672725
OG5_150244	MADS box	SOC1	MA0554.1	AT5G57360|MLOC_53725|BRADI1G33610|Traes_6AS_68AD15C6B|Traes_6DS_C768527A4|Traes_7BL_8E2627E0A	2164	7524	3528	11010	11661	11407	6	21	16	22	10	0.5625	0.60219	-0.413314	0.229997	0.101032
OG5_150244	MADS box	SOC1	MA0554.1	AT1G68050|MLOC_20007|BRADI4G16630|Traes_7AL_C6434FE8D|Traes_6DS_C768527A4|Traes_7BL_8E2627E0A	2302	8435	3433	11118	11661	11407	6	21	14	25	15	0.558333	0.684307	-1.15966	-0.242296	-0.478379
OG5_150244	MADS box	SOC1	MA0554.1	AT5G57360|MLOC_20007|BRADI4G16630|Traes_7AL_C6434FE8D|Traes_6DS_C768527A4|Traes_7BL_8E2627E0A	2164	8435	3433	11118	11661	11407	6	21	15	24	15	0.5375	0.656934	-1.14368	-0.323195	-0.54393
OG5_150244	MADS box	SOC1	MA0554.1	AT1G68050|MLOC_20007|BRADI3G04040|Traes_7AL_C6434FE8D|Traes_6DS_C768527A4|Traes_7BL_8E2627E0A	2302	5393	3433	11118	11661	11407	6	21	14	25	15	0.554167	0.684307	-1.19801	-0.242296	-0.487321
OG5_150244	MADS box	SOC1	MA0554.1	AT5G57360|MLOC_20007|BRADI3G04040|Traes_7AL_C6434FE8D|Traes_6DS_C768527A4|Traes_7BL_8E2627E0A	2164	5393	3433	11118	11661	11407	6	21	15	22	12	0.525	0.60219	-0.803824	-0.0644851	-0.242476
OG5_150244	MADS box	SOC1	MA0554.1	AT1G68050|MLOC_20007|BRADI1G33610|Traes_7AL_C6434FE8D|Traes_6DS_C768527A4|Traes_7BL_8E2627E0A	2302	7524	3433	11118	11661	11407	6	21	14	25	15	0.570833	0.684307	-1.04459	-0.242296	-0.451554
OG5_150244	MADS box	SOC1	MA0554.1	AT5G57360|MLOC_20007|BRADI1G33610|Traes_7AL_C6434FE8D|Traes_6DS_C768527A4|Traes_7BL_8E2627E0A	2164	7524	3433	11118	11661	11407	6	21	15	23	12	0.5625	0.629562	-0.669088	0.012357	-0.145257
OG5_150244	MADS box	SOC1	MA0554.1	AT1G68050|MLOC_44010|BRADI4G16630|Traes_7AL_C6434FE8D|Traes_6DS_C768527A4|Traes_7BL_8E2627E0A	2302	8435	3400	11118	11661	11407	6	21	14	26	16	0.570833	0.711679	-1.2483	-0.292748	-0.542538
OG5_150244	MADS box	SOC1	MA0554.1	AT5G57360|MLOC_44010|BRADI4G16630|Traes_7AL_C6434FE8D|Traes_6DS_C768527A4|Traes_7BL_8E2627E0A	2164	8435	3400	11118	11661	11407	6	21	14	24	15	0.541667	0.656934	-1.10378	-0.323195	-0.534632
OG5_150244	MADS box	SOC1	MA0554.1	AT1G68050|MLOC_44010|BRADI3G04040|Traes_7AL_C6434FE8D|Traes_6DS_C768527A4|Traes_7BL_8E2627E0A	2302	5393	3400	11118	11661	11407	6	21	14	26	18	0.558333	0.711679	-1.35908	-0.543414	-0.783665
OG5_150244	MADS box	SOC1	MA0554.1	AT5G57360|MLOC_44010|BRADI3G04040|Traes_7AL_C6434FE8D|Traes_6DS_C768527A4|Traes_7BL_8E2627E0A	2164	5393	3400	11118	11661	11407	6	21	14	22	12	0.520833	0.60219	-0.847214	-0.0644851	-0.252579
OG5_150244	MADS box	SOC1	MA0554.1	AT1G68050|MLOC_44010|BRADI1G33610|Traes_7AL_C6434FE8D|Traes_6DS_C768527A4|Traes_7BL_8E2627E0A	2302	7524	3400	11118	11661	11407	6	21	14	26	15	0.591667	0.711679	-1.06365	-0.167415	-0.391833
OG5_150244	MADS box	SOC1	MA0554.1	AT5G57360|MLOC_44010|BRADI1G33610|Traes_7AL_C6434FE8D|Traes_6DS_C768527A4|Traes_7BL_8E2627E0A	2164	7524	3400	11118	11661	11407	6	21	15	24	13	0.575	0.656934	-0.784589	-0.0523833	-0.2278
OG5_150244	MADS box	SOC1	MA0554.1	AT1G68050|MLOC_53725|BRADI4G16630|Traes_7AL_C6434FE8D|Traes_6DS_C768527A4|Traes_7BL_8E2627E0A	2302	8435	3528	11118	11661	11407	6	21	14	24	14	0.5375	0.656934	-1.14368	-0.187789	-0.427705
OG5_150244	MADS box	SOC1	MA0554.1	AT5G57360|MLOC_53725|BRADI4G16630|Traes_7AL_C6434FE8D|Traes_6DS_C768527A4|Traes_7BL_8E2627E0A	2164	8435	3528	11118	11661	11407	6	21	13	21	10	0.495833	0.574817	-0.86014	0.15959	-0.0633631
OG5_150244	MADS box	SOC1	MA0554.1	AT1G68050|MLOC_53725|BRADI3G04040|Traes_7AL_C6434FE8D|Traes_6DS_C768527A4|Traes_7BL_8E2627E0A	2302	5393	3528	11118	11661	11407	6	21	14	23	13	0.525	0.629562	-1.04323	-0.128719	-0.35346
OG5_150244	MADS box	SOC1	MA0554.1	AT5G57360|MLOC_53725|BRADI3G04040|Traes_7AL_C6434FE8D|Traes_6DS_C768527A4|Traes_7BL_8E2627E0A	2164	5393	3528	11118	11661	11407	6	21	13	20	11	0.475	0.547445	-0.826758	-0.0789061	-0.259941
OG5_150244	MADS box	SOC1	MA0554.1	AT1G68050|MLOC_53725|BRADI1G33610|Traes_7AL_C6434FE8D|Traes_6DS_C768527A4|Traes_7BL_8E2627E0A	2302	7524	3528	11118	11661	11407	6	21	15	25	15	0.575	0.684307	-1.00623	-0.242296	-0.442612
OG5_150244	MADS box	SOC1	MA0554.1	AT5G57360|MLOC_53725|BRADI1G33610|Traes_7AL_C6434FE8D|Traes_6DS_C768527A4|Traes_7BL_8E2627E0A	2164	7524	3528	11118	11661	11407	6	21	15	22	11	0.545833	0.60219	-0.586874	0.0827559	-0.0656706
OG5_150244	MADS box	SOC1	MA0554.1	AT1G68050|MLOC_20007|BRADI4G16630|Traes_7DL_801BC1E0F|Traes_4AL_6C152CCAE|Traes_6BS_63350D7F6	2302	8435	3433	11042	11427	9695	6	21	15	26	13	0.6125	0.711679	-0.879011	0.0832503	-0.133482
OG5_150244	MADS box	SOC1	MA0554.1	AT5G57360|MLOC_20007|BRADI4G16630|Traes_7DL_801BC1E0F|Traes_4AL_6C152CCAE|Traes_6BS_63350D7F6	2164	8435	3433	11042	11427	9695	6	21	16	25	13	0.591667	0.684307	-0.852803	0.0180534	-0.183304
OG5_150244	MADS box	SOC1	MA0554.1	AT1G68050|MLOC_20007|BRADI3G04040|Traes_7DL_801BC1E0F|Traes_4AL_6C152CCAE|Traes_6BS_63350D7F6	2302	5393	3433	11042	11427	9695	6	21	15	26	14	0.6	0.711679	-0.989797	-0.0420826	-0.266963
OG5_150244	MADS box	SOC1	MA0554.1	AT5G57360|MLOC_20007|BRADI3G04040|Traes_7DL_801BC1E0F|Traes_4AL_6C152CCAE|Traes_6BS_63350D7F6	2164	5393	3433	11042	11427	9695	6	21	16	23	10	0.570833	0.629562	-0.585945	0.294508	0.116206
OG5_150244	MADS box	SOC1	MA0554.1	AT1G68050|MLOC_20007|BRADI1G33610|Traes_7DL_801BC1E0F|Traes_4AL_6C152CCAE|Traes_6BS_63350D7F6	2302	7524	3433	11042	11427	9695	6	21	15	25	11	0.604167	0.684307	-0.737734	0.278403	0.0670625
OG5_150244	MADS box	SOC1	MA0554.1	AT5G57360|MLOC_20007|BRADI1G33610|Traes_7DL_801BC1E0F|Traes_4AL_6C152CCAE|Traes_6BS_63350D7F6	2164	7524	3433	11042	11427	9695	6	21	16	24	11	0.595833	0.656934	-0.585093	0.218429	0.0511387
OG5_150244	MADS box	SOC1	MA0554.1	AT1G68050|MLOC_44010|BRADI4G16630|Traes_7DL_801BC1E0F|Traes_4AL_6C152CCAE|Traes_6BS_63350D7F6	2302	8435	3400	11042	11427	9695	6	21	15	26	11	0.625	0.711679	-0.768225	0.333916	0.107646
OG5_150244	MADS box	SOC1	MA0554.1	AT5G57360|MLOC_44010|BRADI4G16630|Traes_7DL_801BC1E0F|Traes_4AL_6C152CCAE|Traes_6BS_63350D7F6	2164	8435	3400	11042	11427	9695	6	21	16	25	14	0.595833	0.684307	-0.814447	-0.112121	-0.286133
OG5_150244	MADS box	SOC1	MA0554.1	AT1G68050|MLOC_44010|BRADI3G04040|Traes_7DL_801BC1E0F|Traes_4AL_6C152CCAE|Traes_6BS_63350D7F6	2302	5393	3400	11042	11427	9695	6	21	15	26	14	0.604167	0.711679	-0.952869	-0.0420826	-0.258351
OG5_150244	MADS box	SOC1	MA0554.1	AT5G57360|MLOC_44010|BRADI3G04040|Traes_7DL_801BC1E0F|Traes_4AL_6C152CCAE|Traes_6BS_63350D7F6	2164	5393	3400	11042	11427	9695	6	21	16	23	11	0.566667	0.629562	-0.627517	0.153432	-0.0145257
OG5_150244	MADS box	SOC1	MA0554.1	AT1G68050|MLOC_44010|BRADI1G33610|Traes_7DL_801BC1E0F|Traes_4AL_6C152CCAE|Traes_6BS_63350D7F6	2302	7524	3400	11042	11427	9695	6	21	15	27	15	0.625	0.739051	-0.974546	-0.0979057	-0.311447
OG5_150244	MADS box	SOC1	MA0554.1	AT5G57360|MLOC_44010|BRADI1G33610|Traes_7DL_801BC1E0F|Traes_4AL_6C152CCAE|Traes_6BS_63350D7F6	2164	7524	3400	11042	11427	9695	6	21	16	25	13	0.608333	0.684307	-0.699377	0.0180534	-0.147537
OG5_150244	MADS box	SOC1	MA0554.1	AT1G68050|MLOC_53725|BRADI4G16630|Traes_7DL_801BC1E0F|Traes_4AL_6C152CCAE|Traes_6BS_63350D7F6	2302	8435	3528	11042	11427	9695	6	21	16	25	11	0.616667	0.684307	-0.622664	0.278403	0.0938875
OG5_150244	MADS box	SOC1	MA0554.1	AT5G57360|MLOC_53725|BRADI4G16630|Traes_7DL_801BC1E0F|Traes_4AL_6C152CCAE|Traes_6BS_63350D7F6	2164	8435	3528	11042	11427	9695	6	21	15	21	6	0.575	0.574817	0.0019872	0.775472	0.665313
OG5_150244	MADS box	SOC1	MA0554.1	AT1G68050|MLOC_53725|BRADI3G04040|Traes_7DL_801BC1E0F|Traes_4AL_6C152CCAE|Traes_6BS_63350D7F6	2302	5393	3528	11042	11427	9695	6	21	16	25	12	0.595833	0.684307	-0.814447	0.148228	-0.0625917
OG5_150244	MADS box	SOC1	MA0554.1	AT5G57360|MLOC_53725|BRADI3G04040|Traes_7DL_801BC1E0F|Traes_4AL_6C152CCAE|Traes_6BS_63350D7F6	2164	5393	3528	11042	11427	9695	6	21	15	21	9	0.545833	0.574817	-0.315638	0.313561	0.19537
OG5_150244	MADS box	SOC1	MA0554.1	AT1G68050|MLOC_53725|BRADI1G33610|Traes_7DL_801BC1E0F|Traes_4AL_6C152CCAE|Traes_6BS_63350D7F6	2302	7524	3528	11042	11427	9695	6	21	16	27	16	0.633333	0.739051	-0.903339	-0.218744	-0.398652
OG5_150244	MADS box	SOC1	MA0554.1	AT5G57360|MLOC_53725|BRADI1G33610|Traes_7DL_801BC1E0F|Traes_4AL_6C152CCAE|Traes_6BS_63350D7F6	2164	7524	3528	11042	11427	9695	6	21	16	22	7	0.604167	0.60219	0.0205865	0.67172	0.580932
OG5_150244	MADS box	SOC1	MA0554.1	AT1G68050|MLOC_20007|BRADI4G16630|Traes_7DL_801BC1E0F|Traes_6AS_68AD15C6B|Traes_6BS_63350D7F6	2302	8435	3433	11010	11427	9695	6	21	15	26	13	0.6	0.711679	-0.989797	0.0832503	-0.159317
OG5_150244	MADS box	SOC1	MA0554.1	AT5G57360|MLOC_20007|BRADI4G16630|Traes_7DL_801BC1E0F|Traes_6AS_68AD15C6B|Traes_6BS_63350D7F6	2164	8435	3433	11010	11427	9695	6	21	16	24	13	0.566667	0.656934	-0.864388	-0.0523833	-0.246395
OG5_150244	MADS box	SOC1	MA0554.1	AT1G68050|MLOC_20007|BRADI3G04040|Traes_7DL_801BC1E0F|Traes_6AS_68AD15C6B|Traes_6BS_63350D7F6	2302	5393	3433	11010	11427	9695	6	21	14	24	12	0.566667	0.656934	-0.864388	0.0830226	-0.130171
OG5_150244	MADS box	SOC1	MA0554.1	AT5G57360|MLOC_20007|BRADI3G04040|Traes_7DL_801BC1E0F|Traes_6AS_68AD15C6B|Traes_6BS_63350D7F6	2164	5393	3433	11010	11427	9695	6	21	15	20	7	0.525	0.547445	-0.256149	0.566475	0.42586
OG5_150244	MADS box	SOC1	MA0554.1	AT1G68050|MLOC_20007|BRADI1G33610|Traes_7DL_801BC1E0F|Traes_6AS_68AD15C6B|Traes_6BS_63350D7F6	2302	7524	3433	11010	11427	9695	6	21	14	24	11	0.575	0.656934	-0.784589	0.218429	0.004649
OG5_150244	MADS box	SOC1	MA0554.1	AT5G57360|MLOC_20007|BRADI1G33610|Traes_7DL_801BC1E0F|Traes_6AS_68AD15C6B|Traes_6BS_63350D7F6	2164	7524	3433	11010	11427	9695	6	21	16	22	11	0.554167	0.60219	-0.500094	0.0827559	-0.0454643
OG5_150244	MADS box	SOC1	MA0554.1	AT1G68050|MLOC_44010|BRADI4G16630|Traes_7DL_801BC1E0F|Traes_6AS_68AD15C6B|Traes_6BS_63350D7F6	2302	8435	3400	11010	11427	9695	6	21	15	27	16	0.616667	0.739051	-1.04575	-0.218744	-0.431873
OG5_150244	MADS box	SOC1	MA0554.1	AT5G57360|MLOC_44010|BRADI4G16630|Traes_7DL_801BC1E0F|Traes_6AS_68AD15C6B|Traes_6BS_63350D7F6	2164	8435	3400	11010	11427	9695	6	21	16	25	17	0.575	0.684307	-1.00623	-0.502645	-0.666154
OG5_150244	MADS box	SOC1	MA0554.1	AT1G68050|MLOC_44010|BRADI3G04040|Traes_7DL_801BC1E0F|Traes_6AS_68AD15C6B|Traes_6BS_63350D7F6	2302	5393	3400	11010	11427	9695	6	21	15	25	15	0.575	0.684307	-1.00623	-0.242296	-0.442612
OG5_150244	MADS box	SOC1	MA0554.1	AT5G57360|MLOC_44010|BRADI3G04040|Traes_7DL_801BC1E0F|Traes_6AS_68AD15C6B|Traes_6BS_63350D7F6	2164	5393	3400	11010	11427	9695	6	21	16	21	10	0.525	0.574817	-0.542514	0.15959	0.0105605
OG5_150244	MADS box	SOC1	MA0554.1	AT1G68050|MLOC_44010|BRADI1G33610|Traes_7DL_801BC1E0F|Traes_6AS_68AD15C6B|Traes_6BS_63350D7F6	2302	7524	3400	11010	11427	9695	6	21	15	26	15	0.6	0.711679	-0.989797	-0.167415	-0.374609
OG5_150244	MADS box	SOC1	MA0554.1	AT5G57360|MLOC_44010|BRADI1G33610|Traes_7DL_801BC1E0F|Traes_6AS_68AD15C6B|Traes_6BS_63350D7F6	2164	7524	3400	11010	11427	9695	6	21	16	23	11	0.570833	0.629562	-0.585945	0.153432	-0.0048419
OG5_150244	MADS box	SOC1	MA0554.1	AT1G68050|MLOC_53725|BRADI4G16630|Traes_7DL_801BC1E0F|Traes_6AS_68AD15C6B|Traes_6BS_63350D7F6	2302	8435	3528	11010	11427	9695	6	21	16	26	13	0.616667	0.711679	-0.842082	0.0832503	-0.12487
OG5_150244	MADS box	SOC1	MA0554.1	AT5G57360|MLOC_53725|BRADI4G16630|Traes_7DL_801BC1E0F|Traes_6AS_68AD15C6B|Traes_6BS_63350D7F6	2164	8435	3528	11010	11427	9695	6	21	15	21	8	0.5625	0.574817	-0.134138	0.467531	0.369618
OG5_150244	MADS box	SOC1	MA0554.1	AT1G68050|MLOC_53725|BRADI3G04040|Traes_7DL_801BC1E0F|Traes_6AS_68AD15C6B|Traes_6BS_63350D7F6	2302	5393	3528	11010	11427	9695	6	21	15	24	11	0.575	0.656934	-0.784589	0.218429	0.004649
OG5_150244	MADS box	SOC1	MA0554.1	AT5G57360|MLOC_53725|BRADI3G04040|Traes_7DL_801BC1E0F|Traes_6AS_68AD15C6B|Traes_6BS_63350D7F6	2164	5393	3528	11010	11427	9695	6	21	14	19	8	0.5125	0.520073	-0.0907772	0.336452	0.267077
OG5_150244	MADS box	SOC1	MA0554.1	AT1G68050|MLOC_53725|BRADI1G33610|Traes_7DL_801BC1E0F|Traes_6AS_68AD15C6B|Traes_6BS_63350D7F6	2302	7524	3528	11010	11427	9695	6	21	16	26	14	0.616667	0.711679	-0.842082	-0.0420826	-0.232516
OG5_150244	MADS box	SOC1	MA0554.1	AT5G57360|MLOC_53725|BRADI1G33610|Traes_7DL_801BC1E0F|Traes_6AS_68AD15C6B|Traes_6BS_63350D7F6	2164	7524	3528	11010	11427	9695	6	21	16	20	6	0.575	0.547445	0.314459	0.727821	0.696862
OG5_150244	MADS box	SOC1	MA0554.1	AT1G68050|MLOC_20007|BRADI4G16630|Traes_7DL_801BC1E0F|Traes_7AL_C6434FE8D|Traes_6BS_63350D7F6	2302	8435	3433	11118	11427	9695	6	21	15	26	16	0.595833	0.711679	-1.02673	-0.292748	-0.490867
OG5_150244	MADS box	SOC1	MA0554.1	AT5G57360|MLOC_20007|BRADI4G16630|Traes_7DL_801BC1E0F|Traes_7AL_C6434FE8D|Traes_6BS_63350D7F6	2164	8435	3433	11118	11427	9695	6	21	16	24	14	0.570833	0.656934	-0.824488	-0.187789	-0.353322
OG5_150244	MADS box	SOC1	MA0554.1	AT1G68050|MLOC_20007|BRADI3G04040|Traes_7DL_801BC1E0F|Traes_7AL_C6434FE8D|Traes_6BS_63350D7F6	2302	5393	3433	11118	11427	9695	6	21	15	25	14	0.583333	0.684307	-0.929516	-0.112121	-0.312958
OG5_150244	MADS box	SOC1	MA0554.1	AT5G57360|MLOC_20007|BRADI3G04040|Traes_7DL_801BC1E0F|Traes_7AL_C6434FE8D|Traes_6BS_63350D7F6	2164	5393	3433	11118	11427	9695	6	21	16	21	10	0.55	0.574817	-0.270263	0.15959	0.0739236
OG5_150244	MADS box	SOC1	MA0554.1	AT1G68050|MLOC_20007|BRADI1G33610|Traes_7DL_801BC1E0F|Traes_7AL_C6434FE8D|Traes_6BS_63350D7F6	2302	7524	3433	11118	11427	9695	6	21	15	25	15	0.575	0.684307	-1.00623	-0.242296	-0.442612
OG5_150244	MADS box	SOC1	MA0554.1	AT5G57360|MLOC_20007|BRADI1G33610|Traes_7DL_801BC1E0F|Traes_7AL_C6434FE8D|Traes_6BS_63350D7F6	2164	7524	3433	11118	11427	9695	6	21	16	22	11	0.5625	0.60219	-0.413314	0.0827559	-0.0252579
OG5_150244	MADS box	SOC1	MA0554.1	AT1G68050|MLOC_44010|BRADI4G16630|Traes_7DL_801BC1E0F|Traes_7AL_C6434FE8D|Traes_6BS_63350D7F6	2302	8435	3400	11118	11427	9695	6	21	15	27	15	0.625	0.739051	-0.974546	-0.0979057	-0.311447
OG5_150244	MADS box	SOC1	MA0554.1	AT5G57360|MLOC_44010|BRADI4G16630|Traes_7DL_801BC1E0F|Traes_7AL_C6434FE8D|Traes_6BS_63350D7F6	2164	8435	3400	11118	11427	9695	6	21	16	25	15	0.591667	0.684307	-0.852803	-0.242296	-0.406846
OG5_150244	MADS box	SOC1	MA0554.1	AT1G68050|MLOC_44010|BRADI3G04040|Traes_7DL_801BC1E0F|Traes_7AL_C6434FE8D|Traes_6BS_63350D7F6	2302	5393	3400	11118	11427	9695	6	21	15	26	16	0.604167	0.711679	-0.952869	-0.292748	-0.473644
OG5_150244	MADS box	SOC1	MA0554.1	AT5G57360|MLOC_44010|BRADI3G04040|Traes_7DL_801BC1E0F|Traes_7AL_C6434FE8D|Traes_6BS_63350D7F6	2164	5393	3400	11118	11427	9695	6	21	16	22	11	0.5625	0.60219	-0.413314	0.0827559	-0.0252579
OG5_150244	MADS box	SOC1	MA0554.1	AT1G68050|MLOC_44010|BRADI1G33610|Traes_7DL_801BC1E0F|Traes_7AL_C6434FE8D|Traes_6BS_63350D7F6	2302	7524	3400	11118	11427	9695	6	21	15	26	14	0.6125	0.711679	-0.879011	-0.0420826	-0.241128
OG5_150244	MADS box	SOC1	MA0554.1	AT5G57360|MLOC_44010|BRADI1G33610|Traes_7DL_801BC1E0F|Traes_7AL_C6434FE8D|Traes_6BS_63350D7F6	2164	7524	3400	11118	11427	9695	6	21	16	23	10	0.591667	0.629562	-0.378088	0.294508	0.164625
OG5_150244	MADS box	SOC1	MA0554.1	AT1G68050|MLOC_53725|BRADI4G16630|Traes_7DL_801BC1E0F|Traes_7AL_C6434FE8D|Traes_6BS_63350D7F6	2302	8435	3528	11118	11427	9695	6	21	16	26	16	0.604167	0.711679	-0.952869	-0.292748	-0.473644
OG5_150244	MADS box	SOC1	MA0554.1	AT5G57360|MLOC_53725|BRADI4G16630|Traes_7DL_801BC1E0F|Traes_7AL_C6434FE8D|Traes_6BS_63350D7F6	2164	8435	3528	11118	11427	9695	6	21	15	22	11	0.558333	0.60219	-0.456704	0.0827559	-0.0353611
OG5_150244	MADS box	SOC1	MA0554.1	AT1G68050|MLOC_53725|BRADI3G04040|Traes_7DL_801BC1E0F|Traes_7AL_C6434FE8D|Traes_6BS_63350D7F6	2302	5393	3528	11118	11427	9695	6	21	16	25	15	0.583333	0.684307	-0.929516	-0.242296	-0.424729
OG5_150244	MADS box	SOC1	MA0554.1	AT5G57360|MLOC_53725|BRADI3G04040|Traes_7DL_801BC1E0F|Traes_7AL_C6434FE8D|Traes_6BS_63350D7F6	2164	5393	3528	11118	11427	9695	6	21	15	20	10	0.529167	0.547445	-0.208598	0.0824393	0.0221226
OG5_150244	MADS box	SOC1	MA0554.1	AT1G68050|MLOC_53725|BRADI1G33610|Traes_7DL_801BC1E0F|Traes_7AL_C6434FE8D|Traes_6BS_63350D7F6	2302	7524	3528	11118	11427	9695	6	21	16	26	15	0.608333	0.711679	-0.91594	-0.167415	-0.357386
OG5_150244	MADS box	SOC1	MA0554.1	AT5G57360|MLOC_53725|BRADI1G33610|Traes_7DL_801BC1E0F|Traes_7AL_C6434FE8D|Traes_6BS_63350D7F6	2164	7524	3528	11118	11427	9695	6	21	16	21	8	0.575	0.574817	0.0019872	0.467531	0.4013
OG5_150244	MADS box	SOC1	MA0554.1	AT1G68050|MLOC_20007|BRADI4G16630|Traes_7DL_801BC1E0F|Traes_4AL_6C152CCAE|Traes_7BL_8E2627E0A	2302	8435	3433	11042	11661	9695	6	21	15	26	14	0.591667	0.711679	-1.06365	-0.0420826	-0.284186
OG5_150244	MADS box	SOC1	MA0554.1	AT5G57360|MLOC_20007|BRADI4G16630|Traes_7DL_801BC1E0F|Traes_4AL_6C152CCAE|Traes_7BL_8E2627E0A	2164	8435	3433	11042	11661	9695	6	21	16	26	17	0.575	0.711679	-1.21137	-0.418081	-0.641572
OG5_150244	MADS box	SOC1	MA0554.1	AT1G68050|MLOC_20007|BRADI3G04040|Traes_7DL_801BC1E0F|Traes_4AL_6C152CCAE|Traes_7BL_8E2627E0A	2302	5393	3433	11042	11661	9695	6	21	15	28	19	0.595833	0.766423	-1.40716	-0.49983	-0.757878
OG5_150244	MADS box	SOC1	MA0554.1	AT5G57360|MLOC_20007|BRADI3G04040|Traes_7DL_801BC1E0F|Traes_4AL_6C152CCAE|Traes_7BL_8E2627E0A	2164	5393	3433	11042	11661	9695	6	21	16	25	15	0.570833	0.684307	-1.04459	-0.242296	-0.451554
OG5_150244	MADS box	SOC1	MA0554.1	AT1G68050|MLOC_20007|BRADI1G33610|Traes_7DL_801BC1E0F|Traes_4AL_6C152CCAE|Traes_7BL_8E2627E0A	2302	7524	3433	11042	11661	9695	6	21	15	26	13	0.6125	0.711679	-0.879011	0.0832503	-0.133482
OG5_150244	MADS box	SOC1	MA0554.1	AT5G57360|MLOC_20007|BRADI1G33610|Traes_7DL_801BC1E0F|Traes_4AL_6C152CCAE|Traes_7BL_8E2627E0A	2164	7524	3433	11042	11661	9695	6	21	16	25	12	0.608333	0.684307	-0.699377	0.148228	-0.0357667
OG5_150244	MADS box	SOC1	MA0554.1	AT1G68050|MLOC_44010|BRADI4G16630|Traes_7DL_801BC1E0F|Traes_4AL_6C152CCAE|Traes_7BL_8E2627E0A	2302	8435	3400	11042	11661	9695	6	21	14	27	14	0.604167	0.739051	-1.15256	0.0229329	-0.249158
OG5_150244	MADS box	SOC1	MA0554.1	AT5G57360|MLOC_44010|BRADI4G16630|Traes_7DL_801BC1E0F|Traes_4AL_6C152CCAE|Traes_7BL_8E2627E0A	2164	8435	3400	11042	11661	9695	6	21	16	26	17	0.579167	0.711679	-1.17444	-0.418081	-0.63296
OG5_150244	MADS box	SOC1	MA0554.1	AT1G68050|MLOC_44010|BRADI3G04040|Traes_7DL_801BC1E0F|Traes_4AL_6C152CCAE|Traes_7BL_8E2627E0A	2302	5393	3400	11042	11661	9695	6	21	15	28	18	0.6	0.766423	-1.37279	-0.383175	-0.64961
OG5_150244	MADS box	SOC1	MA0554.1	AT5G57360|MLOC_44010|BRADI3G04040|Traes_7DL_801BC1E0F|Traes_4AL_6C152CCAE|Traes_7BL_8E2627E0A	2164	5393	3400	11042	11661	9695	6	21	16	25	16	0.566667	0.684307	-1.08294	-0.372471	-0.572267
OG5_150244	MADS box	SOC1	MA0554.1	AT1G68050|MLOC_44010|BRADI1G33610|Traes_7DL_801BC1E0F|Traes_4AL_6C152CCAE|Traes_7BL_8E2627E0A	2302	7524	3400	11042	11661	9695	6	21	15	28	16	0.633333	0.766423	-1.09783	-0.149864	-0.384954
OG5_150244	MADS box	SOC1	MA0554.1	AT5G57360|MLOC_44010|BRADI1G33610|Traes_7DL_801BC1E0F|Traes_4AL_6C152CCAE|Traes_7BL_8E2627E0A	2164	7524	3400	11042	11661	9695	6	21	16	26	14	0.620833	0.711679	-0.805154	-0.0420826	-0.223904
OG5_150244	MADS box	SOC1	MA0554.1	AT1G68050|MLOC_53725|BRADI4G16630|Traes_7DL_801BC1E0F|Traes_4AL_6C152CCAE|Traes_7BL_8E2627E0A	2302	8435	3528	11042	11661	9695	6	21	16	25	13	0.583333	0.684307	-0.929516	0.0180534	-0.201187
OG5_150244	MADS box	SOC1	MA0554.1	AT5G57360|MLOC_53725|BRADI4G16630|Traes_7DL_801BC1E0F|Traes_4AL_6C152CCAE|Traes_7BL_8E2627E0A	2164	8435	3528	11042	11661	9695	6	21	15	22	10	0.545833	0.60219	-0.586874	0.229997	0.060619
OG5_150244	MADS box	SOC1	MA0554.1	AT1G68050|MLOC_53725|BRADI3G04040|Traes_7DL_801BC1E0F|Traes_4AL_6C152CCAE|Traes_7BL_8E2627E0A	2302	5393	3528	11042	11661	9695	6	21	16	27	18	0.579167	0.739051	-1.36618	-0.460421	-0.714252
OG5_150244	MADS box	SOC1	MA0554.1	AT5G57360|MLOC_53725|BRADI3G04040|Traes_7DL_801BC1E0F|Traes_4AL_6C152CCAE|Traes_7BL_8E2627E0A	2164	5393	3528	11042	11661	9695	6	21	15	23	14	0.533333	0.629562	-0.960088	-0.269794	-0.45514
OG5_150244	MADS box	SOC1	MA0554.1	AT1G68050|MLOC_53725|BRADI1G33610|Traes_7DL_801BC1E0F|Traes_4AL_6C152CCAE|Traes_7BL_8E2627E0A	2302	7524	3528	11042	11661	9695	6	21	16	27	15	0.629167	0.739051	-0.938943	-0.0979057	-0.303142
OG5_150244	MADS box	SOC1	MA0554.1	AT5G57360|MLOC_53725|BRADI1G33610|Traes_7DL_801BC1E0F|Traes_4AL_6C152CCAE|Traes_7BL_8E2627E0A	2164	7524	3528	11042	11661	9695	6	21	16	23	9	0.604167	0.629562	-0.253373	0.435584	0.314724
OG5_150244	MADS box	SOC1	MA0554.1	AT1G68050|MLOC_20007|BRADI4G16630|Traes_7DL_801BC1E0F|Traes_6AS_68AD15C6B|Traes_7BL_8E2627E0A	2302	8435	3433	11010	11661	9695	6	21	15	27	16	0.591667	0.739051	-1.25937	-0.218744	-0.481705
OG5_150244	MADS box	SOC1	MA0554.1	AT5G57360|MLOC_20007|BRADI4G16630|Traes_7DL_801BC1E0F|Traes_6AS_68AD15C6B|Traes_7BL_8E2627E0A	2164	8435	3433	11010	11661	9695	6	21	16	25	16	0.5625	0.684307	-1.1213	-0.372471	-0.581208
OG5_150244	MADS box	SOC1	MA0554.1	AT1G68050|MLOC_20007|BRADI3G04040|Traes_7DL_801BC1E0F|Traes_6AS_68AD15C6B|Traes_7BL_8E2627E0A	2302	5393	3433	11010	11661	9695	6	21	14	26	16	0.575	0.711679	-1.21137	-0.292748	-0.533926
OG5_150244	MADS box	SOC1	MA0554.1	AT5G57360|MLOC_20007|BRADI3G04040|Traes_7DL_801BC1E0F|Traes_6AS_68AD15C6B|Traes_7BL_8E2627E0A	2164	5393	3433	11010	11661	9695	6	21	15	22	11	0.5375	0.60219	-0.673654	0.0827559	-0.0858769
OG5_150244	MADS box	SOC1	MA0554.1	AT1G68050|MLOC_20007|BRADI1G33610|Traes_7DL_801BC1E0F|Traes_6AS_68AD15C6B|Traes_7BL_8E2627E0A	2302	7524	3433	11010	11661	9695	6	21	15	26	15	0.595833	0.711679	-1.02673	-0.167415	-0.383221
OG5_150244	MADS box	SOC1	MA0554.1	AT5G57360|MLOC_20007|BRADI1G33610|Traes_7DL_801BC1E0F|Traes_6AS_68AD15C6B|Traes_7BL_8E2627E0A	2164	7524	3433	11010	11661	9695	6	21	16	23	10	0.579167	0.629562	-0.502802	0.294508	0.135574
OG5_150244	MADS box	SOC1	MA0554.1	AT1G68050|MLOC_44010|BRADI4G16630|Traes_7DL_801BC1E0F|Traes_6AS_68AD15C6B|Traes_7BL_8E2627E0A	2302	8435	3400	11010	11661	9695	6	21	15	28	18	0.608333	0.766423	-1.30405	-0.383175	-0.63357
OG5_150244	MADS box	SOC1	MA0554.1	AT5G57360|MLOC_44010|BRADI4G16630|Traes_7DL_801BC1E0F|Traes_6AS_68AD15C6B|Traes_7BL_8E2627E0A	2164	8435	3400	11010	11661	9695	6	21	16	26	19	0.570833	0.711679	-1.2483	-0.668747	-0.865476
OG5_150244	MADS box	SOC1	MA0554.1	AT1G68050|MLOC_44010|BRADI3G04040|Traes_7DL_801BC1E0F|Traes_6AS_68AD15C6B|Traes_7BL_8E2627E0A	2302	5393	3400	11010	11661	9695	6	21	15	27	19	0.583333	0.739051	-1.33058	-0.58126	-0.809762
OG5_150244	MADS box	SOC1	MA0554.1	AT5G57360|MLOC_44010|BRADI3G04040|Traes_7DL_801BC1E0F|Traes_6AS_68AD15C6B|Traes_7BL_8E2627E0A	2164	5393	3400	11010	11661	9695	6	21	16	23	14	0.5375	0.629562	-0.918517	-0.269794	-0.445456
OG5_150244	MADS box	SOC1	MA0554.1	AT1G68050|MLOC_44010|BRADI1G33610|Traes_7DL_801BC1E0F|Traes_6AS_68AD15C6B|Traes_7BL_8E2627E0A	2302	7524	3400	11010	11661	9695	6	21	15	27	15	0.620833	0.739051	-1.01015	-0.0979057	-0.319752
OG5_150244	MADS box	SOC1	MA0554.1	AT5G57360|MLOC_44010|BRADI1G33610|Traes_7DL_801BC1E0F|Traes_6AS_68AD15C6B|Traes_7BL_8E2627E0A	2164	7524	3400	11010	11661	9695	6	21	16	24	12	0.595833	0.656934	-0.585093	0.0830226	-0.0650856
OG5_150244	MADS box	SOC1	MA0554.1	AT1G68050|MLOC_53725|BRADI4G16630|Traes_7DL_801BC1E0F|Traes_6AS_68AD15C6B|Traes_7BL_8E2627E0A	2302	8435	3528	11010	11661	9695	6	21	16	27	17	0.595833	0.739051	-1.22377	-0.339583	-0.577215
OG5_150244	MADS box	SOC1	MA0554.1	AT5G57360|MLOC_53725|BRADI4G16630|Traes_7DL_801BC1E0F|Traes_6AS_68AD15C6B|Traes_7BL_8E2627E0A	2164	8435	3528	11010	11661	9695	6	21	15	22	10	0.545833	0.60219	-0.586874	0.229997	0.060619
OG5_150244	MADS box	SOC1	MA0554.1	AT1G68050|MLOC_53725|BRADI3G04040|Traes_7DL_801BC1E0F|Traes_6AS_68AD15C6B|Traes_7BL_8E2627E0A	2302	5393	3528	11010	11661	9695	6	21	15	26	16	0.570833	0.711679	-1.2483	-0.292748	-0.542538
OG5_150244	MADS box	SOC1	MA0554.1	AT5G57360|MLOC_53725|BRADI3G04040|Traes_7DL_801BC1E0F|Traes_6AS_68AD15C6B|Traes_7BL_8E2627E0A	2164	5393	3528	11010	11661	9695	6	21	14	21	11	0.5125	0.574817	-0.678639	0.0056194	-0.153127
OG5_150244	MADS box	SOC1	MA0554.1	AT1G68050|MLOC_53725|BRADI1G33610|Traes_7DL_801BC1E0F|Traes_6AS_68AD15C6B|Traes_7BL_8E2627E0A	2302	7524	3528	11010	11661	9695	6	21	16	27	15	0.625	0.739051	-0.974546	-0.0979057	-0.311447
OG5_150244	MADS box	SOC1	MA0554.1	AT5G57360|MLOC_53725|BRADI1G33610|Traes_7DL_801BC1E0F|Traes_6AS_68AD15C6B|Traes_7BL_8E2627E0A	2164	7524	3528	11010	11661	9695	6	21	16	21	6	0.5875	0.574817	0.138112	0.775472	0.696994
OG5_150244	MADS box	SOC1	MA0554.1	AT1G68050|MLOC_20007|BRADI4G16630|Traes_7DL_801BC1E0F|Traes_7AL_C6434FE8D|Traes_7BL_8E2627E0A	2302	8435	3433	11118	11661	9695	6	21	14	25	15	0.566667	0.684307	-1.08294	-0.242296	-0.460496
OG5_150244	MADS box	SOC1	MA0554.1	AT5G57360|MLOC_20007|BRADI4G16630|Traes_7DL_801BC1E0F|Traes_7AL_C6434FE8D|Traes_7BL_8E2627E0A	2164	8435	3433	11118	11661	9695	6	21	15	24	15	0.545833	0.656934	-1.06388	-0.323195	-0.525334
OG5_150244	MADS box	SOC1	MA0554.1	AT1G68050|MLOC_20007|BRADI3G04040|Traes_7DL_801BC1E0F|Traes_7AL_C6434FE8D|Traes_7BL_8E2627E0A	2302	5393	3433	11118	11661	9695	6	21	14	26	17	0.570833	0.711679	-1.2483	-0.418081	-0.650184
OG5_150244	MADS box	SOC1	MA0554.1	AT5G57360|MLOC_20007|BRADI3G04040|Traes_7DL_801BC1E0F|Traes_7AL_C6434FE8D|Traes_7BL_8E2627E0A	2164	5393	3433	11118	11661	9695	6	21	15	22	11	0.541667	0.60219	-0.630264	0.0827559	-0.0757738
OG5_150244	MADS box	SOC1	MA0554.1	AT1G68050|MLOC_20007|BRADI1G33610|Traes_7DL_801BC1E0F|Traes_7AL_C6434FE8D|Traes_7BL_8E2627E0A	2302	7524	3433	11118	11661	9695	6	21	14	24	12	0.575	0.656934	-0.784589	0.0830226	-0.111575
OG5_150244	MADS box	SOC1	MA0554.1	AT5G57360|MLOC_20007|BRADI1G33610|Traes_7DL_801BC1E0F|Traes_7AL_C6434FE8D|Traes_7BL_8E2627E0A	2164	7524	3433	11118	11661	9695	6	21	15	22	9	0.566667	0.60219	-0.369924	0.377238	0.237424
OG5_150244	MADS box	SOC1	MA0554.1	AT1G68050|MLOC_44010|BRADI4G16630|Traes_7DL_801BC1E0F|Traes_7AL_C6434FE8D|Traes_7BL_8E2627E0A	2302	8435	3400	11118	11661	9695	6	21	14	27	15	0.595833	0.739051	-1.22377	-0.0979057	-0.369584
OG5_150244	MADS box	SOC1	MA0554.1	AT5G57360|MLOC_44010|BRADI4G16630|Traes_7DL_801BC1E0F|Traes_7AL_C6434FE8D|Traes_7BL_8E2627E0A	2164	8435	3400	11118	11661	9695	6	21	15	25	15	0.566667	0.684307	-1.08294	-0.242296	-0.460496
OG5_150244	MADS box	SOC1	MA0554.1	AT1G68050|MLOC_44010|BRADI3G04040|Traes_7DL_801BC1E0F|Traes_7AL_C6434FE8D|Traes_7BL_8E2627E0A	2302	5393	3400	11118	11661	9695	6	21	14	27	17	0.591667	0.739051	-1.25937	-0.339583	-0.58552
OG5_150244	MADS box	SOC1	MA0554.1	AT5G57360|MLOC_44010|BRADI3G04040|Traes_7DL_801BC1E0F|Traes_7AL_C6434FE8D|Traes_7BL_8E2627E0A	2164	5393	3400	11118	11661	9695	6	21	15	23	13	0.554167	0.629562	-0.752231	-0.128719	-0.285673
OG5_150244	MADS box	SOC1	MA0554.1	AT1G68050|MLOC_44010|BRADI1G33610|Traes_7DL_801BC1E0F|Traes_7AL_C6434FE8D|Traes_7BL_8E2627E0A	2302	7524	3400	11118	11661	9695	6	21	14	26	13	0.6125	0.711679	-0.879011	0.0832503	-0.133482
OG5_150244	MADS box	SOC1	MA0554.1	AT5G57360|MLOC_44010|BRADI1G33610|Traes_7DL_801BC1E0F|Traes_7AL_C6434FE8D|Traes_7BL_8E2627E0A	2164	7524	3400	11118	11661	9695	6	21	15	23	8	0.595833	0.629562	-0.336516	0.576659	0.416405
OG5_150244	MADS box	SOC1	MA0554.1	AT1G68050|MLOC_53725|BRADI4G16630|Traes_7DL_801BC1E0F|Traes_7AL_C6434FE8D|Traes_7BL_8E2627E0A	2302	8435	3528	11118	11661	9695	6	21	15	25	16	0.5625	0.684307	-1.1213	-0.372471	-0.581208
OG5_150244	MADS box	SOC1	MA0554.1	AT5G57360|MLOC_53725|BRADI4G16630|Traes_7DL_801BC1E0F|Traes_7AL_C6434FE8D|Traes_7BL_8E2627E0A	2164	8435	3528	11118	11661	9695	6	21	14	22	13	0.520833	0.60219	-0.847214	-0.211726	-0.378869
OG5_150244	MADS box	SOC1	MA0554.1	AT1G68050|MLOC_53725|BRADI3G04040|Traes_7DL_801BC1E0F|Traes_7AL_C6434FE8D|Traes_7BL_8E2627E0A	2302	5393	3528	11118	11661	9695	6	21	15	26	19	0.558333	0.711679	-1.35908	-0.668747	-0.891312
OG5_150244	MADS box	SOC1	MA0554.1	AT5G57360|MLOC_53725|BRADI3G04040|Traes_7DL_801BC1E0F|Traes_7AL_C6434FE8D|Traes_7BL_8E2627E0A	2164	5393	3528	11118	11661	9695	6	21	14	21	12	0.508333	0.574817	-0.724015	-0.148351	-0.295695
OG5_150244	MADS box	SOC1	MA0554.1	AT1G68050|MLOC_53725|BRADI1G33610|Traes_7DL_801BC1E0F|Traes_7AL_C6434FE8D|Traes_7BL_8E2627E0A	2302	7524	3528	11118	11661	9695	6	21	15	25	13	0.595833	0.684307	-0.814447	0.0180534	-0.174363
OG5_150244	MADS box	SOC1	MA0554.1	AT5G57360|MLOC_53725|BRADI1G33610|Traes_7DL_801BC1E0F|Traes_7AL_C6434FE8D|Traes_7BL_8E2627E0A	2164	7524	3528	11118	11661	9695	6	21	15	21	7	0.566667	0.574817	-0.088763	0.621502	0.512185
OG5_150317	MADS box	SOC1	MA0554.1	AT3G47500|MLOC_19593|BRADI1G17410|Traes_2DS_9F6EA1670|Traes_2BS_6859C24E5|Traes_2AS_6C2F49AE0	555	4670	2332	9556	9373	9279	6	21	14	19	15	0.416667	0.520073	-1.23953	-0.849789	-1.01605
OG5_150317	MADS box	SOC1	MA0554.1	AT5G39660|MLOC_19593|BRADI1G17410|Traes_2DS_9F6EA1670|Traes_2BS_6859C24E5|Traes_2AS_6C2F49AE0	8	4670	2332	9556	9373	9279	6	21	13	17	14	0.375	0.465328	-1.20407	-0.95451	-1.09621
OG5_150317	MADS box	SOC1	MA0554.1	AT3G47500|MLOC_19593|BRADI2G10640|Traes_2DS_9F6EA1670|Traes_2BS_6859C24E5|Traes_2AS_6C2F49AE0	555	7334	2332	9556	9373	9279	6	21	14	21	14	0.483333	0.574817	-0.996265	-0.456292	-0.623071
OG5_150317	MADS box	SOC1	MA0554.1	AT5G39660|MLOC_19593|BRADI2G10640|Traes_2DS_9F6EA1670|Traes_2BS_6859C24E5|Traes_2AS_6C2F49AE0	8	7334	2332	9556	9373	9279	6	21	14	21	16	0.458333	0.574817	-1.26852	-0.764234	-0.950447
OG5_150317	MADS box	SOC1	MA0554.1	AT3G47500|MLOC_19593|BRADI2G09720|Traes_2DS_9F6EA1670|Traes_2BS_6859C24E5|Traes_2AS_6C2F49AE0	555	5885	2332	9556	9373	9279	6	21	14	21	15	0.458333	0.574817	-1.26852	-0.610263	-0.81844
OG5_150317	MADS box	SOC1	MA0554.1	AT5G39660|MLOC_19593|BRADI2G09720|Traes_2DS_9F6EA1670|Traes_2BS_6859C24E5|Traes_2AS_6C2F49AE0	8	5885	2332	9556	9373	9279	6	21	13	18	12	0.420833	0.492701	-0.907167	-0.453268	-0.598808
OG5_150317	MADS box	SOC1	MA0554.1	AT3G47500|MLOC_56598|BRADI1G17410|Traes_2DS_9F6EA1670|Traes_2BS_6859C24E5|Traes_2AS_6C2F49AE0	555	4670	3734	9556	9373	9279	6	21	15	20	14	0.45	0.547445	-1.11206	-0.562942	-0.741108
OG5_150317	MADS box	SOC1	MA0554.1	AT5G39660|MLOC_56598|BRADI1G17410|Traes_2DS_9F6EA1670|Traes_2BS_6859C24E5|Traes_2AS_6C2F49AE0	8	4670	3734	9556	9373	9279	6	21	14	19	16	0.408333	0.520073	-1.33942	-1.01925	-1.18443
OG5_150317	MADS box	SOC1	MA0554.1	AT3G47500|MLOC_56598|BRADI2G10640|Traes_2DS_9F6EA1670|Traes_2BS_6859C24E5|Traes_2AS_6C2F49AE0	555	7334	3734	9556	9373	9279	6	21	14	21	12	0.495833	0.574817	-0.86014	-0.148351	-0.327376
OG5_150317	MADS box	SOC1	MA0554.1	AT5G39660|MLOC_56598|BRADI2G10640|Traes_2DS_9F6EA1670|Traes_2BS_6859C24E5|Traes_2AS_6C2F49AE0	8	7334	3734	9556	9373	9279	6	21	13	21	14	0.470833	0.574817	-1.13239	-0.456292	-0.654752
OG5_150317	MADS box	SOC1	MA0554.1	AT3G47500|MLOC_56598|BRADI2G09720|Traes_2DS_9F6EA1670|Traes_2BS_6859C24E5|Traes_2AS_6C2F49AE0	555	5885	3734	9556	9373	9279	6	21	15	23	17	0.491667	0.629562	-1.3758	-0.693021	-0.915122
OG5_150317	MADS box	SOC1	MA0554.1	AT5G39660|MLOC_56598|BRADI2G09720|Traes_2DS_9F6EA1670|Traes_2BS_6859C24E5|Traes_2AS_6C2F49AE0	8	5885	3734	9556	9373	9279	6	21	15	20	14	0.454167	0.547445	-1.06451	-0.562942	-0.730046
OG5_150317	MADS box	SOC1	MA0554.1	AT3G47500|MLOC_79421|BRADI1G17410|Traes_2DS_9F6EA1670|Traes_2BS_6859C24E5|Traes_2AS_6C2F49AE0	555	4670	2329	9556	9373	9279	6	21	15	19	13	0.441667	0.520073	-0.939853	-0.510863	-0.65608
OG5_150317	MADS box	SOC1	MA0554.1	AT5G39660|MLOC_79421|BRADI1G17410|Traes_2DS_9F6EA1670|Traes_2BS_6859C24E5|Traes_2AS_6C2F49AE0	8	4670	2329	9556	9373	9279	6	21	14	17	12	0.395833	0.465328	-0.926366	-0.577657	-0.709311
OG5_150317	MADS box	SOC1	MA0554.1	AT3G47500|MLOC_79421|BRADI2G10640|Traes_2DS_9F6EA1670|Traes_2BS_6859C24E5|Traes_2AS_6C2F49AE0	555	7334	2329	9556	9373	9279	6	21	14	21	12	0.5	0.574817	-0.814765	-0.148351	-0.316816
OG5_150317	MADS box	SOC1	MA0554.1	AT5G39660|MLOC_79421|BRADI2G10640|Traes_2DS_9F6EA1670|Traes_2BS_6859C24E5|Traes_2AS_6C2F49AE0	8	7334	2329	9556	9373	9279	6	21	14	21	15	0.470833	0.574817	-1.13239	-0.610263	-0.786759
OG5_150317	MADS box	SOC1	MA0554.1	AT3G47500|MLOC_79421|BRADI2G09720|Traes_2DS_9F6EA1670|Traes_2BS_6859C24E5|Traes_2AS_6C2F49AE0	555	5885	2329	9556	9373	9279	6	21	14	21	13	0.483333	0.574817	-0.996265	-0.302322	-0.491064
OG5_150317	MADS box	SOC1	MA0554.1	AT5G39660|MLOC_79421|BRADI2G09720|Traes_2DS_9F6EA1670|Traes_2BS_6859C24E5|Traes_2AS_6C2F49AE0	8	5885	2329	9556	9373	9279	6	21	13	18	10	0.441667	0.492701	-0.644192	-0.0963845	-0.232191
OG5_150317	MADS box	SOC1	MA0554.1	AT3G47500|MLOC_19593|BRADI1G17410|Traes_2DS_9F6EA1670|Traes_2BS_6859C24E5|Traes_3AS_4C4673A12	555	4670	2332	10783	9373	9279	6	21	14	20	14	0.454167	0.547445	-1.06451	-0.562942	-0.730046
OG5_150317	MADS box	SOC1	MA0554.1	AT5G39660|MLOC_19593|BRADI1G17410|Traes_2DS_9F6EA1670|Traes_2BS_6859C24E5|Traes_3AS_4C4673A12	8	4670	2332	10783	9373	9279	6	21	14	19	14	0.429167	0.520073	-1.08969	-0.680326	-0.836066
OG5_150317	MADS box	SOC1	MA0554.1	AT3G47500|MLOC_19593|BRADI2G10640|Traes_2DS_9F6EA1670|Traes_2BS_6859C24E5|Traes_3AS_4C4673A12	555	7334	2332	10783	9373	9279	6	21	14	21	14	0.491667	0.574817	-0.905515	-0.456292	-0.60195
OG5_150317	MADS box	SOC1	MA0554.1	AT5G39660|MLOC_19593|BRADI2G10640|Traes_2DS_9F6EA1670|Traes_2BS_6859C24E5|Traes_3AS_4C4673A12	8	7334	2332	10783	9373	9279	6	21	14	20	11	0.483333	0.547445	-0.731656	-0.0789061	-0.237818
OG5_150317	MADS box	SOC1	MA0554.1	AT3G47500|MLOC_19593|BRADI2G09720|Traes_2DS_9F6EA1670|Traes_2BS_6859C24E5|Traes_3AS_4C4673A12	555	5885	2332	10783	9373	9279	6	21	15	22	16	0.4875	0.60219	-1.19433	-0.653449	-0.838563
OG5_150317	MADS box	SOC1	MA0554.1	AT5G39660|MLOC_19593|BRADI2G09720|Traes_2DS_9F6EA1670|Traes_2BS_6859C24E5|Traes_3AS_4C4673A12	8	5885	2332	10783	9373	9279	6	21	15	20	14	0.466667	0.547445	-0.921859	-0.562942	-0.696862
OG5_150317	MADS box	SOC1	MA0554.1	AT3G47500|MLOC_56598|BRADI1G17410|Traes_2DS_9F6EA1670|Traes_2BS_6859C24E5|Traes_3AS_4C4673A12	555	4670	3734	10783	9373	9279	6	21	14	21	14	0.479167	0.574817	-1.04164	-0.456292	-0.633631
OG5_150317	MADS box	SOC1	MA0554.1	AT5G39660|MLOC_56598|BRADI1G17410|Traes_2DS_9F6EA1670|Traes_2BS_6859C24E5|Traes_3AS_4C4673A12	8	4670	3734	10783	9373	9279	6	21	14	20	13	0.454167	0.547445	-1.06451	-0.401597	-0.59178
OG5_150317	MADS box	SOC1	MA0554.1	AT3G47500|MLOC_56598|BRADI2G10640|Traes_2DS_9F6EA1670|Traes_2BS_6859C24E5|Traes_3AS_4C4673A12	555	7334	3734	10783	9373	9279	6	21	14	22	16	0.495833	0.60219	-1.10755	-0.653449	-0.818357
OG5_150317	MADS box	SOC1	MA0554.1	AT5G39660|MLOC_56598|BRADI2G10640|Traes_2DS_9F6EA1670|Traes_2BS_6859C24E5|Traes_3AS_4C4673A12	8	7334	3734	10783	9373	9279	6	21	14	21	13	0.4875	0.574817	-0.95089	-0.302322	-0.480504
OG5_150317	MADS box	SOC1	MA0554.1	AT3G47500|MLOC_56598|BRADI2G09720|Traes_2DS_9F6EA1670|Traes_2BS_6859C24E5|Traes_3AS_4C4673A12	555	5885	3734	10783	9373	9279	6	21	15	23	16	0.5125	0.629562	-1.16795	-0.551945	-0.745655
OG5_150317	MADS box	SOC1	MA0554.1	AT5G39660|MLOC_56598|BRADI2G09720|Traes_2DS_9F6EA1670|Traes_2BS_6859C24E5|Traes_3AS_4C4673A12	8	5885	3734	10783	9373	9279	6	21	15	21	14	0.491667	0.574817	-0.905515	-0.456292	-0.60195
OG5_150317	MADS box	SOC1	MA0554.1	AT3G47500|MLOC_79421|BRADI1G17410|Traes_2DS_9F6EA1670|Traes_2BS_6859C24E5|Traes_3AS_4C4673A12	555	4670	2329	10783	9373	9279	6	21	13	18	8	0.470833	0.492701	-0.276027	0.260499	0.158867
OG5_150317	MADS box	SOC1	MA0554.1	AT5G39660|MLOC_79421|BRADI1G17410|Traes_2DS_9F6EA1670|Traes_2BS_6859C24E5|Traes_3AS_4C4673A12	8	4670	2329	10783	9373	9279	6	21	13	17	8	0.441667	0.465328	-0.31541	0.176048	0.0773794
OG5_150317	MADS box	SOC1	MA0554.1	AT3G47500|MLOC_79421|BRADI2G10640|Traes_2DS_9F6EA1670|Traes_2BS_6859C24E5|Traes_3AS_4C4673A12	555	7334	2329	10783	9373	9279	6	21	14	20	11	0.5	0.547445	-0.541453	-0.0789061	-0.193573
OG5_150317	MADS box	SOC1	MA0554.1	AT5G39660|MLOC_79421|BRADI2G10640|Traes_2DS_9F6EA1670|Traes_2BS_6859C24E5|Traes_3AS_4C4673A12	8	7334	2329	10783	9373	9279	6	21	14	19	9	0.4875	0.520073	-0.390451	0.166989	0.0522542
OG5_150317	MADS box	SOC1	MA0554.1	AT3G47500|MLOC_79421|BRADI2G09720|Traes_2DS_9F6EA1670|Traes_2BS_6859C24E5|Traes_3AS_4C4673A12	555	5885	2329	10783	9373	9279	6	21	14	20	9	0.504167	0.547445	-0.493903	0.243785	0.0940211
OG5_150317	MADS box	SOC1	MA0554.1	AT5G39660|MLOC_79421|BRADI2G09720|Traes_2DS_9F6EA1670|Traes_2BS_6859C24E5|Traes_3AS_4C4673A12	8	5885	2329	10783	9373	9279	6	21	14	18	8	0.479167	0.492701	-0.170838	0.260499	0.183309
OG5_150317	MADS box	SOC1	MA0554.1	AT3G47500|MLOC_19593|BRADI1G17410|Traes_2BS_6859C24E5|Traes_2AS_6C2F49AE0|Traes_3DS_29943C262	555	4670	2332	9556	9373	11331	6	21	12	18	14	0.391667	0.492701	-1.27533	-0.810151	-0.989867
OG5_150317	MADS box	SOC1	MA0554.1	AT5G39660|MLOC_19593|BRADI1G17410|Traes_2BS_6859C24E5|Traes_2AS_6C2F49AE0|Traes_3DS_29943C262	8	4670	2332	9556	9373	11331	6	21	11	17	13	0.375	0.465328	-1.20407	-0.766084	-0.935001
OG5_150317	MADS box	SOC1	MA0554.1	AT3G47500|MLOC_19593|BRADI2G10640|Traes_2BS_6859C24E5|Traes_2AS_6C2F49AE0|Traes_3DS_29943C262	555	7334	2332	9556	9373	11331	6	21	15	19	11	0.466667	0.520073	-0.640179	-0.171937	-0.296107
OG5_150317	MADS box	SOC1	MA0554.1	AT5G39660|MLOC_19593|BRADI2G10640|Traes_2BS_6859C24E5|Traes_2AS_6C2F49AE0|Traes_3DS_29943C262	8	7334	2332	9556	9373	11331	6	21	15	21	16	0.466667	0.574817	-1.17777	-0.764234	-0.929326
OG5_150317	MADS box	SOC1	MA0554.1	AT3G47500|MLOC_19593|BRADI2G09720|Traes_2BS_6859C24E5|Traes_2AS_6C2F49AE0|Traes_3DS_29943C262	555	5885	2332	9556	9373	11331	6	21	13	20	13	0.441667	0.547445	-1.20716	-0.401597	-0.624964
OG5_150317	MADS box	SOC1	MA0554.1	AT5G39660|MLOC_19593|BRADI2G09720|Traes_2BS_6859C24E5|Traes_2AS_6C2F49AE0|Traes_3DS_29943C262	8	5885	2332	9556	9373	11331	6	21	13	19	13	0.429167	0.520073	-1.08969	-0.510863	-0.690916
OG5_150317	MADS box	SOC1	MA0554.1	AT3G47500|MLOC_56598|BRADI1G17410|Traes_2BS_6859C24E5|Traes_2AS_6C2F49AE0|Traes_3DS_29943C262	555	4670	3734	9556	9373	11331	6	21	13	19	13	0.4375	0.520073	-0.989799	-0.510863	-0.667692
OG5_150317	MADS box	SOC1	MA0554.1	AT5G39660|MLOC_56598|BRADI1G17410|Traes_2BS_6859C24E5|Traes_2AS_6C2F49AE0|Traes_3DS_29943C262	8	4670	3734	9556	9373	11331	6	21	13	19	14	0.420833	0.520073	-1.18958	-0.680326	-0.85929
OG5_150317	MADS box	SOC1	MA0554.1	AT3G47500|MLOC_56598|BRADI2G10640|Traes_2BS_6859C24E5|Traes_2AS_6C2F49AE0|Traes_3DS_29943C262	555	7334	3734	9556	9373	11331	6	21	15	19	9	0.491667	0.520073	-0.340506	0.166989	0.0638662
OG5_150317	MADS box	SOC1	MA0554.1	AT5G39660|MLOC_56598|BRADI2G10640|Traes_2BS_6859C24E5|Traes_2AS_6C2F49AE0|Traes_3DS_29943C262	8	7334	3734	9556	9373	11331	6	21	15	21	13	0.491667	0.574817	-0.905515	-0.302322	-0.469943
OG5_150317	MADS box	SOC1	MA0554.1	AT3G47500|MLOC_56598|BRADI2G09720|Traes_2BS_6859C24E5|Traes_2AS_6C2F49AE0|Traes_3DS_29943C262	555	5885	3734	9556	9373	11331	6	21	14	22	14	0.4875	0.60219	-1.19433	-0.358967	-0.585984
OG5_150317	MADS box	SOC1	MA0554.1	AT5G39660|MLOC_56598|BRADI2G09720|Traes_2BS_6859C24E5|Traes_2AS_6C2F49AE0|Traes_3DS_29943C262	8	5885	3734	9556	9373	11331	6	21	15	22	17	0.475	0.60219	-1.3245	-0.80069	-0.995162
OG5_150317	MADS box	SOC1	MA0554.1	AT3G47500|MLOC_79421|BRADI1G17410|Traes_2BS_6859C24E5|Traes_2AS_6C2F49AE0|Traes_3DS_29943C262	555	4670	2329	9556	9373	11331	6	21	13	18	11	0.420833	0.492701	-0.907167	-0.274826	-0.446051
OG5_150317	MADS box	SOC1	MA0554.1	AT5G39660|MLOC_79421|BRADI1G17410|Traes_2BS_6859C24E5|Traes_2AS_6C2F49AE0|Traes_3DS_29943C262	8	4670	2329	9556	9373	11331	6	21	12	17	11	0.4	0.465328	-0.870824	-0.389231	-0.535208
OG5_150317	MADS box	SOC1	MA0554.1	AT3G47500|MLOC_79421|BRADI2G10640|Traes_2BS_6859C24E5|Traes_2AS_6C2F49AE0|Traes_3DS_29943C262	555	7334	2329	9556	9373	11331	6	21	14	20	11	0.4875	0.547445	-0.684105	-0.0789061	-0.226757
OG5_150317	MADS box	SOC1	MA0554.1	AT5G39660|MLOC_79421|BRADI2G10640|Traes_2BS_6859C24E5|Traes_2AS_6C2F49AE0|Traes_3DS_29943C262	8	7334	2329	9556	9373	11331	6	21	14	21	14	0.483333	0.574817	-0.996265	-0.456292	-0.623071
OG5_150317	MADS box	SOC1	MA0554.1	AT3G47500|MLOC_79421|BRADI2G09720|Traes_2BS_6859C24E5|Traes_2AS_6C2F49AE0|Traes_3DS_29943C262	555	5885	2329	9556	9373	11331	6	21	14	21	13	0.470833	0.574817	-1.13239	-0.302322	-0.522746
OG5_150317	MADS box	SOC1	MA0554.1	AT5G39660|MLOC_79421|BRADI2G09720|Traes_2BS_6859C24E5|Traes_2AS_6C2F49AE0|Traes_3DS_29943C262	8	5885	2329	9556	9373	11331	6	21	13	19	10	0.454167	0.520073	-0.790016	-0.0024739	-0.185792
OG5_150317	MADS box	SOC1	MA0554.1	AT3G47500|MLOC_19593|BRADI1G17410|Traes_2BS_6859C24E5|Traes_3AS_4C4673A12|Traes_3DS_29943C262	555	4670	2332	10783	9373	11331	6	21	15	20	15	0.441667	0.547445	-1.20716	-0.724288	-0.901496
OG5_150317	MADS box	SOC1	MA0554.1	AT5G39660|MLOC_19593|BRADI1G17410|Traes_2BS_6859C24E5|Traes_3AS_4C4673A12|Traes_3DS_29943C262	8	4670	2332	10783	9373	11331	6	21	15	21	18	0.441667	0.574817	-1.45002	-1.07217	-1.2567
OG5_150317	MADS box	SOC1	MA0554.1	AT3G47500|MLOC_19593|BRADI2G10640|Traes_2BS_6859C24E5|Traes_3AS_4C4673A12|Traes_3DS_29943C262	555	7334	2332	10783	9373	11331	6	21	15	19	10	0.4875	0.520073	-0.390451	-0.0024739	-0.0928963
OG5_150317	MADS box	SOC1	MA0554.1	AT5G39660|MLOC_19593|BRADI2G10640|Traes_2BS_6859C24E5|Traes_3AS_4C4673A12|Traes_3DS_29943C262	8	7334	2332	10783	9373	11331	6	21	15	21	13	0.504167	0.574817	-0.76939	-0.302322	-0.438262
OG5_150317	MADS box	SOC1	MA0554.1	AT3G47500|MLOC_19593|BRADI2G09720|Traes_2BS_6859C24E5|Traes_3AS_4C4673A12|Traes_3DS_29943C262	555	5885	2332	10783	9373	11331	6	21	14	21	14	0.483333	0.574817	-0.996265	-0.456292	-0.623071
OG5_150317	MADS box	SOC1	MA0554.1	AT5G39660|MLOC_19593|BRADI2G09720|Traes_2BS_6859C24E5|Traes_3AS_4C4673A12|Traes_3DS_29943C262	8	5885	2332	10783	9373	11331	6	21	15	21	14	0.4875	0.574817	-0.95089	-0.456292	-0.61251
OG5_150317	MADS box	SOC1	MA0554.1	AT3G47500|MLOC_56598|BRADI1G17410|Traes_2BS_6859C24E5|Traes_3AS_4C4673A12|Traes_3DS_29943C262	555	4670	3734	10783	9373	11331	6	21	15	21	15	0.479167	0.574817	-1.04164	-0.610263	-0.765638
OG5_150317	MADS box	SOC1	MA0554.1	AT5G39660|MLOC_56598|BRADI1G17410|Traes_2BS_6859C24E5|Traes_3AS_4C4673A12|Traes_3DS_29943C262	8	4670	3734	10783	9373	11331	6	21	15	22	17	0.479167	0.60219	-1.28111	-0.80069	-0.985059
OG5_150317	MADS box	SOC1	MA0554.1	AT3G47500|MLOC_56598|BRADI2G10640|Traes_2BS_6859C24E5|Traes_3AS_4C4673A12|Traes_3DS_29943C262	555	7334	3734	10783	9373	11331	6	21	15	20	11	0.504167	0.547445	-0.493903	-0.0789061	-0.182511
OG5_150317	MADS box	SOC1	MA0554.1	AT5G39660|MLOC_56598|BRADI2G10640|Traes_2BS_6859C24E5|Traes_3AS_4C4673A12|Traes_3DS_29943C262	8	7334	3734	10783	9373	11331	6	21	15	22	14	0.520833	0.60219	-0.847214	-0.358967	-0.505158
OG5_150317	MADS box	SOC1	MA0554.1	AT3G47500|MLOC_56598|BRADI2G09720|Traes_2BS_6859C24E5|Traes_3AS_4C4673A12|Traes_3DS_29943C262	555	5885	3734	10783	9373	11331	6	21	14	22	12	0.520833	0.60219	-0.847214	-0.0644851	-0.252579
OG5_150317	MADS box	SOC1	MA0554.1	AT5G39660|MLOC_56598|BRADI2G09720|Traes_2BS_6859C24E5|Traes_3AS_4C4673A12|Traes_3DS_29943C262	8	5885	3734	10783	9373	11331	6	21	15	22	12	0.525	0.60219	-0.803824	-0.0644851	-0.242476
OG5_150317	MADS box	SOC1	MA0554.1	AT3G47500|MLOC_79421|BRADI1G17410|Traes_2BS_6859C24E5|Traes_3AS_4C4673A12|Traes_3DS_29943C262	555	4670	2329	10783	9373	11331	6	21	14	18	8	0.4625	0.492701	-0.381217	0.260499	0.134426
OG5_150317	MADS box	SOC1	MA0554.1	AT5G39660|MLOC_79421|BRADI1G17410|Traes_2BS_6859C24E5|Traes_3AS_4C4673A12|Traes_3DS_29943C262	8	4670	2329	10783	9373	11331	6	21	14	19	12	0.458333	0.520073	-0.740071	-0.3414	-0.464481
OG5_150317	MADS box	SOC1	MA0554.1	AT3G47500|MLOC_79421|BRADI2G10640|Traes_2BS_6859C24E5|Traes_3AS_4C4673A12|Traes_3DS_29943C262	555	7334	2329	10783	9373	11331	6	21	14	19	9	0.5	0.520073	-0.240614	0.166989	0.0870903
OG5_150317	MADS box	SOC1	MA0554.1	AT5G39660|MLOC_79421|BRADI2G10640|Traes_2BS_6859C24E5|Traes_3AS_4C4673A12|Traes_3DS_29943C262	8	7334	2329	10783	9373	11331	6	21	14	20	10	0.5125	0.547445	-0.398801	0.0824393	-0.0221226
OG5_150317	MADS box	SOC1	MA0554.1	AT3G47500|MLOC_79421|BRADI2G09720|Traes_2BS_6859C24E5|Traes_3AS_4C4673A12|Traes_3DS_29943C262	555	5885	2329	10783	9373	11331	6	21	14	20	9	0.504167	0.547445	-0.493903	0.243785	0.0940211
OG5_150317	MADS box	SOC1	MA0554.1	AT5G39660|MLOC_79421|BRADI2G09720|Traes_2BS_6859C24E5|Traes_3AS_4C4673A12|Traes_3DS_29943C262	8	5885	2329	10783	9373	11331	6	21	14	19	7	0.504167	0.520073	-0.190668	0.505915	0.389003
OG5_150317	MADS box	SOC1	MA0554.1	AT3G47500|MLOC_19593|BRADI1G17410|Traes_2BS_6859C24E5|Traes_2AS_6C2F49AE0|Traes_3DS_72524290F	555	4670	2332	9556	9373	10856	6	21	14	21	15	0.458333	0.574817	-1.26852	-0.610263	-0.81844
OG5_150317	MADS box	SOC1	MA0554.1	AT5G39660|MLOC_19593|BRADI1G17410|Traes_2BS_6859C24E5|Traes_2AS_6C2F49AE0|Traes_3DS_72524290F	8	4670	2332	9556	9373	10856	6	21	13	20	16	0.429167	0.547445	-1.34982	-0.885633	-1.07295
OG5_150317	MADS box	SOC1	MA0554.1	AT3G47500|MLOC_19593|BRADI2G10640|Traes_2BS_6859C24E5|Traes_2AS_6C2F49AE0|Traes_3DS_72524290F	555	7334	2332	9556	9373	10856	6	21	14	23	15	0.520833	0.629562	-1.0848	-0.41087	-0.605239
OG5_150317	MADS box	SOC1	MA0554.1	AT5G39660|MLOC_19593|BRADI2G10640|Traes_2BS_6859C24E5|Traes_2AS_6C2F49AE0|Traes_3DS_72524290F	8	7334	2332	9556	9373	10856	6	21	14	23	16	0.508333	0.629562	-1.20952	-0.551945	-0.755339
OG5_150317	MADS box	SOC1	MA0554.1	AT3G47500|MLOC_19593|BRADI2G09720|Traes_2BS_6859C24E5|Traes_2AS_6C2F49AE0|Traes_3DS_72524290F	555	5885	2332	9556	9373	10856	6	21	15	23	17	0.491667	0.629562	-1.3758	-0.693021	-0.915122
OG5_150317	MADS box	SOC1	MA0554.1	AT5G39660|MLOC_19593|BRADI2G09720|Traes_2BS_6859C24E5|Traes_2AS_6C2F49AE0|Traes_3DS_72524290F	8	5885	2332	9556	9373	10856	6	21	14	21	15	0.466667	0.574817	-1.17777	-0.610263	-0.797319
OG5_150317	MADS box	SOC1	MA0554.1	AT3G47500|MLOC_56598|BRADI1G17410|Traes_2BS_6859C24E5|Traes_2AS_6C2F49AE0|Traes_3DS_72524290F	555	4670	3734	9556	9373	10856	6	21	14	22	15	0.4875	0.60219	-1.19433	-0.506208	-0.712273
OG5_150317	MADS box	SOC1	MA0554.1	AT5G39660|MLOC_56598|BRADI1G17410|Traes_2BS_6859C24E5|Traes_2AS_6C2F49AE0|Traes_3DS_72524290F	8	4670	3734	9556	9373	10856	6	21	14	21	16	0.458333	0.574817	-1.26852	-0.764234	-0.950447
OG5_150317	MADS box	SOC1	MA0554.1	AT3G47500|MLOC_56598|BRADI2G10640|Traes_2BS_6859C24E5|Traes_2AS_6C2F49AE0|Traes_3DS_72524290F	555	7334	3734	9556	9373	10856	6	21	14	24	16	0.529167	0.656934	-1.22348	-0.458601	-0.67875
OG5_150317	MADS box	SOC1	MA0554.1	AT5G39660|MLOC_56598|BRADI2G10640|Traes_2BS_6859C24E5|Traes_2AS_6C2F49AE0|Traes_3DS_72524290F	8	7334	3734	9556	9373	10856	6	21	14	24	18	0.516667	0.656934	-1.34318	-0.729413	-0.939092
OG5_150317	MADS box	SOC1	MA0554.1	AT3G47500|MLOC_56598|BRADI2G09720|Traes_2BS_6859C24E5|Traes_2AS_6C2F49AE0|Traes_3DS_72524290F	555	5885	3734	9556	9373	10856	6	21	15	24	17	0.520833	0.656934	-1.30328	-0.594007	-0.81357
OG5_150317	MADS box	SOC1	MA0554.1	AT5G39660|MLOC_56598|BRADI2G09720|Traes_2BS_6859C24E5|Traes_2AS_6C2F49AE0|Traes_3DS_72524290F	8	5885	3734	9556	9373	10856	6	21	15	21	12	0.495833	0.574817	-0.86014	-0.148351	-0.327376
OG5_150317	MADS box	SOC1	MA0554.1	AT3G47500|MLOC_79421|BRADI1G17410|Traes_2BS_6859C24E5|Traes_2AS_6C2F49AE0|Traes_3DS_72524290F	555	4670	2329	9556	9373	10856	6	21	14	20	12	0.475	0.547445	-0.826758	-0.240252	-0.398207
OG5_150317	MADS box	SOC1	MA0554.1	AT5G39660|MLOC_79421|BRADI1G17410|Traes_2BS_6859C24E5|Traes_2AS_6C2F49AE0|Traes_3DS_72524290F	8	4670	2329	9556	9373	10856	6	21	13	19	12	0.441667	0.520073	-0.939853	-0.3414	-0.51093
OG5_150317	MADS box	SOC1	MA0554.1	AT3G47500|MLOC_79421|BRADI2G10640|Traes_2BS_6859C24E5|Traes_2AS_6C2F49AE0|Traes_3DS_72524290F	555	7334	2329	9556	9373	10856	6	21	15	23	15	0.529167	0.629562	-1.00166	-0.41087	-0.585871
OG5_150317	MADS box	SOC1	MA0554.1	AT5G39660|MLOC_79421|BRADI2G10640|Traes_2BS_6859C24E5|Traes_2AS_6C2F49AE0|Traes_3DS_72524290F	8	7334	2329	9556	9373	10856	6	21	15	23	16	0.5125	0.629562	-1.16795	-0.551945	-0.745655
OG5_150317	MADS box	SOC1	MA0554.1	AT3G47500|MLOC_79421|BRADI2G09720|Traes_2BS_6859C24E5|Traes_2AS_6C2F49AE0|Traes_3DS_72524290F	555	5885	2329	9556	9373	10856	6	21	15	21	11	0.508333	0.574817	-0.724015	0.0056194	-0.163688
OG5_150317	MADS box	SOC1	MA0554.1	AT5G39660|MLOC_79421|BRADI2G09720|Traes_2BS_6859C24E5|Traes_2AS_6C2F49AE0|Traes_3DS_72524290F	8	5885	2329	9556	9373	10856	6	21	14	20	12	0.479167	0.547445	-0.779207	-0.240252	-0.387146
OG5_150317	MADS box	SOC1	MA0554.1	AT3G47500|MLOC_19593|BRADI1G17410|Traes_2BS_6859C24E5|Traes_3AS_4C4673A12|Traes_3DS_72524290F	555	4670	2332	10783	9373	10856	6	21	15	21	14	0.483333	0.574817	-0.996265	-0.456292	-0.623071
OG5_150317	MADS box	SOC1	MA0554.1	AT5G39660|MLOC_19593|BRADI1G17410|Traes_2BS_6859C24E5|Traes_3AS_4C4673A12|Traes_3DS_72524290F	8	4670	2332	10783	9373	10856	6	21	15	20	13	0.470833	0.547445	-0.874308	-0.401597	-0.547535
OG5_150317	MADS box	SOC1	MA0554.1	AT3G47500|MLOC_19593|BRADI2G10640|Traes_2BS_6859C24E5|Traes_3AS_4C4673A12|Traes_3DS_72524290F	555	7334	2332	10783	9373	10856	6	21	14	22	14	0.516667	0.60219	-0.890604	-0.358967	-0.515262
OG5_150317	MADS box	SOC1	MA0554.1	AT5G39660|MLOC_19593|BRADI2G10640|Traes_2BS_6859C24E5|Traes_3AS_4C4673A12|Traes_3DS_72524290F	8	7334	2332	10783	9373	10856	6	21	14	21	11	0.520833	0.574817	-0.587889	0.0056194	-0.132006
OG5_150317	MADS box	SOC1	MA0554.1	AT3G47500|MLOC_19593|BRADI2G09720|Traes_2BS_6859C24E5|Traes_3AS_4C4673A12|Traes_3DS_72524290F	555	5885	2332	10783	9373	10856	6	21	15	22	14	0.508333	0.60219	-0.977384	-0.358967	-0.535468
OG5_150317	MADS box	SOC1	MA0554.1	AT5G39660|MLOC_19593|BRADI2G09720|Traes_2BS_6859C24E5|Traes_3AS_4C4673A12|Traes_3DS_72524290F	8	5885	2332	10783	9373	10856	6	21	15	20	10	0.5	0.547445	-0.541453	0.0824393	-0.0553065
OG5_150317	MADS box	SOC1	MA0554.1	AT3G47500|MLOC_56598|BRADI1G17410|Traes_2BS_6859C24E5|Traes_3AS_4C4673A12|Traes_3DS_72524290F	555	4670	3734	10783	9373	10856	6	21	15	22	14	0.504167	0.60219	-1.02077	-0.358967	-0.545571
OG5_150317	MADS box	SOC1	MA0554.1	AT5G39660|MLOC_56598|BRADI1G17410|Traes_2BS_6859C24E5|Traes_3AS_4C4673A12|Traes_3DS_72524290F	8	4670	3734	10783	9373	10856	6	21	15	21	13	0.491667	0.574817	-0.905515	-0.302322	-0.469943
OG5_150317	MADS box	SOC1	MA0554.1	AT3G47500|MLOC_56598|BRADI2G10640|Traes_2BS_6859C24E5|Traes_3AS_4C4673A12|Traes_3DS_72524290F	555	7334	3734	10783	9373	10856	6	21	14	23	15	0.516667	0.629562	-1.12637	-0.41087	-0.614923
OG5_150317	MADS box	SOC1	MA0554.1	AT5G39660|MLOC_56598|BRADI2G10640|Traes_2BS_6859C24E5|Traes_3AS_4C4673A12|Traes_3DS_72524290F	8	7334	3734	10783	9373	10856	6	21	14	22	12	0.520833	0.60219	-0.847214	-0.0644851	-0.252579
OG5_150317	MADS box	SOC1	MA0554.1	AT3G47500|MLOC_56598|BRADI2G09720|Traes_2BS_6859C24E5|Traes_3AS_4C4673A12|Traes_3DS_72524290F	555	5885	3734	10783	9373	10856	6	21	15	23	14	0.529167	0.629562	-1.00166	-0.269794	-0.464824
OG5_150317	MADS box	SOC1	MA0554.1	AT5G39660|MLOC_56598|BRADI2G09720|Traes_2BS_6859C24E5|Traes_3AS_4C4673A12|Traes_3DS_72524290F	8	5885	3734	10783	9373	10856	6	21	15	21	12	0.520833	0.574817	-0.587889	-0.148351	-0.264013
OG5_150317	MADS box	SOC1	MA0554.1	AT3G47500|MLOC_79421|BRADI1G17410|Traes_2BS_6859C24E5|Traes_3AS_4C4673A12|Traes_3DS_72524290F	555	4670	2329	10783	9373	10856	6	21	14	19	9	0.491667	0.520073	-0.340506	0.166989	0.0638662
OG5_150317	MADS box	SOC1	MA0554.1	AT5G39660|MLOC_79421|BRADI1G17410|Traes_2BS_6859C24E5|Traes_3AS_4C4673A12|Traes_3DS_72524290F	8	4670	2329	10783	9373	10856	6	21	14	18	8	0.475	0.492701	-0.223433	0.260499	0.171088
OG5_150317	MADS box	SOC1	MA0554.1	AT3G47500|MLOC_79421|BRADI2G10640|Traes_2BS_6859C24E5|Traes_3AS_4C4673A12|Traes_3DS_72524290F	555	7334	2329	10783	9373	10856	6	21	14	21	11	0.516667	0.574817	-0.633264	0.0056194	-0.142567
OG5_150317	MADS box	SOC1	MA0554.1	AT5G39660|MLOC_79421|BRADI2G10640|Traes_2BS_6859C24E5|Traes_3AS_4C4673A12|Traes_3DS_72524290F	8	7334	2329	10783	9373	10856	6	21	14	20	9	0.516667	0.547445	-0.351251	0.243785	0.127205
OG5_150317	MADS box	SOC1	MA0554.1	AT3G47500|MLOC_79421|BRADI2G09720|Traes_2BS_6859C24E5|Traes_3AS_4C4673A12|Traes_3DS_72524290F	555	5885	2329	10783	9373	10856	6	21	14	20	9	0.516667	0.547445	-0.351251	0.243785	0.127205
OG5_150317	MADS box	SOC1	MA0554.1	AT5G39660|MLOC_79421|BRADI2G09720|Traes_2BS_6859C24E5|Traes_3AS_4C4673A12|Traes_3DS_72524290F	8	5885	2329	10783	9373	10856	6	21	14	18	5	0.504167	0.492701	0.144732	0.795824	0.714904
OG5_153294	MADS box	SOC1	MA0554.1	AT2G25930|MLOC_75281|BRADI2G14290|Traes_1AL_52C5531A4|Traes_1BL_B95F8C666|Traes_1DL_96D83DE2D	337	4036	2368	9264	10202	11834	6	21	15	19	11	0.470833	0.520073	-0.590234	-0.171937	-0.284495
OG5_156319	MADS box	SOC1	MA0554.1	AT3G02380|MLOC_6921|BRADI1G43670|Traes_6DL_036293C55|Traes_7AS_F46AC277B|Traes_6BL_F5F82174B	1617	6096	2810	10914	11532	9715	6	21	16	25	13	0.6	0.684307	-0.77609	0.0180534	-0.165421
OG5_156319	MADS box	SOC1	MA0554.1	AT5G15840|MLOC_6921|BRADI1G43670|Traes_6DL_036293C55|Traes_7AS_F46AC277B|Traes_6BL_F5F82174B	1444	6096	2810	10914	11532	9715	6	21	16	25	14	0.5875	0.684307	-0.89116	-0.112121	-0.304017
OG5_156319	MADS box	SOC1	MA0554.1	AT3G02380|MLOC_75496|BRADI1G43670|Traes_6DL_036293C55|Traes_7AS_F46AC277B|Traes_6BL_F5F82174B	1617	6096	2320	10914	11532	9715	6	21	15	25	16	0.570833	0.684307	-1.04459	-0.372471	-0.563325
OG5_156319	MADS box	SOC1	MA0554.1	AT5G15840|MLOC_75496|BRADI1G43670|Traes_6DL_036293C55|Traes_7AS_F46AC277B|Traes_6BL_F5F82174B	1444	6096	2320	10914	11532	9715	6	21	16	24	15	0.55	0.656934	-1.02398	-0.323195	-0.516036
OG5_156319	MADS box	SOC1	MA0554.1	AT3G02380|MLOC_6921|BRADI1G43670|Traes_6DL_036293C55|Traes_7AS_F46AC277B|Traes_7BS_4FDD8D6E2	1617	6096	2810	10914	11235	9715	6	21	16	20	8	0.545833	0.547445	-0.0183955	0.40513	0.3429
OG5_156319	MADS box	SOC1	MA0554.1	AT5G15840|MLOC_6921|BRADI1G43670|Traes_6DL_036293C55|Traes_7AS_F46AC277B|Traes_7BS_4FDD8D6E2	1444	6096	2810	10914	11235	9715	6	21	15	21	11	0.529167	0.574817	-0.497139	0.0056194	-0.110885
OG5_156319	MADS box	SOC1	MA0554.1	AT3G02380|MLOC_75496|BRADI1G43670|Traes_6DL_036293C55|Traes_7AS_F46AC277B|Traes_7BS_4FDD8D6E2	1617	6096	2320	10914	11235	9715	6	21	15	19	9	0.508333	0.520073	-0.140723	0.166989	0.110314
OG5_156319	MADS box	SOC1	MA0554.1	AT5G15840|MLOC_75496|BRADI1G43670|Traes_6DL_036293C55|Traes_7AS_F46AC277B|Traes_7BS_4FDD8D6E2	1444	6096	2320	10914	11235	9715	6	21	15	19	10	0.483333	0.520073	-0.440397	-0.0024739	-0.104508
OG5_156319	MADS box	SOC1	MA0554.1	AT3G02380|MLOC_6921|BRADI1G43670|Traes_6DL_036293C55|Traes_7AS_F46AC277B|Traes_7BS_E337E82FB	1617	6096	2810	10914	11082	9715	6	21	16	21	9	0.55	0.574817	-0.270263	0.313561	0.20593
OG5_156319	MADS box	SOC1	MA0554.1	AT5G15840|MLOC_6921|BRADI1G43670|Traes_6DL_036293C55|Traes_7AS_F46AC277B|Traes_7BS_E337E82FB	1444	6096	2810	10914	11082	9715	6	21	15	24	16	0.5375	0.656934	-1.14368	-0.458601	-0.660154
OG5_156319	MADS box	SOC1	MA0554.1	AT3G02380|MLOC_75496|BRADI1G43670|Traes_6DL_036293C55|Traes_7AS_F46AC277B|Traes_7BS_E337E82FB	1617	6096	2320	10914	11082	9715	6	21	15	20	9	0.516667	0.547445	-0.351251	0.243785	0.127205
OG5_156319	MADS box	SOC1	MA0554.1	AT5G15840|MLOC_75496|BRADI1G43670|Traes_6DL_036293C55|Traes_7AS_F46AC277B|Traes_7BS_E337E82FB	1444	6096	2320	10914	11082	9715	6	21	15	22	14	0.495833	0.60219	-1.10755	-0.358967	-0.565777
OG5_156319	MADS box	SOC1	MA0554.1	AT3G02380|MLOC_6921|BRADI1G43670|Traes_7AS_F46AC277B|Traes_7DS_46E811D74|Traes_6BL_F5F82174B	1617	6096	2810	10914	11532	11423	6	21	16	25	15	0.591667	0.684307	-0.852803	-0.242296	-0.406846
OG5_156319	MADS box	SOC1	MA0554.1	AT5G15840|MLOC_6921|BRADI1G43670|Traes_7AS_F46AC277B|Traes_7DS_46E811D74|Traes_6BL_F5F82174B	1444	6096	2810	10914	11532	11423	6	21	15	24	13	0.575	0.656934	-0.784589	-0.0523833	-0.2278
OG5_156319	MADS box	SOC1	MA0554.1	AT3G02380|MLOC_75496|BRADI1G43670|Traes_7AS_F46AC277B|Traes_7DS_46E811D74|Traes_6BL_F5F82174B	1617	6096	2320	10914	11532	11423	6	21	16	26	20	0.5625	0.711679	-1.32216	-0.79408	-0.990346
OG5_156319	MADS box	SOC1	MA0554.1	AT5G15840|MLOC_75496|BRADI1G43670|Traes_7AS_F46AC277B|Traes_7DS_46E811D74|Traes_6BL_F5F82174B	1444	6096	2320	10914	11532	11423	6	21	15	24	17	0.5375	0.656934	-1.14368	-0.594007	-0.776378
OG5_156319	MADS box	SOC1	MA0554.1	AT3G02380|MLOC_6921|BRADI1G43670|Traes_7AS_F46AC277B|Traes_7BS_4FDD8D6E2|Traes_7DS_46E811D74	1617	6096	2810	10914	11235	11423	6	21	16	20	9	0.5375	0.547445	-0.113497	0.243785	0.182511
OG5_156319	MADS box	SOC1	MA0554.1	AT5G15840|MLOC_6921|BRADI1G43670|Traes_7AS_F46AC277B|Traes_7BS_4FDD8D6E2|Traes_7DS_46E811D74	1444	6096	2810	10914	11235	11423	6	21	14	20	10	0.516667	0.547445	-0.351251	0.0824393	-0.0110613
OG5_156319	MADS box	SOC1	MA0554.1	AT3G02380|MLOC_75496|BRADI1G43670|Traes_7AS_F46AC277B|Traes_7BS_4FDD8D6E2|Traes_7DS_46E811D74	1617	6096	2320	10914	11235	11423	6	21	16	20	13	0.5	0.547445	-0.541453	-0.401597	-0.470106
OG5_156319	MADS box	SOC1	MA0554.1	AT5G15840|MLOC_75496|BRADI1G43670|Traes_7AS_F46AC277B|Traes_7BS_4FDD8D6E2|Traes_7DS_46E811D74	1444	6096	2320	10914	11235	11423	6	21	14	18	9	0.470833	0.492701	-0.276027	0.0820571	0.0061103
OG5_156319	MADS box	SOC1	MA0554.1	AT3G02380|MLOC_6921|BRADI1G43670|Traes_7AS_F46AC277B|Traes_7BS_E337E82FB|Traes_7DS_46E811D74	1617	6096	2810	10914	11082	11423	6	21	16	22	12	0.545833	0.60219	-0.586874	-0.0644851	-0.19196
OG5_156319	MADS box	SOC1	MA0554.1	AT5G15840|MLOC_6921|BRADI1G43670|Traes_7AS_F46AC277B|Traes_7BS_E337E82FB|Traes_7DS_46E811D74	1444	6096	2810	10914	11082	11423	6	21	15	24	17	0.529167	0.656934	-1.22348	-0.594007	-0.794974
OG5_156319	MADS box	SOC1	MA0554.1	AT3G02380|MLOC_75496|BRADI1G43670|Traes_7AS_F46AC277B|Traes_7BS_E337E82FB|Traes_7DS_46E811D74	1617	6096	2320	10914	11082	11423	6	21	16	22	15	0.5125	0.60219	-0.933994	-0.506208	-0.651654
OG5_156319	MADS box	SOC1	MA0554.1	AT5G15840|MLOC_75496|BRADI1G43670|Traes_7AS_F46AC277B|Traes_7BS_E337E82FB|Traes_7DS_46E811D74	1444	6096	2320	10914	11082	11423	6	21	15	23	19	0.4875	0.629562	-1.41737	-0.975172	-1.1669
OG5_190237	MADS box	SOC1	MA0554.1	AT3G24440|MLOC_13930|BRADI2G36237|Traes_5DS_F4C284210|Traes_1BS_BEF75A847|Traes_1AS_0B3F4AE5E	6	4187	3420	10173	9677	9589	6	21	13	20	10	0.483333	0.547445	-0.731656	0.0824393	-0.0995518
OG5_190237	MADS box	SOC1	MA0554.1	AT3G24440|MLOC_13930|BRADI4G05950|Traes_5DS_F4C284210|Traes_1BS_BEF75A847|Traes_1AS_0B3F4AE5E	6	3795	3420	10173	9677	9589	6	21	14	20	12	0.475	0.547445	-0.826758	-0.240252	-0.398207
OG5_190237	MADS box	SOC1	MA0554.1	AT3G24440|MLOC_6879|BRADI2G36237|Traes_5DS_F4C284210|Traes_1BS_BEF75A847|Traes_1AS_0B3F4AE5E	6	4187	2315	10173	9677	9589	6	21	13	18	11	0.429167	0.492701	-0.801977	-0.274826	-0.42161
OG5_190237	MADS box	SOC1	MA0554.1	AT3G24440|MLOC_6879|BRADI4G05950|Traes_5DS_F4C284210|Traes_1BS_BEF75A847|Traes_1AS_0B3F4AE5E	6	3795	2315	10173	9677	9589	6	21	12	17	11	0.4	0.465328	-0.870824	-0.389231	-0.535208
OG5_190237	MADS box	SOC1	MA0554.1	AT3G24440|MLOC_13930|BRADI2G36237|Traes_5DS_F4C284210|Traes_5BS_7FC36D34B|Traes_1AS_0B3F4AE5E	6	4187	3420	10173	9974	9589	6	21	15	21	9	0.529167	0.574817	-0.497139	0.313561	0.153127
OG5_190237	MADS box	SOC1	MA0554.1	AT3G24440|MLOC_13930|BRADI4G05950|Traes_5DS_F4C284210|Traes_5BS_7FC36D34B|Traes_1AS_0B3F4AE5E	6	3795	3420	10173	9974	9589	6	21	15	20	10	0.504167	0.547445	-0.493903	0.0824393	-0.0442452
OG5_190237	MADS box	SOC1	MA0554.1	AT3G24440|MLOC_6879|BRADI2G36237|Traes_5DS_F4C284210|Traes_5BS_7FC36D34B|Traes_1AS_0B3F4AE5E	6	4187	2315	10173	9974	9589	6	21	14	19	12	0.445833	0.520073	-0.889908	-0.3414	-0.499317
OG5_190237	MADS box	SOC1	MA0554.1	AT3G24440|MLOC_6879|BRADI4G05950|Traes_5DS_F4C284210|Traes_5BS_7FC36D34B|Traes_1AS_0B3F4AE5E	6	3795	2315	10173	9974	9589	6	21	12	17	11	0.4	0.465328	-0.870824	-0.389231	-0.535208
OG5_190237	MADS box	SOC1	MA0554.1	AT3G24440|MLOC_13930|BRADI2G36237|Traes_5DS_F4C2842101|Traes_1BS_BEF75A847|Traes_1AS_0B3F4AE5E	6	4187	3420	10173	9677	9590	6	21	13	20	10	0.483333	0.547445	-0.731656	0.0824393	-0.0995518
OG5_190237	MADS box	SOC1	MA0554.1	AT3G24440|MLOC_13930|BRADI4G05950|Traes_5DS_F4C2842101|Traes_1BS_BEF75A847|Traes_1AS_0B3F4AE5E	6	3795	3420	10173	9677	9590	6	21	14	20	12	0.475	0.547445	-0.826758	-0.240252	-0.398207
OG5_190237	MADS box	SOC1	MA0554.1	AT3G24440|MLOC_6879|BRADI2G36237|Traes_5DS_F4C2842101|Traes_1BS_BEF75A847|Traes_1AS_0B3F4AE5E	6	4187	2315	10173	9677	9590	6	21	13	18	11	0.429167	0.492701	-0.801977	-0.274826	-0.42161
OG5_190237	MADS box	SOC1	MA0554.1	AT3G24440|MLOC_6879|BRADI4G05950|Traes_5DS_F4C2842101|Traes_1BS_BEF75A847|Traes_1AS_0B3F4AE5E	6	3795	2315	10173	9677	9590	6	21	12	17	11	0.4	0.465328	-0.870824	-0.389231	-0.535208
OG5_190237	MADS box	SOC1	MA0554.1	AT3G24440|MLOC_13930|BRADI2G36237|Traes_5DS_F4C2842101|Traes_5BS_7FC36D34B|Traes_1AS_0B3F4AE5E	6	4187	3420	10173	9974	9590	6	21	15	21	9	0.529167	0.574817	-0.497139	0.313561	0.153127
OG5_190237	MADS box	SOC1	MA0554.1	AT3G24440|MLOC_13930|BRADI4G05950|Traes_5DS_F4C2842101|Traes_5BS_7FC36D34B|Traes_1AS_0B3F4AE5E	6	3795	3420	10173	9974	9590	6	21	15	20	10	0.504167	0.547445	-0.493903	0.0824393	-0.0442452
OG5_190237	MADS box	SOC1	MA0554.1	AT3G24440|MLOC_6879|BRADI2G36237|Traes_5DS_F4C2842101|Traes_5BS_7FC36D34B|Traes_1AS_0B3F4AE5E	6	4187	2315	10173	9974	9590	6	21	14	19	12	0.445833	0.520073	-0.889908	-0.3414	-0.499317
OG5_190237	MADS box	SOC1	MA0554.1	AT3G24440|MLOC_6879|BRADI4G05950|Traes_5DS_F4C2842101|Traes_5BS_7FC36D34B|Traes_1AS_0B3F4AE5E	6	3795	2315	10173	9974	9590	6	21	12	17	11	0.4	0.465328	-0.870824	-0.389231	-0.535208

## Sheet: CDS
gene.group	TF_family	TF_name	Motif_pattern	gene.lst	nsites	w	S	Eta	Eta_E	Pi	Theta	Tajima_D	FuLi_Dstar	FuLi_Fstar
OG5_127186	CSD	ATGRP2B	M0583_1.02	AT1G04400|MLOC_64083|BRADI3G49204|Traes_6BL_784C950E0|Traes_2AL_0C599D85F|Traes_2DL_69EE502BC	6	2501	827	1085	531	0.3604	0.375342	-0.259361	0.121771	0.0444102
OG5_127186	CSD	ATGRP2B	M0583_1.02	AT1G04400|MLOC_77423|BRADI3G49204|Traes_6BL_784C950E0|Traes_2AL_0C599D85F|Traes_2DL_69EE502BC	6	2501	860	1215	606	0.39428	0.426718	-0.495325	0.0902319	-0.0384145
OG5_127186	CSD	ATGRP2B	M0583_1.02	AT1G04400|MLOC_64083|BRADI3G49204|Traes_6BL_784C950E0|Traes_6AL_86BABC721|Traes_2DL_69EE502BC	6	2501	830	1089	471	0.363033	0.376725	-0.236804	0.313438	0.215665
OG5_127186	CSD	ATGRP2B	M0583_1.02	AT1G04400|MLOC_77423|BRADI3G49204|Traes_6BL_784C950E0|Traes_6AL_86BABC721|Traes_2DL_69EE502BC	6	2501	864	1220	679	0.383641	0.428474	-0.681791	-0.104476	-0.250872
OG5_127186	CSD	ATGRP2B	M0583_1.02	AT1G04400|MLOC_64083|BRADI3G49204|Traes_6AL_CA27B1396|Traes_6BL_784C950E0|Traes_2DL_69EE502BC	6	2501	868	1238	627	0.395655	0.430993	-0.534278	0.064302	-0.0700305
OG5_127186	CSD	ATGRP2B	M0583_1.02	AT1G04400|MLOC_77423|BRADI3G49204|Traes_6AL_CA27B1396|Traes_6BL_784C950E0|Traes_2DL_69EE502BC	6	2501	860	1227	590	0.400535	0.431624	-0.469331	0.1506	0.0199706
OG5_127186	CSD	ATGRP2B	M0583_1.02	AT1G04400|MLOC_64083|BRADI3G49204|Traes_6BL_784C950E0|Traes_6AS_4BFE9C402|Traes_2DL_69EE502BC	6	2501	937	1378	845	0.501307	0.59167	-0.995237	-0.295364	-0.489907
OG5_127186	CSD	ATGRP2B	M0583_1.02	AT1G04400|MLOC_77423|BRADI3G49204|Traes_6BL_784C950E0|Traes_6AS_4BFE9C402|Traes_2DL_69EE502BC	6	2501	943	1464	935	0.521905	0.631692	-1.13261	-0.381143	-0.596507
OG5_127186	CSD	ATGRP2B	M0583_1.02	AT1G04400|MLOC_64083|BRADI3G49204|Traes_6BL_784C950E0|Traes_2AL_0C599D85F|Traes_6DL_41E673F0F	6	2501	869	1238	623	0.396131	0.430993	-0.527067	0.0751878	-0.0589085
OG5_127186	CSD	ATGRP2B	M0583_1.02	AT1G04400|MLOC_77423|BRADI3G49204|Traes_6BL_784C950E0|Traes_2AL_0C599D85F|Traes_6DL_41E673F0F	6	2501	859	1227	590	0.400482	0.431624	-0.470139	0.1506	0.0197804
OG5_127186	CSD	ATGRP2B	M0583_1.02	AT1G04400|MLOC_64083|BRADI3G49204|Traes_6BL_784C950E0|Traes_6AL_86BABC721|Traes_6DL_41E673F0F	6	2501	871	1235	692	0.384049	0.429949	-0.695635	-0.117167	-0.265118
OG5_127186	CSD	ATGRP2B	M0583_1.02	AT1G04400|MLOC_77423|BRADI3G49204|Traes_6BL_784C950E0|Traes_6AL_86BABC721|Traes_6DL_41E673F0F	6	2501	829	1108	474	0.3751	0.389763	-0.245115	0.329306	0.22745
OG5_127186	CSD	ATGRP2B	M0583_1.02	AT1G04400|MLOC_64083|BRADI3G49204|Traes_6AL_CA27B1396|Traes_6BL_784C950E0|Traes_6DL_41E673F0F	6	2501	869	1231	584	0.399364	0.428557	-0.443858	0.172286	0.0447405
OG5_127186	CSD	ATGRP2B	M0583_1.02	AT1G04400|MLOC_77423|BRADI3G49204|Traes_6AL_CA27B1396|Traes_6BL_784C950E0|Traes_6DL_41E673F0F	6	2501	827	1103	523	0.37344	0.388005	-0.244564	0.173113	0.0923439
OG5_127186	CSD	ATGRP2B	M0583_1.02	AT1G04400|MLOC_64083|BRADI3G49204|Traes_6BL_784C950E0|Traes_6AS_4BFE9C402|Traes_6DL_41E673F0F	6	2501	944	1462	928	0.52197	0.63083	-1.12456	-0.367953	-0.583194
OG5_127186	CSD	ATGRP2B	M0583_1.02	AT1G04400|MLOC_77423|BRADI3G49204|Traes_6BL_784C950E0|Traes_6AS_4BFE9C402|Traes_6DL_41E673F0F	6	2501	938	1399	830	0.514089	0.603646	-0.966804	-0.228225	-0.425086
OG5_136555	CSD	ATGRP2B	M0583_1.02	AT1G09570|MLOC_81684|BRADI1G10520|Traes_4DL_53442ACE0|Traes_4AL_F46203719|Traes_4BL_4E9C903D0	6	5629	238	399	284	0.530025	0.666964	-1.33582	-0.626473	-0.856371
OG5_136555	CSD	ATGRP2B	M0583_1.02	AT2G18790|MLOC_81684|BRADI1G10520|Traes_4DL_53442ACE0|Traes_4AL_F46203719|Traes_4BL_4E9C903D0	6	5629	250	429	298	0.547985	0.688217	-1.32591	-0.568904	-0.804247
OG5_136555	CSD	ATGRP2B	M0583_1.02	AT5G35840|MLOC_81684|BRADI1G10520|Traes_4DL_53442ACE0|Traes_4AL_F46203719|Traes_4BL_4E9C903D0	6	5629	237	398	279	0.54031	0.675607	-1.30292	-0.590225	-0.817258
OG5_136555	CSD	ATGRP2B	M0583_1.02	AT1G09570|MLOC_81684|BRADI1G64360|Traes_4DL_53442ACE0|Traes_4AL_F46203719|Traes_4BL_4E9C903D0	6	5629	238	448	286	0.597436	0.754632	-1.35562	-0.3797	-0.647489
OG5_136555	CSD	ATGRP2B	M0583_1.02	AT2G18790|MLOC_81684|BRADI1G64360|Traes_4DL_53442ACE0|Traes_4AL_F46203719|Traes_4BL_4E9C903D0	6	5629	251	462	274	0.596581	0.741157	-1.26953	-0.227225	-0.495272
OG5_136555	CSD	ATGRP2B	M0583_1.02	AT5G35840|MLOC_81684|BRADI1G64360|Traes_4DL_53442ACE0|Traes_4AL_F46203719|Traes_4BL_4E9C903D0	6	5629	236	433	257	0.596875	0.740762	-1.26399	-0.228742	-0.495266
OG5_136555	CSD	ATGRP2B	M0583_1.02	AT1G09570|MLOC_81684|BRADI1G08400|Traes_4DL_53442ACE0|Traes_4AL_F46203719|Traes_4BL_4E9C903D0	6	5629	240	429	272	0.577778	0.719859	-1.28435	-0.364996	-0.617983
OG5_136555	CSD	ATGRP2B	M0583_1.02	AT2G18790|MLOC_81684|BRADI1G08400|Traes_4DL_53442ACE0|Traes_4AL_F46203719|Traes_4BL_4E9C903D0	6	5629	251	452	271	0.590196	0.72778	-1.23029	-0.249032	-0.504913
OG5_136555	CSD	ATGRP2B	M0583_1.02	AT5G35840|MLOC_81684|BRADI1G08400|Traes_4DL_53442ACE0|Traes_4AL_F46203719|Traes_4BL_4E9C903D0	6	5629	237	415	255	0.576135	0.707206	-1.20593	-0.299115	-0.542508
OG5_136555	CSD	ATGRP2B	M0583_1.02	AT1G09570|MLOC_81684|BRADI1G10520|Traes_4DL_53442ACE0|Traes_4AS_1F3163292|Traes_4BL_4E9C903D0	6	5629	239	451	286	0.600769	0.759686	-1.36136	-0.365416	-0.636476
OG5_136555	CSD	ATGRP2B	M0583_1.02	AT2G18790|MLOC_81684|BRADI1G10520|Traes_4DL_53442ACE0|Traes_4AS_1F3163292|Traes_4BL_4E9C903D0	6	5629	252	469	286	0.599023	0.752386	-1.32663	-0.283545	-0.557456
OG5_136555	CSD	ATGRP2B	M0583_1.02	AT5G35840|MLOC_81684|BRADI1G10520|Traes_4DL_53442ACE0|Traes_4AS_1F3163292|Traes_4BL_4E9C903D0	6	5629	237	447	279	0.604167	0.764713	-1.36625	-0.331812	-0.608538
OG5_136555	CSD	ATGRP2B	M0583_1.02	AT1G09570|MLOC_81684|BRADI1G64360|Traes_4DL_53442ACE0|Traes_4AS_1F3163292|Traes_4BL_4E9C903D0	6	5629	238	445	278	0.596667	0.749579	-1.32755	-0.333686	-0.601056
OG5_136555	CSD	ATGRP2B	M0583_1.02	AT2G18790|MLOC_81684|BRADI1G64360|Traes_4DL_53442ACE0|Traes_4AS_1F3163292|Traes_4BL_4E9C903D0	6	5629	251	457	304	0.576801	0.733136	-1.38778	-0.469946	-0.733171
OG5_136555	CSD	ATGRP2B	M0583_1.02	AT5G35840|MLOC_81684|BRADI1G64360|Traes_4DL_53442ACE0|Traes_4AS_1F3163292|Traes_4BL_4E9C903D0	6	5629	236	432	269	0.589844	0.739051	-1.31376	-0.326823	-0.591862
OG5_136555	CSD	ATGRP2B	M0583_1.02	AT1G09570|MLOC_81684|BRADI1G08400|Traes_4DL_53442ACE0|Traes_4AS_1F3163292|Traes_4BL_4E9C903D0	6	5629	239	465	294	0.614157	0.786292	-1.42478	-0.359085	-0.645924
OG5_136555	CSD	ATGRP2B	M0583_1.02	AT2G18790|MLOC_81684|BRADI1G08400|Traes_4DL_53442ACE0|Traes_4AS_1F3163292|Traes_4BL_4E9C903D0	6	5629	252	481	300	0.607598	0.774474	-1.40242	-0.33031	-0.615768
OG5_136555	CSD	ATGRP2B	M0583_1.02	AT5G35840|MLOC_81684|BRADI1G08400|Traes_4DL_53442ACE0|Traes_4AS_1F3163292|Traes_4BL_4E9C903D0	6	5629	236	448	282	0.606013	0.769429	-1.38216	-0.349658	-0.627726
OG5_136555	CSD	ATGRP2B	M0583_1.02	AT1G09570|MLOC_81684|BRADI1G10520|Traes_4DL_53442ACE0|Traes_5AL_B5FA7CEF0|Traes_4BL_4E9C903D0	6	5629	241	437	285	0.582631	0.733283	-1.33695	-0.426048	-0.683203
OG5_136555	CSD	ATGRP2B	M0583_1.02	AT2G18790|MLOC_81684|BRADI1G10520|Traes_4DL_53442ACE0|Traes_5AL_B5FA7CEF0|Traes_4BL_4E9C903D0	6	5629	253	459	284	0.592892	0.739051	-1.28707	-0.313576	-0.574139
OG5_136555	CSD	ATGRP2B	M0583_1.02	AT5G35840|MLOC_81684|BRADI1G10520|Traes_4DL_53442ACE0|Traes_5AL_B5FA7CEF0|Traes_4BL_4E9C903D0	6	5629	238	422	261	0.583398	0.719134	-1.22819	-0.31267	-0.559479
OG5_136555	CSD	ATGRP2B	M0583_1.02	AT1G09570|MLOC_81684|BRADI1G64360|Traes_4DL_53442ACE0|Traes_5AL_B5FA7CEF0|Traes_4BL_4E9C903D0	6	5629	239	469	305	0.614157	0.793056	-1.46816	-0.41987	-0.708744
OG5_136555	CSD	ATGRP2B	M0583_1.02	AT2G18790|MLOC_81684|BRADI1G64360|Traes_4DL_53442ACE0|Traes_5AL_B5FA7CEF0|Traes_4BL_4E9C903D0	6	5629	252	481	307	0.605147	0.774474	-1.42302	-0.379285	-0.663004
OG5_136555	CSD	ATGRP2B	M0583_1.02	AT5G35840|MLOC_81684|BRADI1G64360|Traes_4DL_53442ACE0|Traes_5AL_B5FA7CEF0|Traes_4BL_4E9C903D0	6	5629	236	442	270	0.604444	0.759124	-1.32599	-0.287049	-0.560321
OG5_136555	CSD	ATGRP2B	M0583_1.02	AT1G09570|MLOC_81684|BRADI1G08400|Traes_4DL_53442ACE0|Traes_5AL_B5FA7CEF0|Traes_4BL_4E9C903D0	6	5629	240	431	283	0.574968	0.723215	-1.33388	-0.44097	-0.695392
OG5_136555	CSD	ATGRP2B	M0583_1.02	AT2G18790|MLOC_81684|BRADI1G08400|Traes_4DL_53442ACE0|Traes_5AL_B5FA7CEF0|Traes_4BL_4E9C903D0	6	5629	251	446	283	0.579167	0.718119	-1.25921	-0.366696	-0.613556
OG5_136555	CSD	ATGRP2B	M0583_1.02	AT5G35840|MLOC_81684|BRADI1G08400|Traes_4DL_53442ACE0|Traes_5AL_B5FA7CEF0|Traes_4BL_4E9C903D0	6	5629	237	414	278	0.565759	0.705501	-1.28882	-0.491008	-0.728088
OG5_136555	CSD	ATGRP2B	M0583_1.02	AT1G09570|MLOC_81684|BRADI1G10520|Traes_4BL_94E5E213F|Traes_4DL_53442ACE0|Traes_4AL_F46203719	6	5629	628	931	719	0.450629	0.570262	-1.36664	-0.831107	-1.04108
OG5_136555	CSD	ATGRP2B	M0583_1.02	AT2G18790|MLOC_81684|BRADI1G10520|Traes_4BL_94E5E213F|Traes_4DL_53442ACE0|Traes_4AL_F46203719	6	5629	633	915	643	0.460886	0.560461	-1.15739	-0.59681	-0.788999
OG5_136555	CSD	ATGRP2B	M0583_1.02	AT5G35840|MLOC_81684|BRADI1G10520|Traes_4BL_94E5E213F|Traes_4DL_53442ACE0|Traes_4AL_F46203719	6	5629	649	994	768	0.478135	0.608851	-1.3987	-0.832331	-1.0497
OG5_136555	CSD	ATGRP2B	M0583_1.02	AT1G09570|MLOC_81684|BRADI1G64360|Traes_4BL_94E5E213F|Traes_4DL_53442ACE0|Traes_4AL_F46203719	6	5629	631	929	583	0.47711	0.569037	-1.05241	-0.343601	-0.545079
OG5_136555	CSD	ATGRP2B	M0583_1.02	AT2G18790|MLOC_81684|BRADI1G64360|Traes_4BL_94E5E213F|Traes_4DL_53442ACE0|Traes_4AL_F46203719	6	5629	636	908	555	0.474872	0.556174	-0.952271	-0.288613	-0.47391
OG5_136555	CSD	ATGRP2B	M0583_1.02	AT5G35840|MLOC_81684|BRADI1G64360|Traes_4BL_94E5E213F|Traes_4DL_53442ACE0|Traes_4AL_F46203719	6	5629	649	986	627	0.500979	0.603951	-1.11076	-0.371735	-0.583174
OG5_136555	CSD	ATGRP2B	M0583_1.02	AT1G09570|MLOC_81684|BRADI1G08400|Traes_4BL_94E5E213F|Traes_4DL_53442ACE0|Traes_4AL_F46203719	6	5629	646	1029	731	0.497063	0.630289	-1.37712	-0.622701	-0.863133
OG5_136555	CSD	ATGRP2B	M0583_1.02	AT2G18790|MLOC_81684|BRADI1G08400|Traes_4BL_94E5E213F|Traes_4DL_53442ACE0|Traes_4AL_F46203719	6	5629	646	1011	671	0.503403	0.619264	-1.21892	-0.46538	-0.689701
OG5_136555	CSD	ATGRP2B	M0583_1.02	AT5G35840|MLOC_81684|BRADI1G08400|Traes_4BL_94E5E213F|Traes_4DL_53442ACE0|Traes_4AL_F46203719	6	5629	653	1062	736	0.515711	0.650503	-1.35004	-0.564215	-0.806131
OG5_136555	CSD	ATGRP2B	M0583_1.02	AT1G09570|MLOC_81684|BRADI1G10520|Traes_4BL_94E5E213F|Traes_4DL_53442ACE0|Traes_4AS_1F3163292	6	5629	628	932	582	0.477482	0.570874	-1.06574	-0.333184	-0.539196
OG5_136555	CSD	ATGRP2B	M0583_1.02	AT2G18790|MLOC_81684|BRADI1G10520|Traes_4BL_94E5E213F|Traes_4DL_53442ACE0|Traes_4AS_1F3163292	6	5629	633	915	565	0.474685	0.560461	-0.996997	-0.309677	-0.50267
OG5_136555	CSD	ATGRP2B	M0583_1.02	AT5G35840|MLOC_81684|BRADI1G10520|Traes_4BL_94E5E213F|Traes_4DL_53442ACE0|Traes_4AS_1F3163292	6	5629	649	993	640	0.501445	0.608239	-1.14387	-0.400737	-0.616074
OG5_136555	CSD	ATGRP2B	M0583_1.02	AT1G09570|MLOC_81684|BRADI1G64360|Traes_4BL_94E5E213F|Traes_4DL_53442ACE0|Traes_4AS_1F3163292	6	5629	630	926	703	0.455758	0.567199	-1.27994	-0.786949	-0.982452
OG5_136555	CSD	ATGRP2B	M0583_1.02	AT2G18790|MLOC_81684|BRADI1G64360|Traes_4BL_94E5E213F|Traes_4DL_53442ACE0|Traes_4AS_1F3163292	6	5629	635	901	699	0.440466	0.551886	-1.31516	-0.842925	-1.03919
OG5_136555	CSD	ATGRP2B	M0583_1.02	AT5G35840|MLOC_81684|BRADI1G64360|Traes_4BL_94E5E213F|Traes_4DL_53442ACE0|Traes_4AS_1F3163292	6	5629	648	980	751	0.476084	0.600276	-1.34785	-0.811067	-1.01933
OG5_136555	CSD	ATGRP2B	M0583_1.02	AT1G09570|MLOC_81684|BRADI1G08400|Traes_4BL_94E5E213F|Traes_4DL_53442ACE0|Traes_4AS_1F3163292	6	5629	645	1027	727	0.49986	0.629064	-1.33814	-0.61424	-0.846637
OG5_136555	CSD	ATGRP2B	M0583_1.02	AT2G18790|MLOC_81684|BRADI1G08400|Traes_4BL_94E5E213F|Traes_4DL_53442ACE0|Traes_4AS_1F3163292	6	5629	645	1006	708	0.493147	0.616201	-1.30103	-0.600384	-0.825905
OG5_136555	CSD	ATGRP2B	M0583_1.02	AT5G35840|MLOC_81684|BRADI1G08400|Traes_4BL_94E5E213F|Traes_4DL_53442ACE0|Traes_4AS_1F3163292	6	5629	652	1057	735	0.514965	0.64744	-1.33311	-0.572069	-0.808947
OG5_136555	CSD	ATGRP2B	M0583_1.02	AT1G09570|MLOC_81684|BRADI1G10520|Traes_4BL_94E5E213F|Traes_4DL_53442ACE0|Traes_5AL_B5FA7CEF0	6	5629	646	1037	728	0.500233	0.63519	-1.38425	-0.594498	-0.840394
OG5_136555	CSD	ATGRP2B	M0583_1.02	AT2G18790|MLOC_81684|BRADI1G10520|Traes_4BL_94E5E213F|Traes_4DL_53442ACE0|Traes_5AL_B5FA7CEF0	6	5629	646	1020	675	0.505268	0.624777	-1.24621	-0.458866	-0.690484
OG5_136555	CSD	ATGRP2B	M0583_1.02	AT5G35840|MLOC_81684|BRADI1G10520|Traes_4BL_94E5E213F|Traes_4DL_53442ACE0|Traes_5AL_B5FA7CEF0	6	5629	653	1074	750	0.517856	0.657853	-1.38652	-0.582048	-0.830157
OG5_136555	CSD	ATGRP2B	M0583_1.02	AT1G09570|MLOC_81684|BRADI1G64360|Traes_4BL_94E5E213F|Traes_4DL_53442ACE0|Traes_5AL_B5FA7CEF0	6	5629	646	1033	724	0.503403	0.63274	-1.33173	-0.590609	-0.824671
OG5_136555	CSD	ATGRP2B	M0583_1.02	AT2G18790|MLOC_81684|BRADI1G64360|Traes_4BL_94E5E213F|Traes_4DL_53442ACE0|Traes_5AL_B5FA7CEF0	6	5629	646	1009	703	0.495944	0.618039	-1.28705	-0.576644	-0.802062
OG5_136555	CSD	ATGRP2B	M0583_1.02	AT5G35840|MLOC_81684|BRADI1G64360|Traes_4BL_94E5E213F|Traes_4DL_53442ACE0|Traes_5AL_B5FA7CEF0	6	5629	652	1062	729	0.517389	0.650503	-1.33323	-0.54201	-0.782951
OG5_136555	CSD	ATGRP2B	M0583_1.02	AT1G09570|MLOC_81684|BRADI1G08400|Traes_4BL_94E5E213F|Traes_4DL_53442ACE0|Traes_5AL_B5FA7CEF0	6	5629	645	1032	724	0.501445	0.632127	-1.34689	-0.592896	-0.830217
OG5_136555	CSD	ATGRP2B	M0583_1.02	AT2G18790|MLOC_81684|BRADI1G08400|Traes_4BL_94E5E213F|Traes_4DL_53442ACE0|Traes_5AL_B5FA7CEF0	6	5629	645	1014	679	0.502564	0.621101	-1.24339	-0.485343	-0.712744
OG5_136555	CSD	ATGRP2B	M0583_1.02	AT5G35840|MLOC_81684|BRADI1G08400|Traes_4BL_94E5E213F|Traes_4DL_53442ACE0|Traes_5AL_B5FA7CEF0	6	5629	652	1065	772	0.51021	0.65234	-1.41953	-0.671513	-0.915382
OG5_136555	CSD	ATGRP2B	M0583_1.02	AT1G09570|MLOC_81684|BRADI1G10520|Traes_4DL_53442ACE0|Traes_4AL_F46203719|Traes_4BS_CCF46C1E8	6	5629	416	540	475	0.361867	0.466462	-1.45973	-1.19182	-1.37503
OG5_136555	CSD	ATGRP2B	M0583_1.02	AT2G18790|MLOC_81684|BRADI1G10520|Traes_4DL_53442ACE0|Traes_4AL_F46203719|Traes_4BS_CCF46C1E8	6	5629	441	571	488	0.388429	0.493241	-1.38347	-1.10781	-1.28441
OG5_136555	CSD	ATGRP2B	M0583_1.02	AT5G35840|MLOC_81684|BRADI1G10520|Traes_4DL_53442ACE0|Traes_4AL_F46203719|Traes_4BS_CCF46C1E8	6	5629	442	584	514	0.389612	0.50447	-1.48238	-1.19368	-1.38202
OG5_136555	CSD	ATGRP2B	M0583_1.02	AT1G09570|MLOC_81684|BRADI1G64360|Traes_4DL_53442ACE0|Traes_4AL_F46203719|Traes_4BS_CCF46C1E8	6	5629	443	633	507	0.430506	0.546797	-1.38486	-0.927215	-1.12844
OG5_136555	CSD	ATGRP2B	M0583_1.02	AT2G18790|MLOC_81684|BRADI1G64360|Traes_4DL_53442ACE0|Traes_4AL_F46203719|Traes_4BS_CCF46C1E8	6	5629	449	625	453	0.444444	0.539887	-1.15111	-0.670829	-0.851502
OG5_136555	CSD	ATGRP2B	M0583_1.02	AT5G35840|MLOC_81684|BRADI1G64360|Traes_4DL_53442ACE0|Traes_4AL_F46203719|Traes_4BS_CCF46C1E8	6	5629	459	666	523	0.454964	0.575303	-1.36215	-0.874545	-1.07753
OG5_136555	CSD	ATGRP2B	M0583_1.02	AT1G09570|MLOC_81684|BRADI1G08400|Traes_4DL_53442ACE0|Traes_4AL_F46203719|Traes_4BS_CCF46C1E8	6	5629	441	629	510	0.425247	0.543342	-1.41528	-0.960413	-1.16433
OG5_136555	CSD	ATGRP2B	M0583_1.02	AT2G18790|MLOC_81684|BRADI1G08400|Traes_4DL_53442ACE0|Traes_4AL_F46203719|Traes_4BS_CCF46C1E8	6	5629	453	652	509	0.448784	0.56321	-1.32299	-0.858996	-1.05484
OG5_136555	CSD	ATGRP2B	M0583_1.02	AT5G35840|MLOC_81684|BRADI1G08400|Traes_4DL_53442ACE0|Traes_4AL_F46203719|Traes_4BS_CCF46C1E8	6	5629	449	642	491	0.444444	0.554572	-1.2931	-0.805521	-1.00151
OG5_136555	CSD	ATGRP2B	M0583_1.02	AT1G09570|MLOC_81684|BRADI1G10520|Traes_4DL_53442ACE0|Traes_4AS_1F3163292|Traes_4BS_CCF46C1E8	6	5629	441	652	515	0.440763	0.56321	-1.41573	-0.88998	-1.10348
OG5_136555	CSD	ATGRP2B	M0583_1.02	AT2G18790|MLOC_81684|BRADI1G10520|Traes_4DL_53442ACE0|Traes_4AS_1F3163292|Traes_4BS_CCF46C1E8	6	5629	447	647	470	0.454701	0.558891	-1.21394	-0.676349	-0.871072
OG5_136555	CSD	ATGRP2B	M0583_1.02	AT5G35840|MLOC_81684|BRADI1G10520|Traes_4DL_53442ACE0|Traes_4AS_1F3163292|Traes_4BS_CCF46C1E8	6	5629	460	684	531	0.465615	0.590852	-1.38034	-0.844375	-1.05569
OG5_136555	CSD	ATGRP2B	M0583_1.02	AT1G09570|MLOC_81684|BRADI1G64360|Traes_4DL_53442ACE0|Traes_4AS_1F3163292|Traes_4BS_CCF46C1E8	6	5629	443	648	418	0.465352	0.559755	-1.09821	-0.402393	-0.606688
OG5_136555	CSD	ATGRP2B	M0583_1.02	AT2G18790|MLOC_81684|BRADI1G64360|Traes_4DL_53442ACE0|Traes_4AS_1F3163292|Traes_4BS_CCF46C1E8	6	5629	449	638	401	0.466667	0.551117	-0.997803	-0.346713	-0.534864
OG5_136555	CSD	ATGRP2B	M0583_1.02	AT5G35840|MLOC_81684|BRADI1G64360|Traes_4DL_53442ACE0|Traes_4AS_1F3163292|Traes_4BS_CCF46C1E8	6	5629	460	677	438	0.486916	0.584805	-1.09005	-0.408849	-0.610367
OG5_136555	CSD	ATGRP2B	M0583_1.02	AT1G09570|MLOC_81684|BRADI1G08400|Traes_4DL_53442ACE0|Traes_4AS_1F3163292|Traes_4BS_CCF46C1E8	6	5629	454	712	517	0.483761	0.615039	-1.39009	-0.675406	-0.911724
OG5_136555	CSD	ATGRP2B	M0583_1.02	AT2G18790|MLOC_81684|BRADI1G08400|Traes_4DL_53442ACE0|Traes_4AS_1F3163292|Traes_4BS_CCF46C1E8	6	5629	457	710	490	0.494675	0.613311	-1.25977	-0.554238	-0.776167
OG5_136555	CSD	ATGRP2B	M0583_1.02	AT5G35840|MLOC_81684|BRADI1G08400|Traes_4DL_53442ACE0|Traes_4AS_1F3163292|Traes_4BS_CCF46C1E8	6	5629	461	723	504	0.500066	0.624541	-1.29802	-0.57767	-0.805458
OG5_136555	CSD	ATGRP2B	M0583_1.02	AT1G09570|MLOC_81684|BRADI1G10520|Traes_4DL_53442ACE0|Traes_4BS_CCF46C1E8|Traes_5AL_B5FA7CEF0	6	5629	441	639	506	0.432873	0.55198	-1.40509	-0.896638	-1.10674
OG5_136555	CSD	ATGRP2B	M0583_1.02	AT2G18790|MLOC_81684|BRADI1G10520|Traes_4DL_53442ACE0|Traes_4BS_CCF46C1E8|Traes_5AL_B5FA7CEF0	6	5629	454	659	500	0.45549	0.569257	-1.30142	-0.785105	-0.985806
OG5_136555	CSD	ATGRP2B	M0583_1.02	AT5G35840|MLOC_81684|BRADI1G10520|Traes_4DL_53442ACE0|Traes_4BS_CCF46C1E8|Traes_5AL_B5FA7CEF0	6	5629	451	649	484	0.450888	0.560619	-1.27456	-0.741445	-0.941687
OG5_136555	CSD	ATGRP2B	M0583_1.02	AT1G09570|MLOC_81684|BRADI1G64360|Traes_4DL_53442ACE0|Traes_4BS_CCF46C1E8|Traes_5AL_B5FA7CEF0	6	5629	455	707	509	0.482314	0.61072	-1.36928	-0.654589	-0.888803
OG5_136555	CSD	ATGRP2B	M0583_1.02	AT2G18790|MLOC_81684|BRADI1G64360|Traes_4DL_53442ACE0|Traes_4BS_CCF46C1E8|Traes_5AL_B5FA7CEF0	6	5629	458	702	478	0.492308	0.606401	-1.22531	-0.523153	-0.741147
OG5_136555	CSD	ATGRP2B	M0583_1.02	AT5G35840|MLOC_81684|BRADI1G64360|Traes_4DL_53442ACE0|Traes_4BS_CCF46C1E8|Traes_5AL_B5FA7CEF0	6	5629	461	716	494	0.497041	0.618494	-1.27887	-0.553582	-0.780096
OG5_136555	CSD	ATGRP2B	M0583_1.02	AT1G09570|MLOC_81684|BRADI1G08400|Traes_4DL_53442ACE0|Traes_4BS_CCF46C1E8|Traes_5AL_B5FA7CEF0	6	5629	441	637	417	0.456016	0.550253	-1.11519	-0.434601	-0.638559
OG5_136555	CSD	ATGRP2B	M0583_1.02	AT2G18790|MLOC_81684|BRADI1G08400|Traes_4DL_53442ACE0|Traes_4BS_CCF46C1E8|Traes_5AL_B5FA7CEF0	6	5629	453	660	429	0.475608	0.570121	-1.07952	-0.41903	-0.616698
OG5_136555	CSD	ATGRP2B	M0583_1.02	AT5G35840|MLOC_81684|BRADI1G08400|Traes_4DL_53442ACE0|Traes_4BS_CCF46C1E8|Traes_5AL_B5FA7CEF0	6	5629	450	649	432	0.465483	0.560619	-1.10503	-0.471677	-0.668271
OG5_136555	CSD	ATGRP2B	M0583_1.02	AT1G09570|MLOC_81684|BRADI1G10520|Traes_4AL_F46203719|Traes_4DS_9C6CD24ED|Traes_4BL_4E9C903D0	6	5629	218	298	242	0.385378	0.485171	-1.33722	-0.963133	-1.14785
OG5_136555	CSD	ATGRP2B	M0583_1.02	AT2G18790|MLOC_81684|BRADI1G10520|Traes_4AL_F46203719|Traes_4DS_9C6CD24ED|Traes_4BL_4E9C903D0	6	5629	233	336	261	0.418743	0.523677	-1.30317	-0.844788	-1.03753
OG5_136555	CSD	ATGRP2B	M0583_1.02	AT5G35840|MLOC_81684|BRADI1G10520|Traes_4AL_F46203719|Traes_4DS_9C6CD24ED|Traes_4BL_4E9C903D0	6	5629	218	303	237	0.402256	0.498875	-1.25919	-0.862665	-1.04258
OG5_136555	CSD	ATGRP2B	M0583_1.02	AT1G09570|MLOC_81684|BRADI1G64360|Traes_4AL_F46203719|Traes_4DS_9C6CD24ED|Traes_4BL_4E9C903D0	6	5629	232	371	264	0.491136	0.608546	-1.25506	-0.625729	-0.836695
OG5_136555	CSD	ATGRP2B	M0583_1.02	AT2G18790|MLOC_81684|BRADI1G64360|Traes_4AL_F46203719|Traes_4DS_9C6CD24ED|Traes_4BL_4E9C903D0	6	5629	246	390	254	0.505813	0.60784	-1.09202	-0.422941	-0.622868
OG5_136555	CSD	ATGRP2B	M0583_1.02	AT5G35840|MLOC_81684|BRADI1G64360|Traes_4AL_F46203719|Traes_4DS_9C6CD24ED|Traes_4BL_4E9C903D0	6	5629	228	363	242	0.497727	0.60219	-1.12838	-0.474609	-0.676107
OG5_136555	CSD	ATGRP2B	M0583_1.02	AT1G09570|MLOC_81684|BRADI1G08400|Traes_4AL_F46203719|Traes_4DS_9C6CD24ED|Traes_4BL_4E9C903D0	6	5629	227	345	243	0.461691	0.563787	-1.17778	-0.601258	-0.797306
OG5_136555	CSD	ATGRP2B	M0583_1.02	AT2G18790|MLOC_81684|BRADI1G08400|Traes_4AL_F46203719|Traes_4DS_9C6CD24ED|Traes_4BL_4E9C903D0	6	5629	241	376	247	0.49	0.588113	-1.08525	-0.44185	-0.637628
OG5_136555	CSD	ATGRP2B	M0583_1.02	AT5G35840|MLOC_81684|BRADI1G08400|Traes_4AL_F46203719|Traes_4DS_9C6CD24ED|Traes_4BL_4E9C903D0	6	5629	224	336	227	0.466415	0.555295	-1.04094	-0.504535	-0.681407
OG5_136555	CSD	ATGRP2B	M0583_1.02	AT1G09570|MLOC_81684|BRADI1G10520|Traes_4AS_1F3163292|Traes_4DS_9C6CD24ED|Traes_4BL_4E9C903D0	6	5629	233	378	260	0.500375	0.620028	-1.25541	-0.545842	-0.767648
OG5_136555	CSD	ATGRP2B	M0583_1.02	AT2G18790|MLOC_81684|BRADI1G10520|Traes_4AS_1F3163292|Traes_4DS_9C6CD24ED|Traes_4BL_4E9C903D0	6	5629	248	401	257	0.514591	0.624984	-1.14922	-0.388036	-0.60612
OG5_136555	CSD	ATGRP2B	M0583_1.02	AT5G35840|MLOC_81684|BRADI1G10520|Traes_4AS_1F3163292|Traes_4DS_9C6CD24ED|Traes_4BL_4E9C903D0	6	5629	230	380	259	0.510606	0.630391	-1.23615	-0.52482	-0.744927
OG5_136555	CSD	ATGRP2B	M0583_1.02	AT1G09570|MLOC_81684|BRADI1G64360|Traes_4AS_1F3163292|Traes_4DS_9C6CD24ED|Traes_4BL_4E9C903D0	6	5629	232	376	194	0.535081	0.616747	-0.861394	0.0322557	-0.174659
OG5_136555	CSD	ATGRP2B	M0583_1.02	AT2G18790|MLOC_81684|BRADI1G64360|Traes_4AS_1F3163292|Traes_4DS_9C6CD24ED|Traes_4BL_4E9C903D0	6	5629	246	394	202	0.530724	0.614074	-0.88308	0.0432492	-0.170249
OG5_136555	CSD	ATGRP2B	M0583_1.02	AT5G35840|MLOC_81684|BRADI1G64360|Traes_4AS_1F3163292|Traes_4DS_9C6CD24ED|Traes_4BL_4E9C903D0	6	5629	228	368	178	0.535101	0.610484	-0.803241	0.14076	-0.0670746
OG5_136555	CSD	ATGRP2B	M0583_1.02	AT1G09570|MLOC_81684|BRADI1G08400|Traes_4AS_1F3163292|Traes_4DS_9C6CD24ED|Traes_4BL_4E9C903D0	6	5629	235	404	246	0.542105	0.665167	-1.20373	-0.280438	-0.525816
OG5_136555	CSD	ATGRP2B	M0583_1.02	AT2G18790|MLOC_81684|BRADI1G08400|Traes_4AS_1F3163292|Traes_4DS_9C6CD24ED|Traes_4BL_4E9C903D0	6	5629	249	427	245	0.552143	0.667883	-1.12765	-0.162244	-0.405639
OG5_136555	CSD	ATGRP2B	M0583_1.02	AT5G35840|MLOC_81684|BRADI1G08400|Traes_4AS_1F3163292|Traes_4DS_9C6CD24ED|Traes_4BL_4E9C903D0	6	5629	231	393	230	0.540684	0.654436	-1.13085	-0.200801	-0.439741
OG5_136555	CSD	ATGRP2B	M0583_1.02	AT1G09570|MLOC_81684|BRADI1G10520|Traes_5AL_B5FA7CEF0|Traes_4DS_9C6CD24ED|Traes_4BL_4E9C903D0	6	5629	229	351	236	0.473134	0.573592	-1.13913	-0.49373	-0.695167
OG5_136555	CSD	ATGRP2B	M0583_1.02	AT2G18790|MLOC_81684|BRADI1G10520|Traes_5AL_B5FA7CEF0|Traes_4DS_9C6CD24ED|Traes_4BL_4E9C903D0	6	5629	243	385	248	0.5	0.60219	-1.10399	-0.398958	-0.604921
OG5_136555	CSD	ATGRP2B	M0583_1.02	AT5G35840|MLOC_81684|BRADI1G10520|Traes_5AL_B5FA7CEF0|Traes_4DS_9C6CD24ED|Traes_4BL_4E9C903D0	6	5629	229	346	229	0.480252	0.571822	-1.04153	-0.458352	-0.641592
OG5_136555	CSD	ATGRP2B	M0583_1.02	AT1G09570|MLOC_81684|BRADI1G64360|Traes_5AL_B5FA7CEF0|Traes_4DS_9C6CD24ED|Traes_4BL_4E9C903D0	6	5629	234	405	247	0.543108	0.666813	-1.20705	-0.283688	-0.52941
OG5_136555	CSD	ATGRP2B	M0583_1.02	AT2G18790|MLOC_81684|BRADI1G64360|Traes_5AL_B5FA7CEF0|Traes_4DS_9C6CD24ED|Traes_4BL_4E9C903D0	6	5629	248	426	244	0.550952	0.666319	-1.12664	-0.158877	-0.402487
OG5_136555	CSD	ATGRP2B	M0583_1.02	AT5G35840|MLOC_81684|BRADI1G64360|Traes_5AL_B5FA7CEF0|Traes_4DS_9C6CD24ED|Traes_4BL_4E9C903D0	6	5629	232	389	223	0.540431	0.647775	-1.0781	-0.160509	-0.39246
OG5_136555	CSD	ATGRP2B	M0583_1.02	AT1G09570|MLOC_81684|BRADI1G08400|Traes_5AL_B5FA7CEF0|Traes_4DS_9C6CD24ED|Traes_4BL_4E9C903D0	6	5629	228	351	196	0.49403	0.573592	-0.902188	-0.110495	-0.307784
OG5_136555	CSD	ATGRP2B	M0583_1.02	AT2G18790|MLOC_81684|BRADI1G08400|Traes_5AL_B5FA7CEF0|Traes_4DS_9C6CD24ED|Traes_4BL_4E9C903D0	6	5629	241	378	199	0.515476	0.591241	-0.833633	-0.0030527	-0.198689
OG5_136555	CSD	ATGRP2B	M0583_1.02	AT5G35840|MLOC_81684|BRADI1G08400|Traes_5AL_B5FA7CEF0|Traes_4DS_9C6CD24ED|Traes_4BL_4E9C903D0	6	5629	227	342	192	0.491069	0.565211	-0.853139	-0.120572	-0.304965
OG5_136555	CSD	ATGRP2B	M0583_1.02	AT1G09570|MLOC_81684|BRADI1G10520|Traes_4BL_94E5E213F|Traes_4AL_F46203719|Traes_4DS_9C6CD24ED	6	5629	653	842	627	0.261286	0.313304	-1.0815	-0.737955	-0.893326
OG5_136555	CSD	ATGRP2B	M0583_1.02	AT2G18790|MLOC_81684|BRADI1G10520|Traes_4BL_94E5E213F|Traes_4AL_F46203719|Traes_4DS_9C6CD24ED	6	5629	654	843	540	0.276805	0.313676	-0.765666	-0.387394	-0.51552
OG5_136555	CSD	ATGRP2B	M0583_1.02	AT5G35840|MLOC_81684|BRADI1G10520|Traes_4BL_94E5E213F|Traes_4AL_F46203719|Traes_4DS_9C6CD24ED	6	5629	710	923	698	0.28685	0.346684	-1.12433	-0.777011	-0.937238
OG5_136555	CSD	ATGRP2B	M0583_1.02	AT1G09570|MLOC_81684|BRADI1G64360|Traes_4BL_94E5E213F|Traes_4AL_F46203719|Traes_4DS_9C6CD24ED	6	5629	663	865	388	0.312433	0.321862	-0.190843	0.259318	0.179611
OG5_136555	CSD	ATGRP2B	M0583_1.02	AT2G18790|MLOC_81684|BRADI1G64360|Traes_4BL_94E5E213F|Traes_4AL_F46203719|Traes_4DS_9C6CD24ED	6	5629	665	859	380	0.317191	0.31963	-0.0497121	0.280131	0.230833
OG5_136555	CSD	ATGRP2B	M0583_1.02	AT5G35840|MLOC_81684|BRADI1G64360|Traes_4BL_94E5E213F|Traes_4AL_F46203719|Traes_4DS_9C6CD24ED	6	5629	720	938	461	0.33442	0.352318	-0.330951	0.114781	0.0215146
OG5_136555	CSD	ATGRP2B	M0583_1.02	AT1G09570|MLOC_81684|BRADI1G08400|Traes_4BL_94E5E213F|Traes_4AL_F46203719|Traes_4DS_9C6CD24ED	6	5629	726	1037	686	0.328576	0.385863	-0.967273	-0.458061	-0.624164
OG5_136555	CSD	ATGRP2B	M0583_1.02	AT2G18790|MLOC_81684|BRADI1G08400|Traes_4BL_94E5E213F|Traes_4AL_F46203719|Traes_4DS_9C6CD24ED	6	5629	737	1031	617	0.33996	0.38363	-0.741635	-0.245578	-0.387108
OG5_136555	CSD	ATGRP2B	M0583_1.02	AT5G35840|MLOC_81684|BRADI1G08400|Traes_4BL_94E5E213F|Traes_4AL_F46203719|Traes_4DS_9C6CD24ED	6	5629	747	1074	699	0.346026	0.4034	-0.92665	-0.422077	-0.583456
OG5_136555	CSD	ATGRP2B	M0583_1.02	AT1G09570|MLOC_81684|BRADI1G10520|Traes_4BL_94E5E213F|Traes_4AS_1F3163292|Traes_4DS_9C6CD24ED	6	5629	661	864	351	0.316284	0.32149	-0.105484	0.401805	0.323053
OG5_136555	CSD	ATGRP2B	M0583_1.02	AT2G18790|MLOC_81684|BRADI1G10520|Traes_4BL_94E5E213F|Traes_4AS_1F3163292|Traes_4DS_9C6CD24ED	6	5629	661	862	351	0.320532	0.320746	-0.004341	0.398629	0.344098
OG5_136555	CSD	ATGRP2B	M0583_1.02	AT5G35840|MLOC_81684|BRADI1G10520|Traes_4BL_94E5E213F|Traes_4AS_1F3163292|Traes_4DS_9C6CD24ED	6	5629	720	939	436	0.337793	0.352694	-0.275228	0.206224	0.113794
OG5_136555	CSD	ATGRP2B	M0583_1.02	AT1G09570|MLOC_81684|BRADI1G64360|Traes_4BL_94E5E213F|Traes_4AS_1F3163292|Traes_4DS_9C6CD24ED	6	5629	663	861	343	0.319173	0.320374	-0.0244201	0.42833	0.365089
OG5_136555	CSD	ATGRP2B	M0583_1.02	AT2G18790|MLOC_81684|BRADI1G64360|Traes_4BL_94E5E213F|Traes_4AS_1F3163292|Traes_4DS_9C6CD24ED	6	5629	664	855	343	0.312659	0.318142	-0.112248	0.418911	0.336271
OG5_136555	CSD	ATGRP2B	M0583_1.02	AT5G35840|MLOC_81684|BRADI1G64360|Traes_4BL_94E5E213F|Traes_4AS_1F3163292|Traes_4DS_9C6CD24ED	6	5629	720	935	433	0.337221	0.351191	-0.259141	0.21034	0.121142
OG5_136555	CSD	ATGRP2B	M0583_1.02	AT1G09570|MLOC_81684|BRADI1G08400|Traes_4BL_94E5E213F|Traes_4AS_1F3163292|Traes_4DS_9C6CD24ED	6	5629	730	1059	506	0.360238	0.394049	-0.559035	0.160818	0.0077118
OG5_136555	CSD	ATGRP2B	M0583_1.02	AT2G18790|MLOC_81684|BRADI1G08400|Traes_4BL_94E5E213F|Traes_4AS_1F3163292|Traes_4DS_9C6CD24ED	6	5629	741	1049	488	0.360351	0.390328	-0.500361	0.203277	0.0582777
OG5_136555	CSD	ATGRP2B	M0583_1.02	AT5G35840|MLOC_81684|BRADI1G08400|Traes_4BL_94E5E213F|Traes_4AS_1F3163292|Traes_4DS_9C6CD24ED	6	5629	754	1086	494	0.373356	0.407908	-0.551881	0.238065	0.0762766
OG5_136555	CSD	ATGRP2B	M0583_1.02	AT1G09570|MLOC_81684|BRADI1G10520|Traes_4BL_94E5E213F|Traes_5AL_B5FA7CEF0|Traes_4DS_9C6CD24ED	6	5629	736	1072	703	0.337978	0.398886	-0.994861	-0.438737	-0.613929
OG5_136555	CSD	ATGRP2B	M0583_1.02	AT2G18790|MLOC_81684|BRADI1G10520|Traes_4BL_94E5E213F|Traes_5AL_B5FA7CEF0|Traes_4DS_9C6CD24ED	6	5629	744	1067	636	0.348683	0.397026	-0.793314	-0.237553	-0.392322
OG5_136555	CSD	ATGRP2B	M0583_1.02	AT5G35840|MLOC_81684|BRADI1G10520|Traes_4BL_94E5E213F|Traes_5AL_B5FA7CEF0|Traes_4DS_9C6CD24ED	6	5629	752	1108	721	0.353859	0.416171	-0.975539	-0.421698	-0.594634
OG5_136555	CSD	ATGRP2B	M0583_1.02	AT1G09570|MLOC_81684|BRADI1G64360|Traes_4BL_94E5E213F|Traes_5AL_B5FA7CEF0|Traes_4DS_9C6CD24ED	6	5629	741	1089	538	0.365845	0.405212	-0.632973	0.106173	-0.0569964
OG5_136555	CSD	ATGRP2B	M0583_1.02	AT2G18790|MLOC_81684|BRADI1G64360|Traes_4BL_94E5E213F|Traes_5AL_B5FA7CEF0|Traes_4DS_9C6CD24ED	6	5629	747	1078	524	0.365789	0.401119	-0.573863	0.13294	-0.019914
OG5_136555	CSD	ATGRP2B	M0583_1.02	AT5G35840|MLOC_81684|BRADI1G64360|Traes_4BL_94E5E213F|Traes_5AL_B5FA7CEF0|Traes_4DS_9C6CD24ED	6	5629	756	1115	529	0.378102	0.4188	-0.633171	0.172177	0.0001046
OG5_136555	CSD	ATGRP2B	M0583_1.02	AT1G09570|MLOC_81684|BRADI1G08400|Traes_4BL_94E5E213F|Traes_5AL_B5FA7CEF0|Traes_4DS_9C6CD24ED	6	5629	733	1065	507	0.360578	0.396282	-0.587007	0.166724	0.0062442
OG5_136555	CSD	ATGRP2B	M0583_1.02	AT2G18790|MLOC_81684|BRADI1G08400|Traes_4BL_94E5E213F|Traes_5AL_B5FA7CEF0|Traes_4DS_9C6CD24ED	6	5629	745	1061	455	0.367148	0.394793	-0.456225	0.325781	0.174727
OG5_136555	CSD	ATGRP2B	M0583_1.02	AT5G35840|MLOC_81684|BRADI1G08400|Traes_4BL_94E5E213F|Traes_5AL_B5FA7CEF0|Traes_4DS_9C6CD24ED	6	5629	748	1101	570	0.368325	0.413542	-0.712406	0.0263993	-0.144755
OG5_136555	CSD	ATGRP2B	M0583_1.02	AT1G09570|MLOC_81684|BRADI1G10520|Traes_4AL_F46203719|Traes_4BS_CCF46C1E8|Traes_4DS_9C6CD24ED	6	5629	375	421	371	0.151075	0.18872	-1.29799	-1.19665	-1.34101
OG5_136555	CSD	ATGRP2B	M0583_1.02	AT2G18790|MLOC_81684|BRADI1G10520|Traes_4AL_F46203719|Traes_4BS_CCF46C1E8|Traes_4DS_9C6CD24ED	6	5629	454	498	441	0.179911	0.22508	-1.30624	-1.21155	-1.35596
OG5_136555	CSD	ATGRP2B	M0583_1.02	AT5G35840|MLOC_81684|BRADI1G10520|Traes_4AL_F46203719|Traes_4BS_CCF46C1E8|Traes_4DS_9C6CD24ED	6	5629	453	497	443	0.179042	0.225092	-1.33166	-1.23109	-1.37884
OG5_136555	CSD	ATGRP2B	M0583_1.02	AT1G09570|MLOC_81684|BRADI1G64360|Traes_4AL_F46203719|Traes_4BS_CCF46C1E8|Traes_4DS_9C6CD24ED	6	5629	517	653	507	0.243963	0.295135	-1.12905	-0.844661	-0.996812
OG5_136555	CSD	ATGRP2B	M0583_1.02	AT2G18790|MLOC_81684|BRADI1G64360|Traes_4AL_F46203719|Traes_4BS_CCF46C1E8|Traes_4DS_9C6CD24ED	6	5629	529	659	437	0.262607	0.297846	-0.770439	-0.463224	-0.582248
OG5_136555	CSD	ATGRP2B	M0583_1.02	AT5G35840|MLOC_81684|BRADI1G64360|Traes_4AL_F46203719|Traes_4BS_CCF46C1E8|Traes_4DS_9C6CD24ED	6	5629	563	701	535	0.267363	0.320467	-1.07917	-0.800223	-0.946633
OG5_136555	CSD	ATGRP2B	M0583_1.02	AT1G09570|MLOC_81684|BRADI1G08400|Traes_4AL_F46203719|Traes_4BS_CCF46C1E8|Traes_4DS_9C6CD24ED	6	5629	517	645	506	0.237939	0.289132	-1.15294	-0.871849	-1.02596
OG5_136555	CSD	ATGRP2B	M0583_1.02	AT2G18790|MLOC_81684|BRADI1G08400|Traes_4AL_F46203719|Traes_4BS_CCF46C1E8|Traes_4DS_9C6CD24ED	6	5629	564	688	516	0.262126	0.310953	-1.02259	-0.755772	-0.894835
OG5_136555	CSD	ATGRP2B	M0583_1.02	AT5G35840|MLOC_81684|BRADI1G08400|Traes_4AL_F46203719|Traes_4BS_CCF46C1E8|Traes_4DS_9C6CD24ED	6	5629	532	658	457	0.257911	0.298009	-0.876204	-0.568956	-0.698659
OG5_136555	CSD	ATGRP2B	M0583_1.02	AT1G09570|MLOC_81684|BRADI1G10520|Traes_4AS_1F3163292|Traes_4BS_CCF46C1E8|Traes_4DS_9C6CD24ED	6	5629	524	681	507	0.256209	0.30779	-1.09134	-0.73722	-0.894943
OG5_136555	CSD	ATGRP2B	M0583_1.02	AT2G18790|MLOC_81684|BRADI1G10520|Traes_4AS_1F3163292|Traes_4BS_CCF46C1E8|Traes_4DS_9C6CD24ED	6	5629	536	691	450	0.274647	0.312309	-0.785332	-0.423198	-0.551111
OG5_136555	CSD	ATGRP2B	M0583_1.02	AT5G35840|MLOC_81684|BRADI1G10520|Traes_4AS_1F3163292|Traes_4BS_CCF46C1E8|Traes_4DS_9C6CD24ED	6	5629	575	726	535	0.278984	0.331896	-1.03828	-0.71176	-0.86044
OG5_136555	CSD	ATGRP2B	M0583_1.02	AT1G09570|MLOC_81684|BRADI1G64360|Traes_4AS_1F3163292|Traes_4BS_CCF46C1E8|Traes_4DS_9C6CD24ED	6	5629	528	683	285	0.303268	0.308694	-0.114459	0.364563	0.288679
OG5_136555	CSD	ATGRP2B	M0583_1.02	AT2G18790|MLOC_81684|BRADI1G64360|Traes_4AS_1F3163292|Traes_4BS_CCF46C1E8|Traes_4DS_9C6CD24ED	6	5629	538	686	284	0.311249	0.310049	0.0251883	0.375618	0.331101
OG5_136555	CSD	ATGRP2B	M0583_1.02	AT5G35840|MLOC_81684|BRADI1G64360|Traes_4AS_1F3163292|Traes_4BS_CCF46C1E8|Traes_4DS_9C6CD24ED	6	5629	574	727	334	0.322895	0.332353	-0.185339	0.222671	0.149171
OG5_136555	CSD	ATGRP2B	M0583_1.02	AT1G09570|MLOC_81684|BRADI1G08400|Traes_4AS_1F3163292|Traes_4BS_CCF46C1E8|Traes_4DS_9C6CD24ED	6	5629	587	835	552	0.320881	0.377393	-0.975393	-0.456462	-0.624655
OG5_136555	CSD	ATGRP2B	M0583_1.02	AT2G18790|MLOC_81684|BRADI1G08400|Traes_4AS_1F3163292|Traes_4BS_CCF46C1E8|Traes_4DS_9C6CD24ED	6	5629	605	842	515	0.335604	0.380556	-0.769436	-0.289956	-0.432049
OG5_136555	CSD	ATGRP2B	M0583_1.02	AT5G35840|MLOC_81684|BRADI1G08400|Traes_4AS_1F3163292|Traes_4BS_CCF46C1E8|Traes_4DS_9C6CD24ED	6	5629	607	845	541	0.335769	0.386298	-0.852026	-0.386275	-0.534868
OG5_136555	CSD	ATGRP2B	M0583_1.02	AT1G09570|MLOC_81684|BRADI1G10520|Traes_4BS_CCF46C1E8|Traes_5AL_B5FA7CEF0|Traes_4DS_9C6CD24ED	6	5629	525	679	517	0.251177	0.304373	-1.13814	-0.79419	-0.955272
OG5_136555	CSD	ATGRP2B	M0583_1.02	AT2G18790|MLOC_81684|BRADI1G10520|Traes_4BS_CCF46C1E8|Traes_5AL_B5FA7CEF0|Traes_4DS_9C6CD24ED	6	5629	578	722	528	0.275267	0.32632	-1.01893	-0.692855	-0.839519
OG5_136555	CSD	ATGRP2B	M0583_1.02	AT5G35840|MLOC_81684|BRADI1G10520|Traes_4BS_CCF46C1E8|Traes_5AL_B5FA7CEF0|Traes_4DS_9C6CD24ED	6	5629	542	688	469	0.269149	0.311597	-0.887152	-0.525746	-0.663839
OG5_136555	CSD	ATGRP2B	M0583_1.02	AT1G09570|MLOC_81684|BRADI1G64360|Traes_4BS_CCF46C1E8|Traes_5AL_B5FA7CEF0|Traes_4DS_9C6CD24ED	6	5629	589	840	557	0.322257	0.379652	-0.984758	-0.463259	-0.632744
OG5_136555	CSD	ATGRP2B	M0583_1.02	AT2G18790|MLOC_81684|BRADI1G64360|Traes_4BS_CCF46C1E8|Traes_5AL_B5FA7CEF0|Traes_4DS_9C6CD24ED	6	5629	604	846	519	0.336842	0.382364	-0.775504	-0.296142	-0.438833
OG5_136555	CSD	ATGRP2B	M0583_1.02	AT5G35840|MLOC_81684|BRADI1G64360|Traes_4BS_CCF46C1E8|Traes_5AL_B5FA7CEF0|Traes_4DS_9C6CD24ED	6	5629	600	846	536	0.335978	0.386755	-0.855203	-0.363821	-0.516176
OG5_136555	CSD	ATGRP2B	M0583_1.02	AT1G09570|MLOC_81684|BRADI1G08400|Traes_4BS_CCF46C1E8|Traes_5AL_B5FA7CEF0|Traes_4DS_9C6CD24ED	6	5629	527	681	300	0.295803	0.305269	-0.201932	0.28627	0.200322
OG5_136555	CSD	ATGRP2B	M0583_1.02	AT2G18790|MLOC_81684|BRADI1G08400|Traes_4BS_CCF46C1E8|Traes_5AL_B5FA7CEF0|Traes_4DS_9C6CD24ED	6	5629	577	724	346	0.315514	0.327224	-0.233062	0.160446	0.0840747
OG5_136555	CSD	ATGRP2B	M0583_1.02	AT5G35840|MLOC_81684|BRADI1G08400|Traes_4BS_CCF46C1E8|Traes_5AL_B5FA7CEF0|Traes_4DS_9C6CD24ED	6	5629	541	693	325	0.305688	0.313861	-0.16959	0.19049	0.125014
OG5_136555	CSD	ATGRP2B	M0583_1.02	AT1G09570|MLOC_81684|BRADI1G10520|Traes_5DL_0B769D390|Traes_4AL_F46203719|Traes_4BL_4E9C903D0	6	5629	227	351	238	0.471642	0.573592	-1.15606	-0.512891	-0.71573
OG5_136555	CSD	ATGRP2B	M0583_1.02	AT2G18790|MLOC_81684|BRADI1G10520|Traes_5DL_0B769D390|Traes_4AL_F46203719|Traes_4BL_4E9C903D0	6	5629	242	386	250	0.5	0.603754	-1.11799	-0.410776	-0.618443
OG5_136555	CSD	ATGRP2B	M0583_1.02	AT5G35840|MLOC_81684|BRADI1G10520|Traes_5DL_0B769D390|Traes_4AL_F46203719|Traes_4BL_4E9C903D0	6	5629	228	344	228	0.477987	0.568517	-1.03566	-0.461509	-0.642941
OG5_136555	CSD	ATGRP2B	M0583_1.02	AT1G09570|MLOC_81684|BRADI1G64360|Traes_5DL_0B769D390|Traes_4AL_F46203719|Traes_4BL_4E9C903D0	6	5629	233	407	249	0.543358	0.670106	-1.23067	-0.29014	-0.540551
OG5_136555	CSD	ATGRP2B	M0583_1.02	AT2G18790|MLOC_81684|BRADI1G64360|Traes_5DL_0B769D390|Traes_4AL_F46203719|Traes_4BL_4E9C903D0	6	5629	247	429	247	0.552381	0.671011	-1.15043	-0.168931	-0.416786
OG5_136555	CSD	ATGRP2B	M0583_1.02	AT5G35840|MLOC_81684|BRADI1G64360|Traes_5DL_0B769D390|Traes_4AL_F46203719|Traes_4BL_4E9C903D0	6	5629	232	390	225	0.539924	0.649441	-1.0971	-0.172815	-0.407581
OG5_136555	CSD	ATGRP2B	M0583_1.02	AT1G09570|MLOC_81684|BRADI1G08400|Traes_5DL_0B769D390|Traes_4AL_F46203719|Traes_4BL_4E9C903D0	6	5629	227	354	199	0.49602	0.578494	-0.927307	-0.123082	-0.324587
OG5_136555	CSD	ATGRP2B	M0583_1.02	AT2G18790|MLOC_81684|BRADI1G08400|Traes_5DL_0B769D390|Traes_4AL_F46203719|Traes_4BL_4E9C903D0	6	5629	240	382	203	0.518095	0.597497	-0.864529	-0.0197314	-0.220391
OG5_136555	CSD	ATGRP2B	M0583_1.02	AT5G35840|MLOC_81684|BRADI1G08400|Traes_5DL_0B769D390|Traes_4AL_F46203719|Traes_4BL_4E9C903D0	6	5629	227	344	195	0.491824	0.568517	-0.877371	-0.138924	-0.326546
OG5_136555	CSD	ATGRP2B	M0583_1.02	AT1G09570|MLOC_81684|BRADI1G10520|Traes_5DL_0B769D390|Traes_4AS_1F3163292|Traes_4BL_4E9C903D0	6	5629	235	409	250	0.546115	0.673399	-1.22984	-0.288304	-0.538769
OG5_136555	CSD	ATGRP2B	M0583_1.02	AT2G18790|MLOC_81684|BRADI1G10520|Traes_5DL_0B769D390|Traes_4AS_1F3163292|Traes_4BL_4E9C903D0	6	5629	249	435	260	0.555	0.680396	-1.1993	-0.242767	-0.492191
OG5_136555	CSD	ATGRP2B	M0583_1.02	AT5G35840|MLOC_81684|BRADI1G10520|Traes_5DL_0B769D390|Traes_4AS_1F3163292|Traes_4BL_4E9C903D0	6	5629	234	399	234	0.546768	0.664428	-1.15214	-0.204927	-0.448325
OG5_136555	CSD	ATGRP2B	M0583_1.02	AT1G09570|MLOC_81684|BRADI1G64360|Traes_5DL_0B769D390|Traes_4AS_1F3163292|Traes_4BL_4E9C903D0	6	5629	233	406	240	0.547368	0.668459	-1.17864	-0.220635	-0.468156
OG5_136555	CSD	ATGRP2B	M0583_1.02	AT2G18790|MLOC_81684|BRADI1G64360|Traes_5DL_0B769D390|Traes_4AS_1F3163292|Traes_4BL_4E9C903D0	6	5629	247	426	269	0.536667	0.666319	-1.26615	-0.35632	-0.606191
OG5_136555	CSD	ATGRP2B	M0583_1.02	AT5G35840|MLOC_81684|BRADI1G64360|Traes_5DL_0B769D390|Traes_4AS_1F3163292|Traes_4BL_4E9C903D0	6	5629	232	388	226	0.53815	0.64611	-1.08707	-0.191486	-0.421381
OG5_136555	CSD	ATGRP2B	M0583_1.02	AT1G09570|MLOC_81684|BRADI1G08400|Traes_5DL_0B769D390|Traes_4AS_1F3163292|Traes_4BL_4E9C903D0	6	5629	234	405	256	0.536341	0.666813	-1.27308	-0.358444	-0.609641
OG5_136555	CSD	ATGRP2B	M0583_1.02	AT2G18790|MLOC_81684|BRADI1G08400|Traes_5DL_0B769D390|Traes_4AS_1F3163292|Traes_4BL_4E9C903D0	6	5629	248	425	269	0.539762	0.664755	-1.22352	-0.361317	-0.600488
OG5_136555	CSD	ATGRP2B	M0583_1.02	AT5G35840|MLOC_81684|BRADI1G08400|Traes_5DL_0B769D390|Traes_4AS_1F3163292|Traes_4BL_4E9C903D0	6	5629	232	392	257	0.526996	0.652771	-1.25355	-0.437512	-0.67347
OG5_136555	CSD	ATGRP2B	M0583_1.02	AT1G09570|MLOC_81684|BRADI1G10520|Traes_5DL_0B769D390|Traes_5AL_B5FA7CEF0|Traes_4BL_4E9C903D0	6	5629	227	348	191	0.492786	0.568689	-0.868101	-0.078364	-0.271959
OG5_136555	CSD	ATGRP2B	M0583_1.02	AT2G18790|MLOC_81684|BRADI1G10520|Traes_5DL_0B769D390|Traes_5AL_B5FA7CEF0|Traes_4BL_4E9C903D0	6	5629	242	382	215	0.514048	0.597497	-0.908599	-0.125394	-0.322204
OG5_136555	CSD	ATGRP2B	M0583_1.02	AT5G35840|MLOC_81684|BRADI1G10520|Traes_5DL_0B769D390|Traes_5AL_B5FA7CEF0|Traes_4BL_4E9C903D0	6	5629	228	341	190	0.491321	0.563559	-0.833658	-0.106385	-0.288105
OG5_136555	CSD	ATGRP2B	M0583_1.02	AT1G09570|MLOC_81684|BRADI1G64360|Traes_5DL_0B769D390|Traes_5AL_B5FA7CEF0|Traes_4BL_4E9C903D0	6	5629	233	401	261	0.529073	0.660227	-1.29247	-0.421592	-0.668853
OG5_136555	CSD	ATGRP2B	M0583_1.02	AT2G18790|MLOC_81684|BRADI1G64360|Traes_5DL_0B769D390|Traes_5AL_B5FA7CEF0|Traes_4BL_4E9C903D0	6	5629	247	419	271	0.530714	0.65537	-1.23765	-0.407857	-0.644089
OG5_136555	CSD	ATGRP2B	M0583_1.02	AT5G35840|MLOC_81684|BRADI1G64360|Traes_5DL_0B769D390|Traes_5AL_B5FA7CEF0|Traes_4BL_4E9C903D0	6	5629	232	382	248	0.518378	0.636119	-1.20413	-0.415967	-0.643189
OG5_136555	CSD	ATGRP2B	M0583_1.02	AT1G09570|MLOC_81684|BRADI1G08400|Traes_5DL_0B769D390|Traes_5AL_B5FA7CEF0|Traes_4BL_4E9C903D0	6	5629	227	347	247	0.46194	0.567055	-1.20565	-0.62638	-0.825602
OG5_136555	CSD	ATGRP2B	M0583_1.02	AT2G18790|MLOC_81684|BRADI1G08400|Traes_5DL_0B769D390|Traes_5AL_B5FA7CEF0|Traes_4BL_4E9C903D0	6	5629	240	371	261	0.476667	0.580292	-1.16164	-0.598532	-0.791188
OG5_136555	CSD	ATGRP2B	M0583_1.02	AT5G35840|MLOC_81684|BRADI1G08400|Traes_5DL_0B769D390|Traes_5AL_B5FA7CEF0|Traes_4BL_4E9C903D0	6	5629	227	336	247	0.452076	0.555295	-1.20888	-0.704684	-0.894109
OG5_136555	CSD	ATGRP2B	M0583_1.02	AT1G09570|MLOC_81684|BRADI1G10520|Traes_4BL_94E5E213F|Traes_5DL_0B769D390|Traes_4AL_F46203719	6	5629	732	1066	697	0.336732	0.396654	-0.984253	-0.432208	-0.605779
OG5_136555	CSD	ATGRP2B	M0583_1.02	AT2G18790|MLOC_81684|BRADI1G10520|Traes_4BL_94E5E213F|Traes_5DL_0B769D390|Traes_4AL_F46203719	6	5629	739	1057	624	0.346927	0.393305	-0.768261	-0.218303	-0.36976
OG5_136555	CSD	ATGRP2B	M0583_1.02	AT5G35840|MLOC_81684|BRADI1G10520|Traes_4BL_94E5E213F|Traes_5DL_0B769D390|Traes_4AL_F46203719	6	5629	747	1099	706	0.352602	0.412791	-0.950019	-0.393666	-0.564359
OG5_136555	CSD	ATGRP2B	M0583_1.02	AT1G09570|MLOC_81684|BRADI1G64360|Traes_4BL_94E5E213F|Traes_5DL_0B769D390|Traes_4AL_F46203719	6	5629	738	1084	535	0.364769	0.403351	-0.623221	0.107819	-0.0532767
OG5_136555	CSD	ATGRP2B	M0583_1.02	AT2G18790|MLOC_81684|BRADI1G64360|Traes_4BL_94E5E213F|Traes_5DL_0B769D390|Traes_4AL_F46203719	6	5629	745	1070	516	0.364203	0.398142	-0.55539	0.145883	-0.0043615
OG5_136555	CSD	ATGRP2B	M0583_1.02	AT5G35840|MLOC_81684|BRADI1G64360|Traes_4BL_94E5E213F|Traes_5DL_0B769D390|Traes_4AL_F46203719	6	5629	754	1110	524	0.377015	0.416922	-0.623648	0.180152	0.0092498
OG5_136555	CSD	ATGRP2B	M0583_1.02	AT1G09570|MLOC_81684|BRADI1G08400|Traes_4BL_94E5E213F|Traes_5DL_0B769D390|Traes_4AL_F46203719	6	5629	730	1059	500	0.359898	0.394049	-0.564654	0.179904	0.0229149
OG5_136555	CSD	ATGRP2B	M0583_1.02	AT2G18790|MLOC_81684|BRADI1G08400|Traes_4BL_94E5E213F|Traes_5DL_0B769D390|Traes_4AL_F46203719	6	5629	742	1052	440	0.365959	0.391444	-0.424183	0.361453	0.21315
OG5_136555	CSD	ATGRP2B	M0583_1.02	AT5G35840|MLOC_81684|BRADI1G08400|Traes_4BL_94E5E213F|Traes_5DL_0B769D390|Traes_4AL_F46203719	6	5629	745	1094	556	0.367639	0.410913	-0.686151	0.0583509	-0.110913
OG5_136555	CSD	ATGRP2B	M0583_1.02	AT1G09570|MLOC_81684|BRADI1G10520|Traes_4BL_94E5E213F|Traes_5DL_0B769D390|Traes_4AS_1F3163292	6	5629	735	1082	526	0.364769	0.402607	-0.612329	0.132767	-0.0291137
OG5_136555	CSD	ATGRP2B	M0583_1.02	AT2G18790|MLOC_81684|BRADI1G10520|Traes_4BL_94E5E213F|Traes_5DL_0B769D390|Traes_4AS_1F3163292	6	5629	744	1069	512	0.363693	0.39777	-0.558165	0.156969	0.0045838
OG5_136555	CSD	ATGRP2B	M0583_1.02	AT5G35840|MLOC_81684|BRADI1G10520|Traes_4BL_94E5E213F|Traes_5DL_0B769D390|Traes_4AS_1F3163292	6	5629	754	1108	523	0.376615	0.416171	-0.619278	0.180322	0.0104248
OG5_136555	CSD	ATGRP2B	M0583_1.02	AT1G09570|MLOC_81684|BRADI1G64360|Traes_4BL_94E5E213F|Traes_5DL_0B769D390|Traes_4AS_1F3163292	6	5629	736	1069	659	0.344548	0.39777	-0.871747	-0.306277	-0.470277
OG5_136555	CSD	ATGRP2B	M0583_1.02	AT2G18790|MLOC_81684|BRADI1G64360|Traes_4BL_94E5E213F|Traes_5DL_0B769D390|Traes_4AS_1F3163292	6	5629	742	1051	683	0.33271	0.391072	-0.9723	-0.418766	-0.591326
OG5_136555	CSD	ATGRP2B	M0583_1.02	AT5G35840|MLOC_81684|BRADI1G64360|Traes_4BL_94E5E213F|Traes_5DL_0B769D390|Traes_4AS_1F3163292	6	5629	752	1095	701	0.352887	0.411288	-0.925157	-0.386188	-0.552034
OG5_136555	CSD	ATGRP2B	M0583_1.02	AT1G09570|MLOC_81684|BRADI1G08400|Traes_4BL_94E5E213F|Traes_5DL_0B769D390|Traes_4AS_1F3163292	6	5629	733	1070	486	0.364599	0.398142	-0.548902	0.240335	0.0789424
OG5_136555	CSD	ATGRP2B	M0583_1.02	AT2G18790|MLOC_81684|BRADI1G08400|Traes_4BL_94E5E213F|Traes_5DL_0B769D390|Traes_4AS_1F3163292	6	5629	745	1056	517	0.359388	0.392933	-0.556201	0.121154	-0.0259629
OG5_136555	CSD	ATGRP2B	M0583_1.02	AT5G35840|MLOC_81684|BRADI1G08400|Traes_4BL_94E5E213F|Traes_5DL_0B769D390|Traes_4AS_1F3163292	6	5629	752	1095	563	0.368039	0.411288	-0.685134	0.0383785	-0.127966
OG5_136555	CSD	ATGRP2B	M0583_1.02	AT1G09570|MLOC_81684|BRADI1G10520|Traes_4BL_94E5E213F|Traes_5DL_0B769D390|Traes_5AL_B5FA7CEF0	6	5629	733	1062	499	0.360634	0.395165	-0.569325	0.18757	0.028453
OG5_136555	CSD	ATGRP2B	M0583_1.02	AT2G18790|MLOC_81684|BRADI1G10520|Traes_4BL_94E5E213F|Traes_5DL_0B769D390|Traes_5AL_B5FA7CEF0	6	5629	740	1055	446	0.366015	0.392561	-0.440565	0.346301	0.196178
OG5_136555	CSD	ATGRP2B	M0583_1.02	AT5G35840|MLOC_81684|BRADI1G10520|Traes_4BL_94E5E213F|Traes_5DL_0B769D390|Traes_5AL_B5FA7CEF0	6	5629	747	1095	560	0.36701	0.411288	-0.701438	0.0476082	-0.123811
OG5_136555	CSD	ATGRP2B	M0583_1.02	AT1G09570|MLOC_81684|BRADI1G64360|Traes_4BL_94E5E213F|Traes_5DL_0B769D390|Traes_5AL_B5FA7CEF0	6	5629	738	1073	489	0.365392	0.399258	-0.552645	0.235195	0.0736116
OG5_136555	CSD	ATGRP2B	M0583_1.02	AT2G18790|MLOC_81684|BRADI1G64360|Traes_4BL_94E5E213F|Traes_5DL_0B769D390|Traes_5AL_B5FA7CEF0	6	5629	744	1058	524	0.360011	0.393677	-0.557155	0.101983	-0.0427855
OG5_136555	CSD	ATGRP2B	M0583_1.02	AT5G35840|MLOC_81684|BRADI1G64360|Traes_4BL_94E5E213F|Traes_5DL_0B769D390|Traes_5AL_B5FA7CEF0	6	5629	753	1098	567	0.368096	0.412415	-0.700162	0.0308385	-0.13803
OG5_136555	CSD	ATGRP2B	M0583_1.02	AT1G09570|MLOC_81684|BRADI1G08400|Traes_4BL_94E5E213F|Traes_5DL_0B769D390|Traes_5AL_B5FA7CEF0	6	5629	730	1046	650	0.339111	0.389212	-0.838661	-0.32295	-0.476926
OG5_136555	CSD	ATGRP2B	M0583_1.02	AT2G18790|MLOC_81684|BRADI1G08400|Traes_4BL_94E5E213F|Traes_5DL_0B769D390|Traes_5AL_B5FA7CEF0	6	5629	740	1038	634	0.340357	0.386235	-0.773887	-0.287156	-0.430695
OG5_136555	CSD	ATGRP2B	M0583_1.02	AT5G35840|MLOC_81684|BRADI1G08400|Traes_4BL_94E5E213F|Traes_5DL_0B769D390|Traes_5AL_B5FA7CEF0	6	5629	743	1080	752	0.337336	0.405654	-1.09729	-0.575219	-0.756196
OG5_136555	CSD	ATGRP2B	M0583_1.02	AT1G09570|MLOC_81684|BRADI1G10520|Traes_5DL_0B769D390|Traes_4AL_F46203719|Traes_4BS_CCF46C1E8	6	5629	523	675	516	0.249676	0.30258	-1.1386	-0.804388	-0.964206
OG5_136555	CSD	ATGRP2B	M0583_1.02	AT2G18790|MLOC_81684|BRADI1G10520|Traes_5DL_0B769D390|Traes_4AL_F46203719|Traes_4BS_CCF46C1E8	6	5629	573	712	517	0.272859	0.321801	-0.990484	-0.675406	-0.817718
OG5_136555	CSD	ATGRP2B	M0583_1.02	AT5G35840|MLOC_81684|BRADI1G10520|Traes_5DL_0B769D390|Traes_4AL_F46203719|Traes_4BS_CCF46C1E8	6	5629	537	681	462	0.267287	0.308426	-0.868623	-0.514722	-0.649934
OG5_136555	CSD	ATGRP2B	M0583_1.02	AT1G09570|MLOC_81684|BRADI1G64360|Traes_5DL_0B769D390|Traes_4AL_F46203719|Traes_4BS_CCF46C1E8	6	5629	586	835	550	0.321156	0.377393	-0.970643	-0.448395	-0.616553
OG5_136555	CSD	ATGRP2B	M0583_1.02	AT2G18790|MLOC_81684|BRADI1G64360|Traes_5DL_0B769D390|Traes_4AL_F46203719|Traes_4BS_CCF46C1E8	6	5629	601	838	511	0.334847	0.378748	-0.755029	-0.283711	-0.423252
OG5_136555	CSD	ATGRP2B	M0583_1.02	AT5G35840|MLOC_81684|BRADI1G64360|Traes_5DL_0B769D390|Traes_4AL_F46203719|Traes_4BS_CCF46C1E8	6	5629	598	843	538	0.334516	0.385383	-0.859763	-0.379404	-0.53074
OG5_136555	CSD	ATGRP2B	M0583_1.02	AT1G09570|MLOC_81684|BRADI1G08400|Traes_5DL_0B769D390|Traes_4AL_F46203719|Traes_4BS_CCF46C1E8	6	5629	525	674	289	0.294712	0.302131	-0.159926	0.325813	0.244436
OG5_136555	CSD	ATGRP2B	M0583_1.02	AT2G18790|MLOC_81684|BRADI1G08400|Traes_5DL_0B769D390|Traes_4AL_F46203719|Traes_4BS_CCF46C1E8	6	5629	574	716	342	0.313519	0.323609	-0.203049	0.161275	0.0918527
OG5_136555	CSD	ATGRP2B	M0583_1.02	AT5G35840|MLOC_81684|BRADI1G08400|Traes_5DL_0B769D390|Traes_4AL_F46203719|Traes_4BS_CCF46C1E8	6	5629	537	686	317	0.30424	0.310691	-0.135213	0.213641	0.153143
OG5_136555	CSD	ATGRP2B	M0583_1.02	AT1G09570|MLOC_81684|BRADI1G10520|Traes_5DL_0B769D390|Traes_4AS_1F3163292|Traes_4BS_CCF46C1E8	6	5629	590	861	563	0.329343	0.389144	-1.00102	-0.432271	-0.609746
OG5_136555	CSD	ATGRP2B	M0583_1.02	AT2G18790|MLOC_81684|BRADI1G10520|Traes_5DL_0B769D390|Traes_4AS_1F3163292|Traes_4BS_CCF46C1E8	6	5629	609	865	523	0.342828	0.390952	-0.801839	-0.266338	-0.419228
OG5_136555	CSD	ATGRP2B	M0583_1.02	AT5G35840|MLOC_81684|BRADI1G10520|Traes_5DL_0B769D390|Traes_4AS_1F3163292|Traes_4BS_CCF46C1E8	6	5629	608	866	547	0.342171	0.395898	-0.884006	-0.357329	-0.517336
OG5_136555	CSD	ATGRP2B	M0583_1.02	AT1G09570|MLOC_81684|BRADI1G64360|Traes_5DL_0B769D390|Traes_4AS_1F3163292|Traes_4BS_CCF46C1E8	6	5629	592	860	403	0.355693	0.388692	-0.553014	0.191787	0.035941
OG5_136555	CSD	ATGRP2B	M0583_1.02	AT2G18790|MLOC_81684|BRADI1G64360|Traes_5DL_0B769D390|Traes_4AS_1F3163292|Traes_4BS_CCF46C1E8	6	5629	607	860	402	0.35872	0.388692	-0.502283	0.195704	0.0512667
OG5_136555	CSD	ATGRP2B	M0583_1.02	AT5G35840|MLOC_81684|BRADI1G64360|Traes_5DL_0B769D390|Traes_4AS_1F3163292|Traes_4BS_CCF46C1E8	6	5629	605	865	386	0.365345	0.395441	-0.495768	0.267106	0.114617
OG5_136555	CSD	ATGRP2B	M0583_1.02	AT1G09570|MLOC_81684|BRADI1G08400|Traes_5DL_0B769D390|Traes_4AS_1F3163292|Traes_4BS_CCF46C1E8	6	5629	590	860	420	0.35246	0.388692	-0.607205	0.125209	-0.0344491
OG5_136555	CSD	ATGRP2B	M0583_1.02	AT2G18790|MLOC_81684|BRADI1G08400|Traes_5DL_0B769D390|Traes_4AS_1F3163292|Traes_4BS_CCF46C1E8	6	5629	611	866	389	0.362229	0.391404	-0.485543	0.257174	0.108424
OG5_136555	CSD	ATGRP2B	M0583_1.02	AT5G35840|MLOC_81684|BRADI1G08400|Traes_5DL_0B769D390|Traes_4AS_1F3163292|Traes_4BS_CCF46C1E8	6	5629	607	866	439	0.357411	0.395898	-0.633249	0.0627108	-0.0946855
OG5_136555	CSD	ATGRP2B	M0583_1.02	AT1G09570|MLOC_81684|BRADI1G10520|Traes_5DL_0B769D390|Traes_4BS_CCF46C1E8|Traes_5AL_B5FA7CEF0	6	5629	523	682	281	0.299215	0.305718	-0.138509	0.382251	0.298334
OG5_136555	CSD	ATGRP2B	M0583_1.02	AT2G18790|MLOC_81684|BRADI1G10520|Traes_5DL_0B769D390|Traes_4BS_CCF46C1E8|Traes_5AL_B5FA7CEF0	6	5629	576	721	319	0.317922	0.325868	-0.158807	0.279851	0.204914
OG5_136555	CSD	ATGRP2B	M0583_1.02	AT5G35840|MLOC_81684|BRADI1G10520|Traes_5DL_0B769D390|Traes_4BS_CCF46C1E8|Traes_5AL_B5FA7CEF0	6	5629	539	687	294	0.306998	0.311144	-0.0867777	0.328635	0.264088
OG5_136555	CSD	ATGRP2B	M0583_1.02	AT1G09570|MLOC_81684|BRADI1G64360|Traes_5DL_0B769D390|Traes_4BS_CCF46C1E8|Traes_5AL_B5FA7CEF0	6	5629	587	840	387	0.349157	0.379652	-0.523216	0.218357	0.0659542
OG5_136555	CSD	ATGRP2B	M0583_1.02	AT2G18790|MLOC_81684|BRADI1G64360|Traes_5DL_0B769D390|Traes_4BS_CCF46C1E8|Traes_5AL_B5FA7CEF0	6	5629	603	844	351	0.358789	0.38146	-0.387135	0.369371	0.228711
OG5_136555	CSD	ATGRP2B	M0583_1.02	AT5G35840|MLOC_81684|BRADI1G64360|Traes_5DL_0B769D390|Traes_4BS_CCF46C1E8|Traes_5AL_B5FA7CEF0	6	5629	599	846	411	0.353097	0.386755	-0.566879	0.133817	-0.0175092
OG5_136555	CSD	ATGRP2B	M0583_1.02	AT1G09570|MLOC_81684|BRADI1G08400|Traes_5DL_0B769D390|Traes_4BS_CCF46C1E8|Traes_5AL_B5FA7CEF0	6	5629	525	678	282	0.302013	0.303925	-0.0409598	0.369097	0.309893
OG5_136555	CSD	ATGRP2B	M0583_1.02	AT2G18790|MLOC_81684|BRADI1G08400|Traes_5DL_0B769D390|Traes_4BS_CCF46C1E8|Traes_5AL_B5FA7CEF0	6	5629	575	720	330	0.316615	0.325416	-0.176143	0.226335	0.154506
OG5_136555	CSD	ATGRP2B	M0583_1.02	AT5G35840|MLOC_81684|BRADI1G08400|Traes_5DL_0B769D390|Traes_4BS_CCF46C1E8|Traes_5AL_B5FA7CEF0	6	5629	538	687	301	0.30162	0.311144	-0.199328	0.294326	0.20791
OG5_150317	CSD	ATGRP2B	M0583_1.02	AT3G47500|MLOC_19593|BRADI1G17410|Traes_2BS_6859C24E5|Traes_2DS_9F6EA1670|Traes_3AS_1DEBF1E8B	6	1504	843	1102	851	0.406516	0.496531	-1.18117	-0.831047	-0.997435
OG5_150317	CSD	ATGRP2B	M0583_1.02	AT5G39660|MLOC_19593|BRADI1G17410|Traes_2BS_6859C24E5|Traes_2DS_9F6EA1670|Traes_3AS_1DEBF1E8B	6	1504	742	967	737	0.385079	0.466928	-1.14198	-0.796992	-0.9587
OG5_150317	CSD	ATGRP2B	M0583_1.02	AT3G47500|MLOC_19593|BRADI2G10640|Traes_2BS_6859C24E5|Traes_2DS_9F6EA1670|Traes_3AS_1DEBF1E8B	6	1504	931	1235	712	0.457348	0.507388	-0.642627	-0.171729	-0.299887
OG5_150317	CSD	ATGRP2B	M0583_1.02	AT5G39660|MLOC_19593|BRADI2G10640|Traes_2BS_6859C24E5|Traes_2DS_9F6EA1670|Traes_3AS_1DEBF1E8B	6	1504	841	1122	641	0.441865	0.487487	-0.609764	-0.154141	-0.276921
OG5_150317	CSD	ATGRP2B	M0583_1.02	AT3G47500|MLOC_19593|BRADI2G09720|Traes_2BS_6859C24E5|Traes_2DS_9F6EA1670|Traes_3AS_1DEBF1E8B	6	1504	960	1380	972	0.474803	0.571788	-1.10531	-0.602455	-0.781702
OG5_150317	CSD	ATGRP2B	M0583_1.02	AT5G39660|MLOC_19593|BRADI2G09720|Traes_2BS_6859C24E5|Traes_2DS_9F6EA1670|Traes_3AS_1DEBF1E8B	6	1504	864	1234	857	0.4557	0.542064	-1.03816	-0.569193	-0.737087
OG5_150317	CSD	ATGRP2B	M0583_1.02	AT3G47500|MLOC_56598|BRADI1G17410|Traes_2BS_6859C24E5|Traes_2DS_9F6EA1670|Traes_3AS_1DEBF1E8B	6	1504	883	1287	882	0.482595	0.580484	-1.09885	-0.538298	-0.724621
OG5_150317	CSD	ATGRP2B	M0583_1.02	AT5G39660|MLOC_56598|BRADI1G17410|Traes_2BS_6859C24E5|Traes_2DS_9F6EA1670|Traes_3AS_1DEBF1E8B	6	1504	785	1129	741	0.461968	0.544551	-0.988117	-0.440607	-0.613968
OG5_150317	CSD	ATGRP2B	M0583_1.02	AT3G47500|MLOC_56598|BRADI2G10640|Traes_2BS_6859C24E5|Traes_2DS_9F6EA1670|Traes_3AS_1DEBF1E8B	6	1504	978	1443	828	0.515243	0.5934	-0.858321	-0.162604	-0.342745
OG5_150317	CSD	ATGRP2B	M0583_1.02	AT5G39660|MLOC_56598|BRADI2G10640|Traes_2BS_6859C24E5|Traes_2DS_9F6EA1670|Traes_3AS_1DEBF1E8B	6	1504	887	1312	715	0.500297	0.569473	-0.791559	-0.0654389	-0.242901
OG5_150317	CSD	ATGRP2B	M0583_1.02	AT3G47500|MLOC_56598|BRADI2G09720|Traes_2BS_6859C24E5|Traes_2DS_9F6EA1670|Traes_3AS_1DEBF1E8B	6	1504	971	1427	814	0.510546	0.588478	-0.862997	-0.151223	-0.33399
OG5_150317	CSD	ATGRP2B	M0583_1.02	AT5G39660|MLOC_56598|BRADI2G09720|Traes_2BS_6859C24E5|Traes_2DS_9F6EA1670|Traes_3AS_1DEBF1E8B	6	1504	873	1274	702	0.489864	0.556287	-0.778065	-0.0858245	-0.257375
OG5_150317	CSD	ATGRP2B	M0583_1.02	AT3G47500|MLOC_79421|BRADI1G17410|Traes_2BS_6859C24E5|Traes_2DS_9F6EA1670|Traes_3AS_1DEBF1E8B	6	1504	849	1111	600	0.459855	0.502135	-0.548608	-0.0488709	-0.171387
OG5_150317	CSD	ATGRP2B	M0583_1.02	AT5G39660|MLOC_79421|BRADI1G17410|Traes_2BS_6859C24E5|Traes_2DS_9F6EA1670|Traes_3AS_1DEBF1E8B	6	1504	754	983	500	0.439883	0.47257	-0.450618	0.0569295	-0.0567269
OG5_150317	CSD	ATGRP2B	M0583_1.02	AT3G47500|MLOC_79421|BRADI2G10640|Traes_2BS_6859C24E5|Traes_2DS_9F6EA1670|Traes_3AS_1DEBF1E8B	6	1504	934	1229	650	0.467419	0.506348	-0.500962	-0.0112456	-0.127604
OG5_150317	CSD	ATGRP2B	M0583_1.02	AT5G39660|MLOC_79421|BRADI2G10640|Traes_2BS_6859C24E5|Traes_2DS_9F6EA1670|Traes_3AS_1DEBF1E8B	6	1504	847	1121	576	0.453757	0.487536	-0.451432	0.0394853	-0.072024
OG5_150317	CSD	ATGRP2B	M0583_1.02	AT3G47500|MLOC_79421|BRADI2G09720|Traes_2BS_6859C24E5|Traes_2DS_9F6EA1670|Traes_3AS_1DEBF1E8B	6	1504	957	1382	762	0.508658	0.575885	-0.760717	-0.0870235	-0.254336
OG5_150317	CSD	ATGRP2B	M0583_1.02	AT5G39660|MLOC_79421|BRADI2G09720|Traes_2BS_6859C24E5|Traes_2DS_9F6EA1670|Traes_3AS_1DEBF1E8B	6	1504	868	1244	636	0.492102	0.547006	-0.654027	0.0481571	-0.112184
OG5_150317	CSD	ATGRP2B	M0583_1.02	AT3G47500|MLOC_19593|BRADI1G17410|Traes_2BS_6859C24E5|Traes_3AS_1DEBF1E8B|Traes_3DS_29943C262	6	1504	882	1284	876	0.48392	0.582128	-1.09932	-0.527948	-0.715771
OG5_150317	CSD	ATGRP2B	M0583_1.02	AT5G39660|MLOC_19593|BRADI1G17410|Traes_2BS_6859C24E5|Traes_3AS_1DEBF1E8B|Traes_3DS_29943C262	6	1504	785	1129	745	0.463489	0.548174	-1.00657	-0.452543	-0.628643
OG5_150317	CSD	ATGRP2B	M0583_1.02	AT3G47500|MLOC_19593|BRADI2G10640|Traes_2BS_6859C24E5|Traes_3AS_1DEBF1E8B|Traes_3DS_29943C262	6	1504	979	1449	835	0.518365	0.598678	-0.874223	-0.170876	-0.353649
OG5_150317	CSD	ATGRP2B	M0583_1.02	AT5G39660|MLOC_19593|BRADI2G10640|Traes_2BS_6859C24E5|Traes_3AS_1DEBF1E8B|Traes_3DS_29943C262	6	1504	890	1319	726	0.504021	0.575936	-0.813671	-0.0837935	-0.263996
OG5_150317	CSD	ATGRP2B	M0583_1.02	AT3G47500|MLOC_19593|BRADI2G09720|Traes_2BS_6859C24E5|Traes_3AS_1DEBF1E8B|Traes_3DS_29943C262	6	1504	972	1436	830	0.513403	0.594991	-0.893599	-0.176721	-0.363268
OG5_150317	CSD	ATGRP2B	M0583_1.02	AT5G39660|MLOC_19593|BRADI2G09720|Traes_2BS_6859C24E5|Traes_3AS_1DEBF1E8B|Traes_3DS_29943C262	6	1504	874	1286	721	0.493748	0.564906	-0.820815	-0.11828	-0.295536
OG5_150317	CSD	ATGRP2B	M0583_1.02	AT3G47500|MLOC_56598|BRADI1G17410|Traes_2BS_6859C24E5|Traes_3AS_1DEBF1E8B|Traes_3DS_29943C262	6	1504	887	1296	763	0.504016	0.584543	-0.897677	-0.212895	-0.395543
OG5_150317	CSD	ATGRP2B	M0583_1.02	AT5G39660|MLOC_56598|BRADI1G17410|Traes_2BS_6859C24E5|Traes_3AS_1DEBF1E8B|Traes_3DS_29943C262	6	1504	788	1139	644	0.482305	0.549375	-0.795446	-0.134289	-0.303421
OG5_150317	CSD	ATGRP2B	M0583_1.02	AT3G47500|MLOC_56598|BRADI2G10640|Traes_2BS_6859C24E5|Traes_3AS_1DEBF1E8B|Traes_3DS_29943C262	6	1504	982	1454	823	0.518185	0.597923	-0.869067	-0.13639	-0.322576
OG5_150317	CSD	ATGRP2B	M0583_1.02	AT5G39660|MLOC_56598|BRADI2G10640|Traes_2BS_6859C24E5|Traes_3AS_1DEBF1E8B|Traes_3DS_29943C262	6	1504	893	1324	715	0.502412	0.574682	-0.819476	-0.0487972	-0.235061
OG5_150317	CSD	ATGRP2B	M0583_1.02	AT3G47500|MLOC_56598|BRADI2G09720|Traes_2BS_6859C24E5|Traes_3AS_1DEBF1E8B|Traes_3DS_29943C262	6	1504	971	1431	980	0.490019	0.590127	-1.10548	-0.536723	-0.724832
OG5_150317	CSD	ATGRP2B	M0583_1.02	AT5G39660|MLOC_56598|BRADI2G09720|Traes_2BS_6859C24E5|Traes_3AS_1DEBF1E8B|Traes_3DS_29943C262	6	1504	875	1282	867	0.467664	0.559781	-1.0723	-0.50788	-0.692038
OG5_150317	CSD	ATGRP2B	M0583_1.02	AT3G47500|MLOC_79421|BRADI1G17410|Traes_2BS_6859C24E5|Traes_3AS_1DEBF1E8B|Traes_3DS_29943C262	6	1504	883	1290	745	0.509242	0.58667	-0.860007	-0.175107	-0.353961
OG5_150317	CSD	ATGRP2B	M0583_1.02	AT5G39660|MLOC_79421|BRADI1G17410|Traes_2BS_6859C24E5|Traes_3AS_1DEBF1E8B|Traes_3DS_29943C262	6	1504	792	1144	614	0.490213	0.553004	-0.73982	-0.0376173	-0.206633
OG5_150317	CSD	ATGRP2B	M0583_1.02	AT3G47500|MLOC_79421|BRADI2G10640|Traes_2BS_6859C24E5|Traes_3AS_1DEBF1E8B|Traes_3DS_29943C262	6	1504	977	1442	967	0.499905	0.597477	-1.06421	-0.488745	-0.673582
OG5_150317	CSD	ATGRP2B	M0583_1.02	AT5G39660|MLOC_79421|BRADI2G10640|Traes_2BS_6859C24E5|Traes_3AS_1DEBF1E8B|Traes_3DS_29943C262	6	1504	891	1314	841	0.487092	0.574326	-0.989751	-0.385729	-0.566855
OG5_150317	CSD	ATGRP2B	M0583_1.02	AT3G47500|MLOC_79421|BRADI2G09720|Traes_2BS_6859C24E5|Traes_3AS_1DEBF1E8B|Traes_3DS_29943C262	6	1504	967	1432	809	0.518427	0.59672	-0.85503	-0.132747	-0.316119
OG5_150317	CSD	ATGRP2B	M0583_1.02	AT5G39660|MLOC_79421|BRADI2G09720|Traes_2BS_6859C24E5|Traes_3AS_1DEBF1E8B|Traes_3DS_29943C262	6	1504	876	1291	685	0.50087	0.567672	-0.766811	-0.0170114	-0.195147
OG5_150317	CSD	ATGRP2B	M0583_1.02	AT3G47500|MLOC_19593|BRADI1G17410|Traes_2BS_6859C24E5|Traes_3AS_1DEBF1E8B|Traes_3DS_72524290F	6	1504	832	1085	560	0.458159	0.497053	-0.509821	0.0317289	-0.0924764
OG5_150317	CSD	ATGRP2B	M0583_1.02	AT5G39660|MLOC_19593|BRADI1G17410|Traes_2BS_6859C24E5|Traes_3AS_1DEBF1E8B|Traes_3DS_72524290F	6	1504	727	943	458	0.436064	0.463516	-0.385823	0.134276	0.0254829
OG5_150317	CSD	ATGRP2B	M0583_1.02	AT3G47500|MLOC_19593|BRADI2G10640|Traes_2BS_6859C24E5|Traes_3AS_1DEBF1E8B|Traes_3DS_72524290F	6	1504	828	1079	583	0.457713	0.49586	-0.501241	-0.0497493	-0.161003
OG5_150317	CSD	ATGRP2B	M0583_1.02	AT5G39660|MLOC_19593|BRADI2G10640|Traes_2BS_6859C24E5|Traes_3AS_1DEBF1E8B|Traes_3DS_72524290F	6	1504	731	943	479	0.436738	0.463516	-0.376359	0.0592638	-0.0372347
OG5_150317	CSD	ATGRP2B	M0583_1.02	AT3G47500|MLOC_19593|BRADI2G09720|Traes_2BS_6859C24E5|Traes_3AS_1DEBF1E8B|Traes_3DS_72524290F	6	1504	857	1205	662	0.496893	0.559044	-0.724398	-0.0802862	-0.239951
OG5_150317	CSD	ATGRP2B	M0583_1.02	AT5G39660|MLOC_19593|BRADI2G09720|Traes_2BS_6859C24E5|Traes_3AS_1DEBF1E8B|Traes_3DS_72524290F	6	1504	756	1047	521	0.475227	0.521068	-0.573174	0.0941058	-0.0533746
OG5_150317	CSD	ATGRP2B	M0583_1.02	AT3G47500|MLOC_56598|BRADI1G17410|Traes_2BS_6859C24E5|Traes_3AS_1DEBF1E8B|Traes_3DS_72524290F	6	1504	871	1265	730	0.504782	0.58012	-0.846228	-0.173608	-0.349419
OG5_150317	CSD	ATGRP2B	M0583_1.02	AT5G39660|MLOC_56598|BRADI1G17410|Traes_2BS_6859C24E5|Traes_3AS_1DEBF1E8B|Traes_3DS_72524290F	6	1504	770	1102	575	0.484156	0.541063	-0.685273	0.0126968	-0.150235
OG5_150317	CSD	ATGRP2B	M0583_1.02	AT3G47500|MLOC_56598|BRADI2G10640|Traes_2BS_6859C24E5|Traes_3AS_1DEBF1E8B|Traes_3DS_72524290F	6	1504	875	1250	846	0.484454	0.575048	-1.02655	-0.509599	-0.682759
OG5_150317	CSD	ATGRP2B	M0583_1.02	AT5G39660|MLOC_56598|BRADI2G10640|Traes_2BS_6859C24E5|Traes_3AS_1DEBF1E8B|Traes_3DS_72524290F	6	1504	778	1100	703	0.464873	0.54008	-0.907293	-0.382512	-0.544648
OG5_150317	CSD	ATGRP2B	M0583_1.02	AT3G47500|MLOC_56598|BRADI2G09720|Traes_2BS_6859C24E5|Traes_3AS_1DEBF1E8B|Traes_3DS_72524290F	6	1504	868	1244	702	0.503267	0.574096	-0.803927	-0.130594	-0.302222
OG5_150317	CSD	ATGRP2B	M0583_1.02	AT5G39660|MLOC_56598|BRADI2G09720|Traes_2BS_6859C24E5|Traes_3AS_1DEBF1E8B|Traes_3DS_72524290F	6	1504	765	1079	554	0.480587	0.533358	-0.644631	0.0407931	-0.116346
OG5_150317	CSD	ATGRP2B	M0583_1.02	AT3G47500|MLOC_79421|BRADI1G17410|Traes_2BS_6859C24E5|Traes_3AS_1DEBF1E8B|Traes_3DS_72524290F	6	1504	838	1091	646	0.45262	0.500849	-0.627394	-0.224263	-0.34178
OG5_150317	CSD	ATGRP2B	M0583_1.02	AT5G39660|MLOC_79421|BRADI1G17410|Traes_2BS_6859C24E5|Traes_3AS_1DEBF1E8B|Traes_3DS_72524290F	6	1504	739	960	542	0.43192	0.469239	-0.51812	-0.13149	-0.23574
OG5_150317	CSD	ATGRP2B	M0583_1.02	AT3G47500|MLOC_79421|BRADI2G10640|Traes_2BS_6859C24E5|Traes_3AS_1DEBF1E8B|Traes_3DS_72524290F	6	1504	832	1071	805	0.409853	0.491668	-1.08416	-0.761636	-0.914508
OG5_150317	CSD	ATGRP2B	M0583_1.02	AT5G39660|MLOC_79421|BRADI2G10640|Traes_2BS_6859C24E5|Traes_3AS_1DEBF1E8B|Traes_3DS_72524290F	6	1504	741	946	695	0.389509	0.462396	-1.02689	-0.704416	-0.851466
OG5_150317	CSD	ATGRP2B	M0583_1.02	AT3G47500|MLOC_79421|BRADI2G09720|Traes_2BS_6859C24E5|Traes_3AS_1DEBF1E8B|Traes_3DS_72524290F	6	1504	856	1198	822	0.471762	0.556976	-0.99689	-0.541062	-0.703017
OG5_150317	CSD	ATGRP2B	M0583_1.02	AT5G39660|MLOC_79421|BRADI2G09720|Traes_2BS_6859C24E5|Traes_3AS_1DEBF1E8B|Traes_3DS_72524290F	6	1504	764	1054	685	0.451601	0.521589	-0.874225	-0.418928	-0.568393
OG5_190130	CSD	ATGRP2B	M0583_1.02	AT2G45660|MLOC_54256|BRADI3G32090|Traes_4BL_B075EFE84|Traes_5AL_21C395CA8|Traes_1DL_2997D073B	6	911	333	498	331	0.488225	0.592669	-1.14707	-0.468175	-0.675054
OG5_190130	CSD	ATGRP2B	M0583_1.02	AT2G45660|MLOC_70546|BRADI3G32090|Traes_4BL_B075EFE84|Traes_5AL_21C395CA8|Traes_1DL_2997D073B	6	911	310	426	304	0.422525	0.508363	-1.09874	-0.63274	-0.806067
OG5_190130	CSD	ATGRP2B	M0583_1.02	AT2G45660|MLOC_54256|BRADI3G32090|Traes_4BL_B075EFE84|Traes_5AL_21C395CA8|Traes_4DL_5633C0561	6	911	122	185	98	0.535821	0.604641	-0.73863	-0.0140319	-0.185721
OG5_190130	CSD	ATGRP2B	M0583_1.02	AT2G45660|MLOC_54256|BRADI3G32090|Traes_4BL_B075EFE84|Traes_5AL_21C395CA8|Traes_6DS_2BAD7A60A	6	911	237	379	224	0.560053	0.658672	-0.97402	-0.220249	-0.419682
OG5_143093	MADS box	PI	MA0559.1	AT2G46340|MLOC_52815|BRADI2G48657|Traes_1BL_25B8AB99E|Traes_1DL_EEFA8572E|Traes_1AL_69C261072	6	4057	519	791	617	0.472759	0.597282	-1.35793	-0.85702	-1.06142
OG5_143093	MADS box	PI	MA0559.1	AT2G46340|MLOC_63920|BRADI2G48657|Traes_1BL_25B8AB99E|Traes_1DL_EEFA8572E|Traes_1AL_69C261072	6	4057	527	819	401	0.553333	0.618424	-0.68558	0.120995	-0.0565353
OG5_143093	MADS box	PI	MA0559.1	AT2G46340|MLOC_52815|BRADI2G48657|Traes_1BL_25B8AB99E|Traes_3DL_FBDAB64AA|Traes_1AL_69C261072	6	4057	524	823	402	0.554368	0.621445	-0.703067	0.124918	-0.0572529
OG5_143093	MADS box	PI	MA0559.1	AT2G46340|MLOC_63920|BRADI2G48657|Traes_1BL_25B8AB99E|Traes_3DL_FBDAB64AA|Traes_1AL_69C261072	6	4057	528	826	477	0.546782	0.62371	-0.8034	-0.174911	-0.340436
OG5_190130	MADS box	PI	MA0559.1	AT2G45660|MLOC_70546|BRADI3G32090|Traes_4BL_B075EFE84|Traes_1AL_6B108514B|Traes_4DL_5633C0561	6	911	119	165	65	0.534328	0.539274	-0.0594851	0.441292	0.367651
OG5_190130	MADS box	PI	MA0559.1	AT2G45660|MLOC_70546|BRADI3G32090|Traes_5AL_21C395CA8|Traes_4BL_B075EFE84|Traes_4DL_5633C0561	6	911	119	161	89	0.479602	0.526201	-0.574282	-0.0913507	-0.213932
OG5_190130	MADS box	PI	MA0559.1	AT2G45660|MLOC_70546|BRADI3G32090|Traes_4BL_B075EFE84|Traes_6AS_D6ABA1D79|Traes_4DL_5633C0561	6	911	122	190	103	0.543284	0.620983	-0.812082	-0.0555598	-0.23891
OG5_190130	MADS box	PI	MA0559.1	AT2G45660|MLOC_70546|BRADI3G32090|Traes_4BL_B075EFE84|Traes_1AL_6B108514B|Traes_6DS_2BAD7A60A	6	911	232	358	178	0.572959	0.629672	-0.585851	0.0953116	-0.0552838
OG5_190130	MADS box	PI	MA0559.1	AT2G45660|MLOC_70546|BRADI3G32090|Traes_5AL_21C395CA8|Traes_4BL_B075EFE84|Traes_6DS_2BAD7A60A	6	911	230	328	205	0.495238	0.570038	-0.853326	-0.334387	-0.490033
OG5_190130	MADS box	PI	MA0559.1	AT2G45660|MLOC_70546|BRADI3G32090|Traes_4BL_B075EFE84|Traes_6AS_D6ABA1D79|Traes_6DS_2BAD7A60A	6	911	237	386	231	0.565608	0.670838	-1.0205	-0.245206	-0.452217
OG5_127186	MADS box	SOC1	MA0554.1	AT1G04400|MLOC_64083|BRADI3G49204|Traes_2AL_0C599D85F|Traes_2DL_69EE502BC|Traes_6BL_D9F3AF4C9	6	2501	1093	1487	1003	0.344075	0.400517	-0.918364	-0.50195	-0.650702
OG5_127186	MADS box	SOC1	MA0554.1	AT1G04400|MLOC_74683|BRADI3G49204|Traes_2AL_0C599D85F|Traes_2DL_69EE502BC|Traes_6BL_D9F3AF4C9	6	2501	941	1381	972	0.482878	0.590642	-1.18896	-0.600736	-0.799896
OG5_127186	MADS box	SOC1	MA0554.1	AT1G04400|MLOC_77423|BRADI3G49204|Traes_2AL_0C599D85F|Traes_2DL_69EE502BC|Traes_6BL_D9F3AF4C9	6	2501	1079	1477	814	0.359669	0.401777	-0.682997	-0.0861589	-0.235303
OG5_127186	MADS box	SOC1	MA0554.1	AT1G04400|MLOC_8289|BRADI3G49204|Traes_2AL_0C599D85F|Traes_2DL_69EE502BC|Traes_6BL_D9F3AF4C9	6	2501	1067	1508	745	0.38477	0.415631	-0.483883	0.106195	-0.0219016
OG5_127186	MADS box	SOC1	MA0554.1	AT1G04400|MLOC_64083|BRADI3G49204|Traes_6AL_86BABC721|Traes_2DL_69EE502BC|Traes_6BL_D9F3AF4C9	6	2501	1105	1569	784	0.389627	0.422604	-0.508537	0.0871609	-0.0441842
OG5_127186	MADS box	SOC1	MA0554.1	AT1G04400|MLOC_74683|BRADI3G49204|Traes_6AL_86BABC721|Traes_2DL_69EE502BC|Traes_6BL_D9F3AF4C9	6	2501	945	1413	909	0.502734	0.604328	-1.09551	-0.396805	-0.601337
OG5_127186	MADS box	SOC1	MA0554.1	AT1G04400|MLOC_77423|BRADI3G49204|Traes_6AL_86BABC721|Traes_2DL_69EE502BC|Traes_6BL_D9F3AF4C9	6	2501	1092	1555	750	0.392132	0.422995	-0.475492	0.145679	0.0142602
OG5_127186	MADS box	SOC1	MA0554.1	AT1G04400|MLOC_8289|BRADI3G49204|Traes_6AL_86BABC721|Traes_2DL_69EE502BC|Traes_6BL_D9F3AF4C9	6	2501	1072	1523	855	0.37424	0.419765	-0.706796	-0.120783	-0.270884
OG5_127186	MADS box	SOC1	MA0554.1	AT1G04400|MLOC_64083|BRADI3G49204|Traes_6AL_CA27B1396|Traes_2DL_69EE502BC|Traes_6BL_D9F3AF4C9	6	2501	1092	1491	820	0.360526	0.402337	-0.677233	-0.0822821	-0.230591
OG5_127186	MADS box	SOC1	MA0554.1	AT1G04400|MLOC_74683|BRADI3G49204|Traes_6AL_CA27B1396|Traes_2DL_69EE502BC|Traes_6BL_D9F3AF4C9	6	2501	941	1384	943	0.487175	0.591925	-1.15321	-0.524994	-0.725902
OG5_127186	MADS box	SOC1	MA0554.1	AT1G04400|MLOC_77423|BRADI3G49204|Traes_6AL_CA27B1396|Traes_2DL_69EE502BC|Traes_6BL_D9F3AF4C9	6	2501	1081	1479	954	0.348861	0.402321	-0.865945	-0.402607	-0.55235
OG5_127186	MADS box	SOC1	MA0554.1	AT1G04400|MLOC_8289|BRADI3G49204|Traes_6AL_CA27B1396|Traes_2DL_69EE502BC|Traes_6BL_D9F3AF4C9	6	2501	1066	1509	723	0.387726	0.416693	-0.453039	0.156425	0.0288477
OG5_127186	MADS box	SOC1	MA0554.1	AT1G04400|MLOC_64083|BRADI3G49204|Traes_6AS_4BFE9C402|Traes_2DL_69EE502BC|Traes_6BL_D9F3AF4C9	6	2501	1170	1781	1230	0.502152	0.614173	-1.18874	-0.556294	-0.761393
OG5_127186	MADS box	SOC1	MA0554.1	AT1G04400|MLOC_74683|BRADI3G49204|Traes_6AS_4BFE9C402|Traes_2DL_69EE502BC|Traes_6BL_D9F3AF4C9	6	2501	925	1386	578	0.559333	0.607007	-0.511805	0.365651	0.19618
OG5_127186	MADS box	SOC1	MA0554.1	AT1G04400|MLOC_77423|BRADI3G49204|Traes_6AS_4BFE9C402|Traes_2DL_69EE502BC|Traes_6BL_D9F3AF4C9	6	2501	1167	1782	1210	0.504416	0.615487	-1.17614	-0.517166	-0.724549
OG5_127186	MADS box	SOC1	MA0554.1	AT1G04400|MLOC_8289|BRADI3G49204|Traes_6AS_4BFE9C402|Traes_2DL_69EE502BC|Traes_6BL_D9F3AF4C9	6	2501	1171	1813	1149	0.518268	0.625208	-1.11481	-0.364659	-0.578065
OG5_127186	MADS box	SOC1	MA0554.1	AT1G04400|MLOC_64083|BRADI3G49204|Traes_2AL_0C599D85F|Traes_6DL_41E673F0F|Traes_6BL_D9F3AF4C9	6	2501	1093	1491	823	0.36032	0.402337	-0.68056	-0.089062	-0.237244
OG5_127186	MADS box	SOC1	MA0554.1	AT1G04400|MLOC_74683|BRADI3G49204|Traes_2AL_0C599D85F|Traes_6DL_41E673F0F|Traes_6BL_D9F3AF4C9	6	2501	941	1383	945	0.486393	0.591498	-1.15793	-0.531527	-0.732671
OG5_127186	MADS box	SOC1	MA0554.1	AT1G04400|MLOC_77423|BRADI3G49204|Traes_2AL_0C599D85F|Traes_6DL_41E673F0F|Traes_6BL_D9F3AF4C9	6	2501	1081	1478	958	0.34824	0.402049	-0.872189	-0.413197	-0.562988
OG5_127186	MADS box	SOC1	MA0554.1	AT1G04400|MLOC_8289|BRADI3G49204|Traes_2AL_0C599D85F|Traes_6DL_41E673F0F|Traes_6BL_D9F3AF4C9	6	2501	1066	1509	723	0.38781	0.416693	-0.451724	0.156425	0.029157
OG5_127186	MADS box	SOC1	MA0554.1	AT1G04400|MLOC_64083|BRADI3G49204|Traes_6AL_86BABC721|Traes_6DL_41E673F0F|Traes_6BL_D9F3AF4C9	6	2501	1103	1559	743	0.391703	0.420686	-0.448996	0.164979	0.0372059
OG5_127186	MADS box	SOC1	MA0554.1	AT1G04400|MLOC_74683|BRADI3G49204|Traes_6AL_86BABC721|Traes_6DL_41E673F0F|Traes_6BL_D9F3AF4C9	6	2501	940	1357	818	0.494774	0.578682	-0.944872	-0.260295	-0.447691
OG5_127186	MADS box	SOC1	MA0554.1	AT1G04400|MLOC_77423|BRADI3G49204|Traes_6AL_86BABC721|Traes_6DL_41E673F0F|Traes_6BL_D9F3AF4C9	6	2501	1047	1405	664	0.366584	0.382192	-0.266121	0.178412	0.091864
OG5_127186	MADS box	SOC1	MA0554.1	AT1G04400|MLOC_8289|BRADI3G49204|Traes_6AL_86BABC721|Traes_6DL_41E673F0F|Traes_6BL_D9F3AF4C9	6	2501	1027	1374	589	0.363816	0.37846	-0.25216	0.326402	0.223287
OG5_127186	MADS box	SOC1	MA0554.1	AT1G04400|MLOC_64083|BRADI3G49204|Traes_6DL_41E673F0F|Traes_6AL_CA27B1396|Traes_6BL_D9F3AF4C9	6	2501	1093	1481	974	0.346149	0.399638	-0.872237	-0.445176	-0.59069
OG5_127186	MADS box	SOC1	MA0554.1	AT1G04400|MLOC_74683|BRADI3G49204|Traes_6DL_41E673F0F|Traes_6AL_CA27B1396|Traes_6BL_D9F3AF4C9	6	2501	932	1322	954	0.463681	0.563757	-1.15676	-0.660679	-0.844214
OG5_127186	MADS box	SOC1	MA0554.1	AT1G04400|MLOC_77423|BRADI3G49204|Traes_6DL_41E673F0F|Traes_6AL_CA27B1396|Traes_6BL_D9F3AF4C9	6	2501	1029	1315	932	0.306211	0.35771	-0.938134	-0.617251	-0.755173
OG5_127186	MADS box	SOC1	MA0554.1	AT1G04400|MLOC_8289|BRADI3G49204|Traes_6DL_41E673F0F|Traes_6AL_CA27B1396|Traes_6BL_D9F3AF4C9	6	2501	1023	1358	640	0.360922	0.374053	-0.228753	0.182844	0.104493
OG5_127186	MADS box	SOC1	MA0554.1	AT1G04400|MLOC_64083|BRADI3G49204|Traes_6DL_41E673F0F|Traes_6AS_4BFE9C402|Traes_6BL_D9F3AF4C9	6	2501	1169	1774	1202	0.50326	0.612724	-1.16436	-0.512287	-0.71755
OG5_127186	MADS box	SOC1	MA0554.1	AT1G04400|MLOC_74683|BRADI3G49204|Traes_6DL_41E673F0F|Traes_6AS_4BFE9C402|Traes_6BL_D9F3AF4C9	6	2501	917	1329	492	0.548953	0.580303	-0.352034	0.523408	0.370363
OG5_127186	MADS box	SOC1	MA0554.1	AT1G04400|MLOC_77423|BRADI3G49204|Traes_6DL_41E673F0F|Traes_6AS_4BFE9C402|Traes_6BL_D9F3AF4C9	6	2501	1154	1689	1210	0.478812	0.583366	-1.16807	-0.643142	-0.831723
OG5_127186	MADS box	SOC1	MA0554.1	AT1G04400|MLOC_8289|BRADI3G49204|Traes_6DL_41E673F0F|Traes_6AS_4BFE9C402|Traes_6BL_D9F3AF4C9	6	2501	1162	1727	1026	0.507527	0.595083	-0.958916	-0.230993	-0.425641
OG5_127186	MADS box	SOC1	MA0554.1	AT1G04400|MLOC_64083|BRADI3G49204|Traes_6DL_F11C3C833|Traes_2AL_0C599D85F|Traes_6BL_D9F3AF4C9	6	2501	1105	1569	782	0.389791	0.422604	-0.506008	0.0914563	-0.0398699
OG5_127186	MADS box	SOC1	MA0554.1	AT1G04400|MLOC_74683|BRADI3G49204|Traes_6DL_F11C3C833|Traes_2AL_0C599D85F|Traes_6BL_D9F3AF4C9	6	2501	944	1413	907	0.502799	0.604328	-1.09481	-0.392036	-0.597042
OG5_127186	MADS box	SOC1	MA0554.1	AT1G04400|MLOC_77423|BRADI3G49204|Traes_6DL_F11C3C833|Traes_2AL_0C599D85F|Traes_6BL_D9F3AF4C9	6	2501	1090	1553	745	0.392174	0.422451	-0.467072	0.154435	0.0238226
OG5_127186	MADS box	SOC1	MA0554.1	AT1G04400|MLOC_8289|BRADI3G49204|Traes_6DL_F11C3C833|Traes_2AL_0C599D85F|Traes_6BL_D9F3AF4C9	6	2501	1071	1522	848	0.374827	0.41949	-0.693853	-0.106528	-0.255496
OG5_127186	MADS box	SOC1	MA0554.1	AT1G04400|MLOC_64083|BRADI3G49204|Traes_6DL_F11C3C833|Traes_6AL_86BABC721|Traes_6BL_D9F3AF4C9	6	2501	1107	1567	876	0.377081	0.422065	-0.69459	-0.112826	-0.261124
OG5_127186	MADS box	SOC1	MA0554.1	AT1G04400|MLOC_74683|BRADI3G49204|Traes_6DL_F11C3C833|Traes_6AL_86BABC721|Traes_6BL_D9F3AF4C9	6	2501	941	1350	1000	0.467186	0.575697	-1.22826	-0.725067	-0.916791
OG5_127186	MADS box	SOC1	MA0554.1	AT1G04400|MLOC_77423|BRADI3G49204|Traes_6DL_F11C3C833|Traes_6AL_86BABC721|Traes_6BL_D9F3AF4C9	6	2501	1050	1413	624	0.366791	0.384368	-0.298001	0.282813	0.17476
OG5_127186	MADS box	SOC1	MA0554.1	AT1G04400|MLOC_8289|BRADI3G49204|Traes_6DL_F11C3C833|Traes_6AL_86BABC721|Traes_6BL_D9F3AF4C9	6	2501	1033	1368	1062	0.30665	0.375862	-1.19996	-0.84494	-1.01393
OG5_127186	MADS box	SOC1	MA0554.1	AT1G04400|MLOC_64083|BRADI3G49204|Traes_6DL_F11C3C833|Traes_6AL_CA27B1396|Traes_6BL_D9F3AF4C9	6	2501	1102	1559	743	0.391744	0.420686	-0.448359	0.164979	0.0373556
OG5_127186	MADS box	SOC1	MA0554.1	AT1G04400|MLOC_74683|BRADI3G49204|Traes_6DL_F11C3C833|Traes_6AL_CA27B1396|Traes_6BL_D9F3AF4C9	6	2501	939	1359	821	0.495294	0.579535	-0.947233	-0.264744	-0.452099
OG5_127186	MADS box	SOC1	MA0554.1	AT1G04400|MLOC_77423|BRADI3G49204|Traes_6DL_F11C3C833|Traes_6AL_CA27B1396|Traes_6BL_D9F3AF4C9	6	2501	1048	1406	665	0.366915	0.382464	-0.264923	0.177148	0.0910517
OG5_127186	MADS box	SOC1	MA0554.1	AT1G04400|MLOC_8289|BRADI3G49204|Traes_6DL_F11C3C833|Traes_6AL_CA27B1396|Traes_6BL_D9F3AF4C9	6	2501	1029	1374	588	0.363983	0.37846	-0.249272	0.328854	0.226089
OG5_127186	MADS box	SOC1	MA0554.1	AT1G04400|MLOC_64083|BRADI3G49204|Traes_6DL_F11C3C833|Traes_6AS_4BFE9C402|Traes_6BL_D9F3AF4C9	6	2501	1174	1819	1157	0.519423	0.627277	-1.12063	-0.372436	-0.58617
OG5_127186	MADS box	SOC1	MA0554.1	AT1G04400|MLOC_74683|BRADI3G49204|Traes_6DL_F11C3C833|Traes_6AS_4BFE9C402|Traes_6BL_D9F3AF4C9	6	2501	924	1354	570	0.550681	0.591219	-0.446809	0.352345	0.199951
OG5_127186	MADS box	SOC1	MA0554.1	AT1G04400|MLOC_77423|BRADI3G49204|Traes_6DL_F11C3C833|Traes_6AS_4BFE9C402|Traes_6BL_D9F3AF4C9	6	2501	1160	1740	1047	0.509727	0.600981	-0.989616	-0.256707	-0.45513
OG5_127186	MADS box	SOC1	MA0554.1	AT1G04400|MLOC_8289|BRADI3G49204|Traes_6DL_F11C3C833|Traes_6AS_4BFE9C402|Traes_6BL_D9F3AF4C9	6	2501	1167	1733	1282	0.479592	0.595744	-1.27069	-0.721863	-0.924037
OG5_127186	MADS box	SOC1	MA0554.1	AT1G04400|MLOC_64083|BRADI3G49204|Traes_2AL_0C599D85F|Traes_6DS_1EE244304|Traes_6BL_D9F3AF4C9	6	2501	940	1435	967	0.526884	0.639987	-1.15167	-0.499766	-0.703702
OG5_127186	MADS box	SOC1	MA0554.1	AT1G04400|MLOC_74683|BRADI3G49204|Traes_2AL_0C599D85F|Traes_6DS_1EE244304|Traes_6BL_D9F3AF4C9	6	2501	489	720	298	0.591129	0.635743	-0.457032	0.375996	0.217993
OG5_127186	MADS box	SOC1	MA0554.1	AT1G04400|MLOC_77423|BRADI3G49204|Traes_2AL_0C599D85F|Traes_6DS_1EE244304|Traes_6BL_D9F3AF4C9	6	2501	923	1416	945	0.528364	0.641973	-1.15323	-0.477878	-0.685116
OG5_127186	MADS box	SOC1	MA0554.1	AT1G04400|MLOC_8289|BRADI3G49204|Traes_2AL_0C599D85F|Traes_6DS_1EE244304|Traes_6BL_D9F3AF4C9	6	2501	905	1406	901	0.538272	0.651605	-1.13343	-0.388424	-0.603
OG5_127186	MADS box	SOC1	MA0554.1	AT1G04400|MLOC_64083|BRADI3G49204|Traes_6AL_86BABC721|Traes_6DS_1EE244304|Traes_6BL_D9F3AF4C9	6	2501	942	1463	921	0.541344	0.652474	-1.10994	-0.350369	-0.564528
OG5_127186	MADS box	SOC1	MA0554.1	AT1G04400|MLOC_74683|BRADI3G49204|Traes_6AL_86BABC721|Traes_6DS_1EE244304|Traes_6BL_D9F3AF4C9	6	2501	487	701	295	0.579301	0.618966	-0.417337	0.35262	0.207092
OG5_127186	MADS box	SOC1	MA0554.1	AT1G04400|MLOC_77423|BRADI3G49204|Traes_6AL_86BABC721|Traes_6DS_1EE244304|Traes_6BL_D9F3AF4C9	6	2501	914	1363	799	0.528295	0.617944	-0.945385	-0.204386	-0.399403
OG5_127186	MADS box	SOC1	MA0554.1	AT1G04400|MLOC_8289|BRADI3G49204|Traes_6AL_86BABC721|Traes_6DS_1EE244304|Traes_6BL_D9F3AF4C9	6	2501	896	1323	973	0.493488	0.611844	-1.26053	-0.70723	-0.908935
OG5_127186	MADS box	SOC1	MA0554.1	AT1G04400|MLOC_64083|BRADI3G49204|Traes_6AL_CA27B1396|Traes_6DS_1EE244304|Traes_6BL_D9F3AF4C9	6	2501	936	1422	946	0.525843	0.636132	-1.12983	-0.470761	-0.673446
OG5_127186	MADS box	SOC1	MA0554.1	AT1G04400|MLOC_74683|BRADI3G49204|Traes_6AL_CA27B1396|Traes_6DS_1EE244304|Traes_6BL_D9F3AF4C9	6	2501	483	686	250	0.58078	0.605722	-0.268159	0.542504	0.406567
OG5_127186	MADS box	SOC1	MA0554.1	AT1G04400|MLOC_77423|BRADI3G49204|Traes_6AL_CA27B1396|Traes_6DS_1EE244304|Traes_6BL_D9F3AF4C9	6	2501	908	1320	934	0.494962	0.598449	-1.12684	-0.613312	-0.796163
OG5_127186	MADS box	SOC1	MA0554.1	AT1G04400|MLOC_8289|BRADI3G49204|Traes_6AL_CA27B1396|Traes_6DS_1EE244304|Traes_6BL_D9F3AF4C9	6	2501	888	1308	758	0.522022	0.607473	-0.91662	-0.181818	-0.373093
OG5_127186	MADS box	SOC1	MA0554.1	AT1G04400|MLOC_64083|BRADI3G49204|Traes_6AS_4BFE9C402|Traes_6DS_1EE244304|Traes_6BL_D9F3AF4C9	6	2501	751	1209	583	0.61197	0.693957	-0.769814	0.145986	-0.0547225
OG5_127186	MADS box	SOC1	MA0554.1	AT1G04400|MLOC_74683|BRADI3G49204|Traes_6AS_4BFE9C402|Traes_6DS_1EE244304|Traes_6BL_D9F3AF4C9	6	2501	484	698	349	0.582124	0.616317	-0.361313	0.0860244	-0.0105243
OG5_127186	MADS box	SOC1	MA0554.1	AT1G04400|MLOC_77423|BRADI3G49204|Traes_6AS_4BFE9C402|Traes_6DS_1EE244304|Traes_6BL_D9F3AF4C9	6	2501	742	1158	528	0.599912	0.66643	-0.650346	0.234445	0.0499763
OG5_127186	MADS box	SOC1	MA0554.1	AT1G04400|MLOC_8289|BRADI3G49204|Traes_6AS_4BFE9C402|Traes_6DS_1EE244304|Traes_6BL_D9F3AF4C9	6	2501	748	1180	598	0.595201	0.676424	-0.782406	0.0632295	-0.129338
OG5_128845	MADS box	SOC1	MA0554.1	AT2G06210|MLOC_16577|BRADI3G12240|Traes_6BL_0F2796077|Traes_6AL_91466C09A|Traes_6DL_64573D0A6	6	5391	216	275	221	0.448541	0.555014	-1.24688	-0.93451	-1.10177
OG5_128845	MADS box	SOC1	MA0554.1	AT2G06210|MLOC_16577|BRADI3G12240|Traes_6BL_0F2796077|Traes_6DL_64573D0A6|Traes_6AL_AE17AA751	6	5391	217	278	105	0.556682	0.561068	-0.0508144	0.496862	0.417979
OG5_136555	MADS box	SOC1	MA0554.1	AT1G09570|MLOC_824|BRADI1G10520|Traes_4AL_F46203719|Traes_4DL_53442ACE0|Traes_4BL_4E9C903D0	6	5629	241	442	290	0.586207	0.741673	-1.36409	-0.439298	-0.70106
OG5_136555	MADS box	SOC1	MA0554.1	AT2G18790|MLOC_824|BRADI1G10520|Traes_4AL_F46203719|Traes_4DL_53442ACE0|Traes_4BL_4E9C903D0	6	5629	253	465	290	0.596324	0.748712	-1.32465	-0.330138	-0.597317
OG5_136555	MADS box	SOC1	MA0554.1	AT5G35840|MLOC_824|BRADI1G10520|Traes_4AL_F46203719|Traes_4DL_53442ACE0|Traes_4BL_4E9C903D0	6	5629	238	428	265	0.588327	0.729359	-1.25825	-0.314952	-0.56853
OG5_136555	MADS box	SOC1	MA0554.1	AT1G09570|MLOC_824|BRADI1G64360|Traes_4AL_F46203719|Traes_4DL_53442ACE0|Traes_4BL_4E9C903D0	6	5629	239	474	306	0.617761	0.801511	-1.4921	-0.403894	-0.700548
OG5_136555	MADS box	SOC1	MA0554.1	AT2G18790|MLOC_824|BRADI1G64360|Traes_4AL_F46203719|Traes_4DL_53442ACE0|Traes_4BL_4E9C903D0	6	5629	252	488	315	0.608578	0.785745	-1.46758	-0.403654	-0.694585
OG5_136555	MADS box	SOC1	MA0554.1	AT5G35840|MLOC_824|BRADI1G64360|Traes_4AL_F46203719|Traes_4DL_53442ACE0|Traes_4BL_4E9C903D0	6	5629	236	451	279	0.60915	0.774581	-1.38991	-0.313191	-0.597988
OG5_136555	MADS box	SOC1	MA0554.1	AT1G09570|MLOC_824|BRADI1G08400|Traes_4AL_F46203719|Traes_4DL_53442ACE0|Traes_4BL_4E9C903D0	6	5629	240	439	293	0.580588	0.736639	-1.37857	-0.47737	-0.737415
OG5_136555	MADS box	SOC1	MA0554.1	AT2G18790|MLOC_824|BRADI1G08400|Traes_4AL_F46203719|Traes_4DL_53442ACE0|Traes_4BL_4E9C903D0	6	5629	251	457	297	0.584314	0.735831	-1.34009	-0.418404	-0.677342
OG5_136555	MADS box	SOC1	MA0554.1	AT5G35840|MLOC_824|BRADI1G08400|Traes_4AL_F46203719|Traes_4DL_53442ACE0|Traes_4BL_4E9C903D0	6	5629	237	424	289	0.571984	0.722542	-1.35589	-0.525035	-0.773322
OG5_136555	MADS box	SOC1	MA0554.1	AT1G09570|MLOC_9834|BRADI1G10520|Traes_4AL_F46203719|Traes_4DL_53442ACE0|Traes_4BL_4E9C903D0	6	5629	218	362	183	0.578431	0.666135	-0.856412	0.067339	-0.14312
OG5_136555	MADS box	SOC1	MA0554.1	AT2G18790|MLOC_9834|BRADI1G10520|Traes_4AL_F46203719|Traes_4DL_53442ACE0|Traes_4BL_4E9C903D0	6	5629	217	371	195	0.580952	0.682696	-0.969471	-0.0001985	-0.228161
OG5_136555	MADS box	SOC1	MA0554.1	AT5G35840|MLOC_9834|BRADI1G10520|Traes_4AL_F46203719|Traes_4DL_53442ACE0|Traes_4BL_4E9C903D0	6	5629	221	374	193	0.586389	0.682482	-0.915929	0.0319682	-0.187732
OG5_136555	MADS box	SOC1	MA0554.1	AT1G09570|MLOC_9834|BRADI1G64360|Traes_4AL_F46203719|Traes_4DL_53442ACE0|Traes_4BL_4E9C903D0	6	5629	219	411	250	0.60872	0.759494	-1.29168	-0.278301	-0.544656
OG5_136555	MADS box	SOC1	MA0554.1	AT2G18790|MLOC_9834|BRADI1G64360|Traes_4AL_F46203719|Traes_4DL_53442ACE0|Traes_4BL_4E9C903D0	6	5629	218	399	241	0.591036	0.734221	-1.26881	-0.263943	-0.52684
OG5_136555	MADS box	SOC1	MA0554.1	AT5G35840|MLOC_9834|BRADI1G64360|Traes_4AL_F46203719|Traes_4DL_53442ACE0|Traes_4BL_4E9C903D0	6	5629	221	409	246	0.605021	0.749473	-1.25406	-0.255403	-0.515988
OG5_136555	MADS box	SOC1	MA0554.1	AT1G09570|MLOC_9834|BRADI1G08400|Traes_4AL_F46203719|Traes_4DL_53442ACE0|Traes_4BL_4E9C903D0	6	5629	220	390	223	0.598031	0.720687	-1.10725	-0.155565	-0.39504
OG5_136555	MADS box	SOC1	MA0554.1	AT2G18790|MLOC_9834|BRADI1G08400|Traes_4AL_F46203719|Traes_4DL_53442ACE0|Traes_4BL_4E9C903D0	6	5629	220	392	232	0.59353	0.724383	-1.17523	-0.222984	-0.469379
OG5_136555	MADS box	SOC1	MA0554.1	AT5G35840|MLOC_9834|BRADI1G08400|Traes_4AL_F46203719|Traes_4DL_53442ACE0|Traes_4BL_4E9C903D0	6	5629	221	389	223	0.592748	0.712824	-1.09592	-0.160509	-0.396651
OG5_136555	MADS box	SOC1	MA0554.1	AT1G09570|MLOC_824|BRADI1G10520|Traes_4DL_53442ACE0|Traes_4BL_4E9C903D0|Traes_4AS_1F3163292	6	5629	239	469	301	0.615959	0.793056	-1.45338	-0.39117	-0.680424
OG5_136555	MADS box	SOC1	MA0554.1	AT2G18790|MLOC_824|BRADI1G10520|Traes_4DL_53442ACE0|Traes_4BL_4E9C903D0|Traes_4AS_1F3163292	6	5629	252	489	324	0.607108	0.787355	-1.49006	-0.461152	-0.749641
OG5_136555	MADS box	SOC1	MA0554.1	AT5G35840|MLOC_824|BRADI1G10520|Traes_4DL_53442ACE0|Traes_4BL_4E9C903D0|Traes_4AS_1F3163292	6	5629	237	454	286	0.611503	0.779734	-1.40411	-0.351321	-0.634334
OG5_136555	MADS box	SOC1	MA0554.1	AT1G09570|MLOC_824|BRADI1G64360|Traes_4DL_53442ACE0|Traes_4BL_4E9C903D0|Traes_4AS_1F3163292	6	5629	236	431	283	0.576577	0.7288	-1.35916	-0.44097	-0.701338
OG5_136555	MADS box	SOC1	MA0554.1	AT2G18790|MLOC_824|BRADI1G64360|Traes_4DL_53442ACE0|Traes_4BL_4E9C903D0|Traes_4AS_1F3163292	6	5629	254	445	295	0.552788	0.693561	-1.32087	-0.462227	-0.710744
OG5_136555	MADS box	SOC1	MA0554.1	AT5G35840|MLOC_824|BRADI1G64360|Traes_4DL_53442ACE0|Traes_4BL_4E9C903D0|Traes_4AS_1F3163292	6	5629	231	399	240	0.56183	0.685273	-1.172	-0.255512	-0.496777
OG5_136555	MADS box	SOC1	MA0554.1	AT1G09570|MLOC_824|BRADI1G08400|Traes_4DL_53442ACE0|Traes_4BL_4E9C903D0|Traes_4AS_1F3163292	6	5629	236	430	282	0.576062	0.727109	-1.35179	-0.438281	-0.697276
OG5_136555	MADS box	SOC1	MA0554.1	AT2G18790|MLOC_824|BRADI1G08400|Traes_4DL_53442ACE0|Traes_4BL_4E9C903D0|Traes_4AS_1F3163292	6	5629	255	449	282	0.565362	0.699795	-1.25017	-0.344942	-0.592602
OG5_136555	MADS box	SOC1	MA0554.1	AT5G35840|MLOC_824|BRADI1G08400|Traes_4DL_53442ACE0|Traes_4BL_4E9C903D0|Traes_4AS_1F3163292	6	5629	231	403	257	0.561307	0.692143	-1.22989	-0.377341	-0.615837
OG5_136555	MADS box	SOC1	MA0554.1	AT1G09570|MLOC_9834|BRADI1G10520|Traes_4DL_53442ACE0|Traes_4BL_4E9C903D0|Traes_4AS_1F3163292	6	5629	219	405	238	0.60647	0.748406	-1.23395	-0.208931	-0.471034
OG5_136555	MADS box	SOC1	MA0554.1	AT2G18790|MLOC_9834|BRADI1G10520|Traes_4DL_53442ACE0|Traes_4BL_4E9C903D0|Traes_4AS_1F3163292	6	5629	218	395	236	0.588796	0.72686	-1.2358	-0.241932	-0.500024
OG5_136555	MADS box	SOC1	MA0554.1	AT5G35840|MLOC_9834|BRADI1G10520|Traes_4DL_53442ACE0|Traes_4BL_4E9C903D0|Traes_4AS_1F3163292	6	5629	222	416	260	0.608368	0.7623	-1.31392	-0.334584	-0.598604
OG5_136555	MADS box	SOC1	MA0554.1	AT1G09570|MLOC_9834|BRADI1G64360|Traes_4DL_53442ACE0|Traes_4BL_4E9C903D0|Traes_4AS_1F3163292	6	5629	216	361	200	0.564557	0.667098	-0.999843	-0.0957455	-0.31799
[truncated: 1,016 more rows]

## Sheet: introns
gene.group	TF_family	TF_name	Motif_pattern	gene_id	nsites	w	S	Eta	Eta_E	Pi	Theta	Tajima_D	FuLi_Dstar	FuLi_Fstar
[truncated: 1,366 more rows]
